# Supplementary material for: dsRNA-seq Reveals Novel RNA Virus and Virus-Like Putative Complete Genome Sequences from Hymeniacidon sp. Sponge
Source: Microbes Environ. 2020 Feb 28;35(2):ME19132. doi: 10.1264/jsme2.ME19132 (PMC7308569; doi:10.1264/jsme2.ME19132)
Supplement: Supplementary file 2 — Supplementary Material 2 [file 35_19132_s2.xlsx]

## Sheet: sheet1
							reads	reads	BlastX top hit
Sample	Status	Contig name	ID	Accession	sequence	Length	dsRNA	ssRNA	Protein		Accession	Virus	Score	e-value	Identity	Similarity	Frame	Viral family or group
2014	Complete	2014_18	Sponge_RNAV001	BKZT01000001	GGATAAAACAATTTTATTTAGATTCATAACGCCCGATTGGGCCCTATGGATAGTCTGCCTGGGTTAACCACCCCGCGGGGCGAATGCACTGATGAAACTTCAGGCGAAACAAGGTTGGTTACCTGCGACGCTGCAAGCGTTAGATTCTGCAACCTCCGAGAGGCCAAACGAATCACTGACTAAACGGCAGTACCGGAAGTCCCCGCTTATAGGGCGGGAGGTATTCACTCCGAGCAAAGTGGCGATGTGACGGATCCCTAGGATCTGAGAACTGTTAACAAGCAACAGCTTGAACAATAAACTAACTCTGATAACACAACCATCTCTATCCCGTCGTATTAGTCGACGGGCGACTATTTGAAAGCAGTAGGATAGTTACTGAGCATTGTTATCACTTGT…	8813	1984	0	P2	RdRp	ABI20430.1	Pseudomonas phage phi6	97.8	1e-16	24	40	3	Cystoviridae
2014	Complete	2014_19	Sponge_RNAV002	BKZT01000002	GGAAAAACAAAACCTAAAACATTATTAGTTTTCTATGGGGAGTCTCACCCCAAATTGCGCCTTTTAACGCGCGACCCATTTTCAGAGAGAGGTGGTCAACCTCCGCGGACTTTCAACTCCGCCGAATTGGGCGAGCAGTGTGGAGCGTCTCACTCCTATCAATGTAATCCATAACATCGGATTACGACTTGCGTAAACGAGATCTGGCCGTGTCGGAGCATCCTTAGTGATGTCAAGCGTAAGTATAAAAACCATTTCAAAGTTTGTTCACATACTCGATGACACCCGAGGCTAATCGATTATGTATGCAAATTAACAGTCCCGTATTTTATTTTCTTTTAACTTAACTTAAACTATGAGGAGAGCACTCATGCTTTCAATTCTTTCACGTGCAATAGC…	5939	532	0	P6 protein	-	NP_620350.1	Pseudomonas phage phi6	82.4	4e-14	38	60	3	Cystoviridae
2014	Complete	2014_8	Sponge_RNAV003	BKZT01000003	GAAATTTTTTTTAAGGGCCCCCCCCAACCTTAAACAAATTTATTCTCAAAGAAATTTCATGTCTCCACAAACAAACACACCTCGAATCCCATCAATCAGGTCTTACTTTGCAGAACGCCGATTTCGTTCAAAATTTGAACAGAAATTCGCCGCTCACTTTGCTCTTGATTCTTTCTCCTTGGAAGAACATTATGAAGATCTTGATACGAAGCGTCTTTTCCGCTCTGCGAGAAACTACGACCAAGAGAAAGCCCTTGCACATGCTGCAAACGCTGAACTCTCGCGTATTCTCCAGATCTCATCTGACCCTACTCACGCCGCTCGTGAACCTTTCGAATTCTTCATTGAAGACGACCGTGTCTGGCCCGACAACAGAGCTCCAGCCCCTGGACTCAACCG…	2292	510	0	RNA dependent RNA polymerase	RdRp	AFX73019.1	Grapevine partitivirus	626	0	48	66	2	Partitiviridae
2014	Complete	2014_10	Sponge_RNAV004	BKZT01000004	AGAAAATTCACAAGAATTTCCTAAGACCCTCGTGATCTCTTCACGAATTCCCGCGCACATTCAACTAAAGCGCATCCTCCGAGTATGGAGACCCTTCCTGGTGTTAATCAGAAAGGTAAGAATATTTTTGTTGAGGAAGCAAAACAACCGAAAGAAGTTATGAACCTGATACGACTGACCCCCGGGCCTAAGATTGGTATGAAGCCACTTGCCCATGCACTTCGTGCAAATTCCACCTATGGTGATGAATTTGTTGATGAGTGTATCAATGGGTACCATCGTTCAACTGGTGACACTGCTACGTTTGTCGAGACCTTCCGAAAGCATTCTAACGATGATTACAAATCACCTTTGGACTGGACTGAGTTCGAGTATTGTCAATTTTTACTTGCACTTCAG…	2148	268	0	putative RNA-dependent RNA polymerase	RdRp	ACO37245.1	Heterobasidion partitivirus 3	118	5e-24	27	41	1	Partitiviridae
2014	Complete	Sponge associated reo-like RNA virus_RNA1	Sponge_RNAV005	BKZT01000005	GGTATTATAATTCCTGTGGACGATGGATGACTTGGAGCTTTATGATTTAATGCTGAAGTCAGTGATCAATTTTAATGATCCCGATGCTGATTCTGATGAATTGACAAAAATTATCAGAACTAATGGAATAGCGTTTCATCAACTAGATCTTGCTAGTGGAAGCAAACACGCAGATTTAGGACGTGGTGATACGCGAAGAAGAAAAGTATGGTTAAATGTTTCCAATTGCATAACGCAAGCGGGTGCTAAGTATAGAGATAGAAATAATAAATATGTTTCTGGATCGCGTACACTTGATTCGCTCGAACCAAGTGCGCAATTCATGGAAGGATACGTCGTTGATGAGGAGCACTCTTTTCATAAGTTTGCTTTTGCACGAGCCAGTTCTGAGCACGTGTC…	3819	27366	3	RNA-dependent RNA polymerase	RdRp	AMC39573.1	Chuzan virus	294	2e-78	30	46	2	Reoviridae
2014	Complete	2014_22	Sponge_RNAV006	BKZT01000006	AGTTTTGTAGACGATATAGACTTGATCATGACTGAAGGTACTATAGATAGGGTAGTCTGCAAGTACGGGTTCACCCGGAAAGGAGCAATGGATGTTCCAAATATGGACACTAAATGTGAATGTGTCTATTGCGGTGCACCAAGATCCAAAGAAAATCTCTTATCACTTATTAAGGTAATCGAAAAACGGGCTTCAAGCCTACTTTCTGCCAGAAATTTCGGTACAATGCCTAACTGTGACTTTATCGCCGATGTTGCATGGGATCTAAGAACTCATACTCACATCGACGAAAACGCAGTCATCCCACTAACAGCAACGGAAAGGAAGGCCTTTGTCGCTGCAGCTTCTGAAATCCTGTCCAAGGAATGGAAACTACCGCAGTACATGCTCATAGGCACC…	3908	669	0	RNA-dependent RNA polymerase	RdRp	AEC32894.1	Rice ragged stunt virus	85.1	9e-13	23	41	1	Reoviridae
2014	Complete	Sponge associated reo-like RNA virus_RNA3	Sponge_RNAV007	BKZT01000007	GGTATTATAAAATCTTTAAGTTAGCTCGTCTTTTGAAGAGTGCAAAAAGTCGCTATAGCAATGTTGGTAATTGTTCAGACAGCCGAAGAAGCAGCGATCCGCGCCCTTTGGGGTAAGCAGATTAATGAACTTAGAATAGATGAAGATAAAAATGTCGTTTGGAATAAATCGAAAGGACCTATGTCCAGTGATGTTTTCACTTTTACAACGAAATTGATTGAACCATTTATGTTGAATATGACGATTCCGTTATATGTTAAATTGTCAGAACGTGATGATCGAAATGAATATATGATTGTTGGGGGTAAACCAGTACGTGCTCACGTAGTTGTTCCGCGTCGCAAAGGACGTGAATTAATTGATTGGCTTTCTGTCCACGATGCGTGGATCGAAAAGTGT…	2296	30820	0	VP4 protein, partial	-	AHX25715.1	Wad Medani virus	88.2	2e-14	25	42	1	Reoviridae
2014	Complete	2014_21	Sponge_RNAV008	BKZT01000008	TGTAATTTTCTGCCTCGCTCCGGCGTTGTGGAGGGTTACTACCCCGGTTACTGGGTTTCACATAATTGTCCTACGATGGGTTACCGTTCTTTTCCAGTCTACTTGTAGTCTGGGAGCTTTACGACCCTTGGTCTACCGCTTAGTGCGGTTATTGGGCTATTATTGTGCGCTGAGTTGTGCAAAGATCGCCAAGTTTTTGTTCAAGAAGCACTTTTGTCCGTGTCGGTATCAAAAGGTTAGCAAGAGCTGGCCGGCACGTTCGTCGACGGGTTGGACGCCCGCTGGCAACACCATGCAGCACACGTACCATAAAACGATGAGGGTACAACTTGAGTCTGTTTAGTTTGGGTGAGGAAGTCTTGACGGCTCACCCTGAAGGGGCTAAGCAGATAAGAGTAG…	6638	1513	0	putative RNA-dependent RNA polymerase	RdRp	AJE29745.1	Rhizoctonia fumigata mycovirus	102	6e-18	26	40	1
2014	Complete	2014_9	Sponge_RNAV009	BKZT01000009	CGATAAAACCCCGAGAAGATGACATATGGGCGCCTTCGTTTCCTGCCATGATCCATGCGGCATATGATTAGCATATGTGGCTCTTGACTGGCGGTGGACCCAAGGCTACCAAAATTTGATCCGGGCCCAGGATTGACGTAGAGTCTAATCCATGGTTGGGATCAGCCCACTATAGGTGGGGGATCGCTACGGGGACTAACTGATTTACTGCGGACCCTCTTGCGCTGGAGGCGGCGGAGGGGGCGTGCTGAAATCGATACGCTAAAGATAGTATTTTGGTACGATGAGCGATTGCTTTACGAAGTTATTTACTAATGTTGGCTACCCAAAGGGTGGCATATCAGAGAGAGGACATAATGTGGAGATGAACTGGTTGTATAGAGTGAGGGCTCGCGCTAA…	6583	1267	0	putative RNA-dependent RNA polymerase	RdRp	YP_044807.1	Gremmeniella abietina RNA virus L2	227	1e-57	32	49	1	Totiviridae
2014	Complete	2014_17	Sponge_RNAV010	BKZT01000010	GGAAATTTGGCCGAGCCAATTTCCCATTCGACGTGGTTGTCGGATGCTCGGGGTCTCGCCGTAGACTCTCGATGGATTGGAGTAGGAGACCAGAGAAGAACCCCTTAACTGTTGGGTTGTATCACTCTGGACTACCTTGACTCTGGTCTGTTTGAGGTCTGCTTGAGATTTTGCCTTTGTGCGAGGCGTTGCACGAAGCCTGAGTCAGACCATCGCTTAGCGGTGGCGAGCGCTAGGACATGTTCCCGCAGAAAACCCCATTAACTTGGGGCCATCACTGCGGGGGGGTTGGTCCGAACGCCGGCTTTAGCTTCAAGTGATGAATCGATTGGCGGAGACATGTCACCGTGGAAAACCCCATTCACTTGGGGCCATCGCCACGGAGGGGTTGGTTTCTTA…	5949	3245	0	RNA-dependent RNA polymerase	RdRp	YP_009072448.1	Leptopilina boulardi Toti-like virus	94.7	1e-15	25	43	2	Totiviridae
2014	Complete	2014_20	Sponge_RNAV011	BKZT01000011	TGATAAAAACCGAGAGATATAAAACCCCCTCTACTTTTATCACCTACTATGTCTGACCTCAATCGTGAAATTGAATCTGTACGCCCAGGCTTCAGCGCTTTTATTAAGGCGAATGGAGCTATAGATGAATACGCTGATGGCCAAGTTATGGCCATAAGACGTATGCAACTCACTGATATGACTGAAGAGCGGACTAGGCGCATCAAAATGCGTCGCCGCACTAATGTTGAAGTGAACGGCACCATCTATGGAAGGGGCCACAAAGTCCGAACTAACACTATCGCCCATAGCCCGTCTGGTCTAAACGTCCAGTATACTACCCCTGCGGGGCACCCAGACCCGGAAGCTTTACAACGTACCTTTCGTAACACGGTGCTCGACGACCAGGCCCGACTGACT…	4969	1383	0	capsid protein	-	YP_009182187.1	Red clover powdery mildew-associated totivirus 5	190	9e-46	25	42	1	Totiviridae
2014	Complete	2014_1	Sponge_RNAV012	BKZT01000012	GGTAAGTAGCCGTACACTGTACGACTACCCCTTGTACTTTTGTTCGAAGTGCAGGAAGTTTGTAACACATCCGAAAGGAGCATTACTATGTCTAAAAGACAAAACCTAGCCTGTCAACGATTAAAAGCTATCGGAATACCCCAGAAGGAGATCAATGCCCTTCTGGCCACTGTTGAAAAGTGGACTAATGAGTCAGGTATAGAGTGGACGGTTTCAAGATTGAAAGATCTTAAGACCTTAGCTCTACATCGGCTCTCGGGAAACTCTGATTTTGAAACAGAGTGGATCGCGCGTGATTGGCAAGGGGTTCCAAAAGGACCCTTTGGCCGTCTATGTAATCTTAGTCCTTCCACACCACAAAAGGTGAAGGTTAGGGCATTAAATGCCTTAATGGTCTAT…	2280	354	6	RNA-dependent RNA polymerase	RdRp	YP_009333146.1	Beihai narna-like virus 26	277	5e-79	36	53	1	unclassified RNA viruses ShiM-2016
2014	Complete	2014_2	Sponge_RNAV013	BKZT01000013	GTTATTTTAAATTTATTTATTGGAATCAATTAATTAATGCGAAACAAATTACCGCAGAGTTTTAAGAGGTATCCTTGGCTTGACGAACTTGGTCTGAAGCCTGGTGCTAAACTAAAACTTTCCCGTTTGCTAGATCGCGTCTACTATGGTAATAAAAATACCATTTCTCATCCGATGGTTGAACGTTTTGGAAAAGATGCAATTATTTCAAAATGGGATAAAATTTTTAATGCTAGAAGAGACGAATTTATACCAGATTTTGTTGATATTGAAATAAGCAATCGTTCCAAAGTAGGGCCAAGGAGTATTGCCGTACCTTGGTCGGAACGTGAGCAAAGCGTAAATAATCAGTACTCCATTGAGAAGAGTACACATTTTAGTTCTTCAGTTCTCCAAGAG…	1582	413	0	RdRp	RdRp	YP_009333352.1	Beihai picobirna-like virus 7	477	1e-161	49	67	1	unclassified RNA viruses ShiM-2016
2014	Complete	2014_11	Sponge_RNAV014	BKZT01000014	AGAAAATAACCTCAGCCCCAAAAGGTGAAATGGAAGTGATAAGACTCTGCGTATTAGAAGGAATAACACCAAAAGTAATTCAAGTTTCAAAGAATTATCCAACCAAGTTTAAGAAGTGGTGTGAACAGTATAAACAACGAAACAGGGAACCTACCCTAGTGGAATTGTTTTCTGATCAAAAGAAGAAGGAATACGATTGGACGAAATACTCTGATCGTAAACTCAATACTTTAAATTTAAAATTAAATTATAAAAGTAAACTTTTAGCTTCAGATTGTGAATACCCAGATATTAGACACGAAGACGAATTACCAACAAGATGTCTATTCCAAGTAATAACAGCGATCAGAATGCTGACAGGACAAGGCCCTGGTACATCCCAGCTTACGAAGGTGAACC…	4587	514	0	RNA-dependent RNA polymerase	RdRp	YP_009329904.1	Hubei insect virus 2	96.3	4e-16	24	42	2	unclassified RNA viruses ShiM-2016
2014	Complete	Sponge associated partiti-like RNA virus_RNA1	Sponge_RNAV015	BKZT01000015	TGTAAAATAACTCTATTGAGTTCCCTTTTATTAACACATTTGTGTTAGTAATTACAGCCATGATGCATATGACTTTTAGTCTTTACATCTTGGCACAAGTTGCCATTTAATCGTGGCAGTTTTACATACACCTATGTCTCTAGCGTTTGCAAACTAGTAAGACATTTTATTATGCTTAAACTGAGAGGTAATTTTATGAAAGTTGAAAGAAAAGTCTTTGACTTCAATAAAGCCAACTGGCATCCTGCTAAATCAGTAGGAGAAATCCAGTACCCTTGGGGTCAAACCCTCATCGAGGAGTTTGGGCTCAAACAGTTTGACATACTTGGTCCGCGTAGTATTTACGACCCGGATGAGTTAGTCAGGCAAATCGAGAAATACTCCGGAAAATCGGACTTT…	1605	10616	4	RdRp	RdRp	APG78297.1	Hubei partiti-like virus 53	161	4e-40	32	51	1	unclassified RNA viruses ShiM-2016
2014	Complete	Sponge associated picobirna-like RNA virus_RNA2	Sponge_RNAV016	BKZT01000016	GTAAATCAATCTTAAACTGAAAGGTAAAATTATGAAAGATGATGCACAACCAAACTGGGAATCTAGTATCACACCAGAGGCCCAAAATAGCTTGTCCACCAACAACGATCGCTTGATCAATGGTTCGGACGAAGTCTTAATCTCTCCCTTGATGGAAGGAATTTCGGACGAAAAGATAAAGGCGCACGTAAGTGAACTTTTGAAGGATCAACCGATAACTCCTACCTTAAAGATTATTGAGGATGAAAACCTCTCTAAATTAGGACCACGGAGTATAGCTATTCCATGGAAAGAGAGAAAAGCATCTTTGACGGCGTATTTTCGTCCCAAAGGTACCAAACCGGCGGTTATGCCTAAACCTGACACAACTGGGTATTTAAGGCCAACCACCGTAGAATC…	1518	23478	2	RdRp	RdRp	APG78305.1	Hubei picobirna-like virus 2	335	4e-106	40	58	2	unclassified RNA viruses ShiM-2016
2014	Complete	2014_14	Sponge_RNAV017	BKZT01000017	GGATCATTTGTTTCTTCAAACGTTGATCATACAGACTATGCTTGCAGAAGCCGCTTCCATTAGGGAGGGAAGACACGAGTTCAACAATCGGTTCCATAAAGCTGAGTTGCACGGTTTGACGGCCGCAGCTGATCGGATCGTAATTGACAGTCTGAAGTATGTAAACAAAGGAGCAGAAATCACTAACTACAGCTACGGTGGTTTTAAATTAAAAACTATAGATATACGCGGGAAATTCAAAGGACTTGAAATTGAAGATAGAATTGATTATGCGTTGTCGGTGGTGCGTGATTTGCCAACGGTACAGGGCGAACCAGTGGACTGGTTGTCGACTTTTGACATCACGTTAGATGAGGACACACCGATGTATGTACCACATGTACACGCGAAGGTATCTGA…	4700	8727	2	RdRp	RdRp	APG79087.1	Hubei reo-like virus 14	67.4	3e-07	23	39	2	unclassified RNA viruses ShiM-2016
2014	Complete	2014_15	Sponge_RNAV018	BKZT01000018	TGTAGAAACAAGACGTTCTGGATATTCGTCCTTTCTAAAGTGAGCTGTGGTGGGCTCGCGGGTCTTGGCTTGGACCTCAATTCAAGTCTTTCGTGTTGACTCGAAAGTTCCCGTCTCTAGGTGGCGGTCGCTCAGCTTCCGATCGCCTTGTGGTGATCGCAGGTTGTGCACTTTCAGGTTAACTCTAATTGGCGCCCCGTCAGAGTATCAGTAGTTAAAGGCTGTAAAGAATGCGGAAAGGGGAAAGGTACATTCTATTGTCCATGAACAATGTCAGTGCATGAGTGTAACTTGGGGGTCTGGAGCCTCCGACACAGCAGGCGATGCCACCGTGCTACCCTGCTTCTGAATTAATGCTTTGCCTTCGGGTCCTACCTTGCATCTAGAGGTTTTGCCTCA…	5657	656	0	hypothetical protein 3	RdRp	YP_009336917.1	Hubei toti-like virus 17	276	6e-75	36	50	3	unclassified RNA viruses ShiM-2016
2014	Complete	2014_16	Sponge_RNAV019	BKZT01000019	GTAAAATAATCATACGTATACCATTCACCCGTTATTGGAGGAGACATTTAATGCCAATTGAAAGACCAACCGCATTGGACTTACCTGAAAGTTCGATCCCGTTTCTTAGGGGTGTAGAAGATGGGTTCCATGTTGATATTCGGACACCTTTGTTTGACGGACGCGATCGTCAAGAAGTTGCAGAACAGTGGCTGAATATTTTACAGAAACATGTGATGCACATGGCTTACGAAGTTGAGGAGATGGAGTTGGGGCAGTATGCAAAGATCGGCCCAATATCACGTAGGTTACCGTTCCGTGATAGGATTCAAGACGTGGAAGCGTACTATAATCCCAGACCTCAACCTAAGTATGATTATACTGAATTGGTGAGAATGGAAGGCGGTGAATCCACCCGTG…	1645	293	0	RdRp, partial	RdRp	APG78214.1	Jingmen picobirna-like virus 1	205	1e-55	32	50	3	unclassified RNA viruses ShiM-2016
2014	Complete	2014_3	Sponge_RNAV020	BKZT01000020	GGGAAAACTAGACCCCTTTGAAAAATTTCTAGTTAACTGATTATAATAATTTTTATATTATTATATATTAGTTCCTTCCACTCGGAGATACCTATGTTAACTACAGACAACTTATCAAAAGTTTTCTTTAGAAACATCGCCATTTTAAATGGTGCGCGTTCATCCGTTGACTCCCTTTCTAAGGGTTTTCGCTTCGATACTGTTATTACCTCTCACTCATCTCGTACTAATATCCCTGCGCCTTTTAAACCTTTCATAGAAATGTTAAAGAAGTCAGCTCCTATGTACAAATTAGATAGTGTTTATCCGACAGTGAAAGACGTTGAAGAATCTGATGCAAAAGCATTTGAAAGGTACTCTTCGGAGAACTTTACTTTCCCCAAGGGCAACATTCTTCGG…	1692	3173	1	RNA-dependent RNA polymerase-like protein (chloroplast)	RdRp	BAB63954.1	Bryopsis cinicola	108	2e-21	26	44	1
2014	Complete	2014_4	Sponge_RNAV021	BKZT01000021	GGGAAAATCTATGGTAATTAATTTCGATTACAAAGGCATTTTCGGGGGTTGTATCCCGTTTATCCTAGCTAACATTTAAGTTATTTTTTAAATCTAATTTAGAAAATCATATATTATTATAACTCTGTAATTATAGTTTTTATGGGCTTATTGTATTTGTCTGCGTTATTTTTACGCGATTTGATAATAGTTTACAGTTACTTTAACTATTATTCATTTATTTTATTTTATTAATTCTTGGAGGAATTTCATTTTATGTTACCTATTTCTTATAAAGAATTTGATAGAGAATATGGCAAAAATAAAACCCTTTTTAAGGGATTTGAGTCATTTAAGAAAAAATCTGGTTTGGATGACTATTATATTAAAAACAAGACAGCAATTCAACGTGCGTCTATG…	2057	2377	0	RNA-dependent RNA polymerase-like protein (chloroplast)	RdRp	BAB63954.1	Bryopsis cinicola	82.4	1e-12	25	45	1
2014	Complete	2014_5	Sponge_RNAV022	BKZT01000022	GGGAAAAATAATATTTTCAAGCATATGGCTTGGTATTAGATTCACTTCACTCCGCAGGAGTTTTTTCCTAACAACCACATATTGATCATATACATTTTAATATCATGAATAACAATTATTACAATATTAACGAAGACATAAAAATGTTTAATCAATATAATAATGTTGTTAAATCATTTCAGCAATTTAAAGAAAATCATAAAATTGCTATCACACTCAAGTCGAATAATCTTCGACAACACATATCAAGAGGACCTACTTCCAGTCAACTCTGGAAACCAGCATTGGGTTCAATTGGTAAACGATTAGGATCAGAAATTGATACTACAGATTTAGGTTTTAATCGTAAGGAAGTATCTGCAAGAGATAACCTTCAAATTTCAGAATTTCAGGGTAAAT…	1901	1207	0	RNA-dependent RNA polymerase-like protein (chloroplast)	RdRp	BAB63954.1	Bryopsis cinicola	112	3e-22	25	43	3
2014	Complete	2014_6	Sponge_RNAV023	BKZT01000023	GGGAAAAACAATATGTCTCGTTTTATTGGGTTAGCAACCAATTTCGTCCAAGTGGTAAATGATTATTAATTTAATTCTACAAATATTTTATTATGGTAAATATCGAAATAAACAAGAATTTTTCATTTTATCTGTCTTATTTAAAGACTTTCAACCAAGCAAATACAAAGTTAGGTTTAAACAAAATACACATCAGCAACTCTAAGGCCATTACAAGGTCAAGAAATGCTACTAGTTCTCAGGTAATTTTTCCTTTTAAGGATTACATTGAAGAGAATTTAAACATAAACATTCCAGTGAATATGTTTAAGGTAACTCCAGAAGTTATAAATGCATCAGATAAGCGTAATTTAGCGATTACTGAACATTCAAATTATGATATGTCAAAGCTTAATCGTA…	1882	748	0	RNA-dependent RNA polymerase-like protein (chloroplast)	RdRp	BAB63954.1	Bryopsis cinicola	64.3	4e-07	24	40	3
2014	Partial		Sponge_RNAV024	BKZT01000024	CCTTAGTCTCAGTGATGCAGTTGCAAATTCAGTACCCGACGTAGCGTTCGTCCGAACGCAACTTACGTATGTTCCAGACAAACTTAAAGTCAGGAATGTGTGGGGAGAGCACTTTACGTACATTTTATTAGAAGGATTATTCGCTTTTCCTTTAATTCAACACTTTGCTATGCAAAAGGATAGTTTTATCCATGTTGGAACAGACCCATTATTTAGCGTCCCCGAGTTATTAACTCAGTTTTTATCTCATCCGGACTCTTACGTGTACAACTTTGATTGGTCATCTTTTGATGAATCAGTTAATGAATGGGAGATTCGATTAGCATTCGATTTACTATTTTCCTTGTTCGGAGAAATGAGCCAGGAAAACAGACATATTTGGAACTTTGTTGTTGAATT…	616	8	0	RNA dependent RNA polymerase	RdRp	YP_009026407.1	Arhar cryptic virus-I	217	4e-65	59	70	2
2014	Partial		Sponge_RNAV025	BKZT01000025	TAGCAACTCAATTGTTAATAGCTTAGTTATTAGCAACGATAATGTTGCCACCATTGGACAAGAATCGGGCCAAGGGTTGATGATTATCAGCGGCCAGTCCCCTGACCAAAGTCTGGTAATCACCGGTATGAACAATTACGAAGCCATCCCCGATAGTGAGTTAGCCCAAAACCTTAAGATTTCTGGCGCTGGCTCACCGATGACCCTGGCTGATTTGAGCTATGCCAGATTAGTGCTTAACCATAAGGTCGAATCAGGTATCAGGTCCGTTTATAGCTACGCGGATTATAAAAGAATGGATGAGCATTTTCGCTCAATTGCACTTCGTAGAGTTAATGTCGGCCTGGCCATGGATTGGAAACGAGGCCTGAAGACCATGTACACCAAGTTCCTAAAACC…	1068	14	0	polyprotein	-	YP_052862.1	Blotched snakehead virus	64.3	1e-07	34	62	2	Birnaviridae
2014	Partial		Sponge_RNAV026	BKZT01000026	GTATCCTGTTGTAACCTCCCAGCTTCCTGTTTGATGACGAGGCCCCAAGTCTCCCTGAGGCCGAGTCTGCGGGTATCAAGTTGTCGATGAGTCCAGAAGCCCCTTTGATGAGAGGCGAGAATTCTGGGAAGACAGACATCAACCCGGGTGTTACTATGTTCTTTATGTTCCTGATGAGGGAGCCCCAGCTGAATGACTCAGCTGCTGTTGGGTCCATCTTCGTGTACGCATCGATTCGTGATAGTAGTTGATGGTACTCTGGTATGGACATCACGGCCTTGAGGTCCAGGTCCGCTCTGTTTGCCAGGACCATTTTCACATAGTCTAGTTCTCTTGGGTCACACGACGGGTAGTCCAACTTCAGATTTCTCTGGAGCTCTGGATTGGGTATGAGCTCAT…	1083	12	0	putative polyprotein	-	AMO03242.1	Eridge virus	202	2e-54	37	58	-3	Birnaviridae
2014	Partial		Sponge_RNAV027	BKZT01000027	CGGCCGGGCCTGCGCAGGGGGAGTGGGGCGAGGACCATTATTCCTCGTAGCCATCGGAGAACCGCCTGGATGAGCGGCGGCTCCGATGGCTATGGTCACCCTTGATGGCTTTGTTATGCTGGTAAGCCCTATAGGCGAACTCGGCTGCCTCCTCGTCAAAGTCATCGGTGTCGTAATGGTCACCTTCGGACTCATACATGAATCCTTCCTCTTCGGGGGGGGGTTGTTCCTCGCCCCCCCCCGATTCGTAGCCACCCTCGTGGAAGACAGTTTTGCCTCCCCTCTTTGTGGCTCTGGCTTTCGGGCCAAGCTCCGACGAGCCCAGGACATGCCGCACCTTGCGGGTCTTGGGCCCGGCGACTTGCTGCCGGGGCATCCTCCTGTACATGCCCTTGCACA…	4190	430	0	RNA-dependant RNA polymerase	RdRp	CAI74982.1	Tellina virus 1	70.9	2e-08	32	55	-2	Birnaviridae
2014	Partial		Sponge_RNAV028	BKZT01000028	TCTGATAAAATTAATAATATCACTTAAGGAATAAGCAAATAGATATGAATGTACCCGACCCGGATGACGGTGAGGCAATTAGAATAGCAACCGCGTCGGTTAACAGTTTGACGCACTTTGGTGCCACTAGGACGACCAATACGTGGCTAAATGCTTCTGAGGCCGTGATAGACAAGACAATTAACCTGATGTGCAAGAGGGTGGGATTATACGCGATAATAATGCCCAGCGGTAGTGGAAAGACGTTCTTATGCAAGGAGTTGAGCACGCTGCTGGACGTCGATGAATTAGTGTCCGCGGATGTCCACGGAATGATGGTCAACCTTAGAAAGGAAGCGATATCTCAGACTGGTGAGATGGCGGCCTCGGCGTGGAAAATACATAATGAGGCTTGGTACA…	2595	129	0	putative RNA-dependent RNA polymerase	RdRp	ACU11563.1	Anthurium mosaic-associated virus	363	2e-106	30	48	3	Chrysoviridae
2014	Partial		Sponge_RNAV029	BKZT01000029	GGTCCCCTCAATTCATTGAGCAAATCGTCGCTGATATATATGTGATCCAGGACGGCACAAAACAACCCGAACGTTACGTCACTCTTGGTTCTGTCCCGATATCTCAGTATTGTTTCAACCAGCGCGTAGTCACCGGCAACGGCCATTACCGATGATTGCACCTCACTAGGCCCCCGCCGCGTCAGTTCAGGATCGAGACTCAGCACCTCTGCAGCCCGTAGTAAGTTTATTTCTGGACGGTCAGGTCCACTGGGTCGTGGGCCGAGCTCACGTGACCGTACAGCATCTGCAGTATTCCGTGCAGCTACATTCCTCTTTATAGAGAATGGTGTAGCAGTACGGTGTGGTGCAGCTCGTACCTGTTGACCCATCCTTGACGCACTATGAACTGTTGTCCTC…	3018	300	0	capsid protein	-	YP_009337889.1	Isaria javanica chrysovirus 1	63.2	2e-06	23	39	-2	Chrysoviridae
2014	Partial		Sponge_RNAV030	BKZT01000030	ACTAGACTGTCTCAATGCTATGGCGCGGCCACGCCTCCCGATATTGCTCCCGCGATAGCACCACCAAATCCCGCCACTGCTCGAAGGTAAGCCGCTGCGGTGTGGGCACAGCTGCCCCGATGTTCGAGTAGTCCCGAGTGACCATCCGTTTGAAGTTGGATGGCCATTGTTCGGGTAGCACATCCTCATCCAGATCCATCCAATCCAGCAATCTCTGCATCCACATCTCCATTGGTCGATTACCCGCGGCATCCAGATAATTGCCTAACACCCGCAAGTACGTCTGCTCCCTCTCCAGGGTACCATACTCGGGGTACAGCAGTCGCAAGTACGTCTCCTTGGCGGGGCGATAGGGGAGTGGTACACTGGCACTCCCATCGGGCTGTGGATAGTCGGCCA…	1087	39	0	putative RNA-dependent RNA polymerase, partial	RdRp	ALO61393.1	Curvularia virus 2	518	0	71	85	-1
2014	Partial		Sponge_RNAV031	BKZT01000031	GGAAAAACTTATATGAGAATTTCTATAGTGGCGTGCATAACCACTATCACCTCACTCTAACTGCCCCGTGGGCGAATTGAGTTTGGTAGGAGTTACTGCTACCCAGTCGGGTAGTATAACGTTCACTCGTCTTACCCGTGGTAAGGTAGGGTGTTAATCCATGTAGAATAGGCGTAGGACGTCGATTACTACAAAATATATAGGTGTTTTACATGAAATTGAACATTTCTAAAATATCAGAAGAAATCAAAGGTTGGTATAATCAGGATGATTTTCCGGTTGTATTGTTGGAGTCCAACGATAACAGCTCAAAGCCTAGATTCACAAATTCGCGGTCAGATATGATGCTACGGCTCGCGTACAAAGACGGAGACAAGCTTGTTTCCATTTCCAATTGCT…	3486	172	0	RNA-dependent RNA polymerase	RdRp	NP_690817.1	Pseudomonas phage phi13	67	2e-07	21	37	3	Cystoviridae
2014	Partial		Sponge_RNAV032	BKZT01000032	AGCGCGCAGCAAACCTTTGCCGACCGTTTCATAGATGGAACGTTCTTCCGAAAGAGATCTCGGGTTTATCGGGGTTTCTCAGGCGTGCTAAACTACATGAGTCAGGCCGTTCTCAAAGGCTTCATTGACTCGTTCGTCAATCGTTTCTCACAAACGTTCAAACTCAGAACTGATGAAGAATTCGAGGATAGGATATCAGGGAAATTCCTGGTTGGATCCGATTTCTCGCAATTTGATCAATCCTTCACAGATCTATTCTTTGACTTGTTTTTCGAGGAATGTGCAGACGCACTCAACGAGGATATTGCTAAATTCTGGCAACAATCCATATCGTTTCCGTTCTACTCACTTTCACCAGTAGTAGGAAGCGGAAAGCTGGGCGCAATGTTCGGCAATCCT…	4336	100	0	RNA-dependent RNA polymerase	RdRp	YP_002600763.2	Pseudomonas phage phi2954	73.6	2e-09	24	44	1	Cystoviridae
2014	Partial		Sponge_RNAV033	BKZT01000033	TGGAAGGGGATCCCGAAGGACCCGCACCTGTAGGTGCTCCGCAAAGCGGACGAATAAAAGAATCTAATGAATGTATGCGACACAGTTATCATCCATTATCTCAAAAGAGGATAACAAAGGATAACAACAGATATTAATATCAGGCCGTATTATTAAATCAATAAAAGTTGGCACATCGTCATATGTAACATCAAATTCAAGCGTTGCAGGTAGACCAGAACCTAGTGCTAACTCAACAGATGATCGAATGATGCCCGCATCGGTCGAGTAGGGTCCGATCACTAGTCTCAGTGTCAAGATAAGCAAACTCCAGAAAGACACGAGGCCACGCGACCTTCAACTCAGTAGCGATTTTCACTAAGCTCTCTTCTGAGTCGACGGCAATAGTTCCCATCTGAG…	2068	65	0	membrane protein	-	ABK35401.1	Pseudomonas phage phi6	71.2	3e-10	35	52	-2	Cystoviridae
2014	Partial		Sponge_RNAV034	BKZT01000034	ATCTCGTTTCGCTAAACAAGTCTTCGAGCAGATTCCTTCAGCTATCACAGCCGTGCCGGGTGTTATCTACGATCCATCTTGGTTAGCGGCGGCGAACTCGTATATCGCTACTGATTACAATACATTTTCTAGTGAGCTCGCAAAATCAGGTATCTTGGCTTCTTCGGTTGACGAGGTGACGTCACAAAGTCAGTTGAATCATCCGTCTGAGATTGCGCCTGTTCGTAAGAACCGAAAGCGTCGCCAACCTTCCGTGGTGACGGTTGGCTCATCACAGGATACGTCCGGTAACGATATACCTACCATATCAGGAGAACCAGTCAGTCCCAACAAGGCTATATCTCCAGATTTCGATGAGGATCAAATATAGATGAAGACTTTACAGCCTTATTTCACTCT…	5906	169	0	P1	RdRp	ABI20424.1	Pseudomonas phage phi6	314	2e-87	29	50	1	Cystoviridae
2014	Partial		Sponge_RNAV035	BKZT01000035	CACGCTACTTCCGGTAGAACCTGAATGCCAAGCCCGCTGAGCGAGGGCTCCATAACCGGGATACAGACTCATCACACGGTCATACATCACACGATCACGAATCAAATGGACCCAACCCATCGAATCTTGAGGCATGAGCGAGTCGGGGAATGAACTGCTAGACACGGAAACGCCACTAGGGCCGATTGCGATAGTCTTATCTTGCTCACGAATTGCGGCACTCTTAGTCCGGAGTTCGACTGAGTAGCCCCACGCAACCTCTGAAGCGTTCCAAGCATTTTGATCCAATACAGGGATTTCCGGTAGAACACCAGCAGTACCAAAAACACCTGATGTGTCATGAAGAAACAATAAAGGGTAAGGCAAATTAGGATATGTCTGGGTTGGCATCAGAGTCAT…	1102	27	0	P6 protein	-	NP_620350.1	Pseudomonas phage phi6	68.9	2e-10	39	53	-1	Cystoviridae
2014	Partial		Sponge_RNAV036	BKZT01000036	GGTGAGGTGTCCAAGGCGATCCTTCTTGGGAAACTTCCCTCTCAGCTCCAGGGCGACGAGGAGAAGGTCGGAACCGAGGACTTCAATCGTGAGTATCAAGCGCTGTCTTACGACACGTACGCGCTCATCACTCACCTGACGCTTTCCGGCGGTCAGGCGACAGAAGTCCACTCTGTGACGACCGATCAGCATCGTGCGCTGATGCTTGCGTGGAGCATTCAGACTTCTGTGAAGAAGCCTGTGGGACCGTCAGCCATTCTTCACGGTATGGTGGTAACCTCTGAGCCTGTCGAGGCCATGGTCTACATGCCTGACTTCACTCCCACCGGAGCGATGAAGGCGAAGACTGCTGCGATTGAGGAGTTCTCCCAAGATCTCCACATCTGGAAGTGGCGCGAG…	1010	40	0	hypothetical protein	-	AIK68704.1	Pseudomonas phage phiNN	175	1e-45	33	56	1	Cystoviridae
2014	Partial		Sponge_RNAV037	BKZT01000037	CTCAAGAATATGTGGCTAGAGGCGGTCATGCTGAGGGGGTGTTGGCCAGATTGGCCGCTTTCGCTTTGGAACATGCACTCGTGCCATTCGAGCATGGGTTGCGTCCACGTAACCTCCAAGCTTGCTACCTCTTAGTCACTAAGTACCGCTCTGACGGACTTGTTCGTTGTATACAAGACCAAGGGGGTGTGGATGCATGGGCTCACCGTGCACCTTTGGGCCAAGAGGACGACATAACCTTTGCGGTGTCTGTTGGCCCAGGCAATCTCTTGCGTGGAATGGCACTCCTGTCGCGCTTGGCTGATGCCGGAGGGCCATGTCGGTACACCCGGCATTCGTTACTTAAGCAATTCCTCCCAGGCCGAATCCTTATGGTTGGGGACGGTCAGCCTTCACGTG…	557	8	0	hypothetical protein RVD_034	-	BAU79514.1	Diatom colony associated dsRNA virus 16	160	3e-42	47	63	3
2014	Partial		Sponge_RNAV038	BKZT01000038	ATAGAGTGCTGAAGTTAGGTGGTGTGGGCAAGGAAAGACAGCAATCAATGGATGTTTGGTCACTGTATGGACTTGAGCGTTACTGCCACTCCGATCAGCGCGTGCGAGAGGGCTTCATCAATGCTTTGTCCGGTGCGGGCAAGACACATTTTGTGGAAAACTGGTTCTCATCAGGGGAGTGCAGAGATCGATTGATTGATGCTGACACACTGCTCGCGCGGCGGGTGAATCAGTACGGCTCGTTCGAGGCGGCACGGCTCAAGTGGTTTGAGGACATAGAACGGCACGTCCTTGATGGCTGGTGCGTTATTGGCCATGTTGGCGATAGGTCCGTACTTGCGGATTGGTTGGATCGTGGCATTTTGGTGGCGCATGTGCCTGTTAGCAAAACAACCCTGG…	3062	1615	0	RNA dependent RNA polymerase	RdRp	BAU79515.1	Diatom colony associated dsRNA virus 16	317	3e-90	33	48	3
2014	Partial		Sponge_RNAV039	BKZT01000039	GCAACCGGCGCAGCAGGCCCAGGGCGATGATTCAAACCTGGGGGCCCAAATTCGCTCGCTGGTGGCTGCTTTGTCAGGCAACCCCATGGCGTTGGGCCAGGCTATAGAGGCACTGATGGTGCACAATGCCTCTTCTGAGGCAGCGGGAGCCCAGGTGCCCGATCCTGACGAGGAAGCGGACCCCTGATGGTGCCCGTCCACTGCTGGTGCAGGGGCAGCGGACAGGGCCAACTTGCTCTGGGGGCTAGCTCTGCGTGCAATTGGACAAAAACTGGACCCGCTGGCGGTGACCCTGGAGACTCTAGAGATACTCGGCCGGCGCGAAGAAGCTCGAGAGCTATGCAAGGTTCATTTGGGTCACGCGCCTTTAGGCCAAGAAGTGGAGACTAAGGAGAGCCT…	3059	1187	0	RNA dependent RNA polymerase	RdRp	BAU79515.1	Diatom colony associated dsRNA virus 16	273	2e-74	32	44	2
2014	Partial		Sponge_RNAV040	BKZT01000040	AGTACTATTTGCGTACATGGGGAGGAATTCAAAGCCCCCGCCACGCTTGGAAGGGAAGAGTTGCTTGAGAGGTGCTCCGGGCATGCCGGCTGCATCCAGTAAGGCTTGGACCATTGGACCGCCCCACATGGATGAACAACTTTCCTTGGAATCATCACCTTGGTGCAGGCAGGCGACGAACGTTATACCAGTCGCTTCACTCACCACACCTCGGGCTGCCCGACCCATGCAGACATTCATTACCGTATTCAGCAACATAGTCATGCGCCAACCTGACTGCAGACCATGCGCCCAGGGCACGTGCTCATTATTAATGATAACACCAACGCGTGTCATCATGACTGCACAGGCCTCGGCACTGGCAATGAGCCCCTCGGGTACGCATTCAAAGCGCATATG…	5966	545	0	RNA dependent RNA polymerase	RdRp	BAU79515.1	Diatom colony associated dsRNA virus 16	169	1e-38	29	44	-3
2014	Partial		Sponge_RNAV041	BKZT01000041	GCTGCTACATCGCCCGCGCTGGGCAGGTTAAGGTGCGCGCTCGGTCAAAGCGGGGCAGATGCGAGTTTGGTACGCCAAACTTCTGCTACCAATACGTAGACATGCTCGCTGGTCGGCTGGACAGCGAAGTGTTCCGTGACAAGGATGACATGGAACAGCGCCTGGACGTGAACGTCCTGCGGGAGGGGCAGCCCATGTGGCGCCGCTTCATCGGGGACTTTATCAACTCCAGCCTGACGCAGAGCTTCAAGCTGCGGGGGGAGGAAATGGGCAGGCTGATCTCCAAGCGGCTACCCACCTCCGAGGTTCAGACCACTCTGCCGTATCGGTTTATGACCAATGTGGCGACTGGTAGCTGGACTACACCGCCCGGCGTAGACCTAGCCCTCATGGAAAATG…	1336	20	0	RNA dependent RNA polymerase	RdRp	BAU79515.1	Diatom colony associated dsRNA virus 16	220	4e-60	35	50	3
2014	Partial		Sponge_RNAV042	BKZT01000042	TGCGCTGCGCCAGACCGATGCCGCCAGGTTATGCCGCTACTGGGCTGTGAGCGGTCGTGATACATTAGGCCGGGCCACTAGCGATGCCTGGAAGGGATACTTTTCCGGGGCCGGGCAGAATACCCTGCTTTTCTTAGCATGGCCAGAGATGCAGTACCATGGCCATACCCGTGTAAAGACGGAAATGCGGCATGACGCAAAACCAGGCCTCTACGCCATGCGGCGAGGGCGCCGAAACTTGGAACGGGTTGCGATCCCCGGAGCTGAGCAATATGTACAAGAGTACGTCGATGATCTCTATTCTTGCGCCACCGAGCGTGTAGAAGTTATCGATTCCTGTTCATCCGCCTATCTCGACGATCGAACCCGTTGCGACCCCACCCATGCTGCCGAGGTCAT…	656	6	0	RNA dependent RNA polymerase	RdRp	BAU79515.1	Diatom colony associated dsRNA virus 16	73.9	1e-11	33	51	2
2014	Partial		Sponge_RNAV043	BKZT01000043	GGGACTATGAAGTGCTGTATCAAGTGTGGACTTGAATCGTTGAAGCAGTTTAAGATAAATACACGGTTTGGGTCATATGATCGGCCGGCAACCGATGGTGTTATCTTTGATTGGCAATACGCTGGGCATATGTTTGGCCGGTTTGACAATGCTGCATTTGCCGATTATAGTGATTTGGAGGAGAGGGTCGACTATGATGCTAAGCTGCCAGTTCGGAATGCCATGAGTGTGCATAAGGATCGATTTGACATGTTGTATGAGCAGGAGATTGAGGAAGAAGGTGCAAGATTCGGTCTTATATGCTCTCGTGCTCGGAAGACGAGTGGGAAGCCGTTCATGCACATGGCGGAGATGACACTGACTAGCGTGCCAACTGGTAGCGTTCCCTCTGTTGGTGTC…	607	6	0	RNA dependent RNA polymerase	RdRp	BAU79515.1	Diatom colony associated dsRNA virus 16	179	2e-48	52	68	1
2014	Partial		Sponge_RNAV044	BKZT01000044	GCCTTATGACAGAAAGGCTTAAAGTAAATATGAATGACAATTCCGTGAACGTAAACATGGACACACACAACGAAAGACCCAACCACCCAGGGGTCTCAAAAAAACTGGGTGGAACTAATAAACGGTTGTCAGATTTGAAACACGTTCACCAGAAAAGGGCACTTTTAACCTTTAGGCATGTCACCAGAAATGCCTGGTCTAGGTCACCTGGTTGGGCAAAAACTGTGACAGCCAGGGAGGCATTAAGGGAATCCAAGTTCGGTCGTTATCAGGACTACGCACGCATTTTCCTGCCCCATTTCAACTCAAAAAACTTATTGAAGTCAAGAAGAGTAGAAAACGGTGTAAATACTACGAAACATAACCCAGACAAACTGCTGTGCCCTTGTCAATCTTGTG…	11488	867	2	replicase	RdRp	AQM32768.1	Agaricus bisporus endornavirus 1	248	2e-61	27	44	3	Endornaviridae
2014	Partial		Sponge_RNAV045	BKZT01000045	GTAAATCGTTCATCTGGCCAATTGATAAGTCAAGTAGGTACAGTACAGTAATAAGAGACACAAGGATAAGATTAGTTATAGATTCTAATTCAAGAGTGGTAATAAAAGGAGAAGATAACACTGCAGGTTTCTTAAATCACGAAAGCAGAAGGTGGACACAATCCTATACTAGTGACTGTGATAACATAAAGGTCAACCCAAATGCATCAACGTTAATACTGAGCAACTTTAACAACAGACCGCATCATAATGATATCGAGTTTGAATCAGTAACATCCCCAGGACGCAAATTAATGTTAACACACTCCAACCAAATGGACAAAGAATTGCTAGAAATGCTGAAACTCAGAGGACCGATTATATTCTGTGTAGAAGGAGGCATCTGTAAACTAAGATTTG…	3586	415	0	replicase	RdRp	AQM32768.1	Agaricus bisporus endornavirus 1	364	1e-100	42	62	3	Endornaviridae
2014	Partial		Sponge_RNAV046	BKZT01000046	TACTGTGAAAGGGTGAAAATACCCGTACAATTTGTTGGAAAGTTAAATGCTCACAAATTATACATTTACAATGCTAACAACAGAAAACATCACAAAGAAAAAGAACGTGAGTGTATAGATACTGCAAGAGCAATATATATTGGCAACAAAGAAATTTCAAGCCAACAACTCATTAGGTTGAGATGCAGAACTGGAGTGCGATGCATATATAGACGCAATAATGAAATGTTATGTATTGAACCAAGTAACAATGCTCACAATTTATTAAGATGGCTAAAACAACAGGATGTGTTTACAAAACATACTACGGGAAGTTATTGGGAAACGACGAGAGTTTCAATTTTTTCTGAAATGAACAAAATAGTTGAAGAAGATGCTAATGGGTACCACAAATTATTA…	1494	29	0	hypothetical polyprotein	-	BAU79513.2	Diatom colony associated dsRNA virus 15	281	1e-79	34	50	1	Endornaviridae
2014	Partial		Sponge_RNAV047	BKZT01000047	GGGCGAATTTACCTTACAGCAGGGACATTAGTAGGGCCCATAGCCATGTTGCTTTGAGCTGCAGCGGTGGTTACATCCTGGTTCATGCGTACACGGTGGTCCGCAACATGAACAAGTTGTTGTCGGCTCTTGTGCATTGAATTGATTGCACACTGAGCATGGATAGTCTGTGATGGCTTCGTGGTAGCAGCCAGCCTGGTGGTTCTCGTGGTTGCTCGATGTGCGTGGGCCCAGGCACATCACCTTAGGGTTACGCAATTTATGGCTTGATCTATTCTTGTCAATGAGAGTCCAAACTGGGTCGTTGACCACATTCGAGAGCATCATCGATTCCAAGTGTGATTCCACTCCGTTGATCAACGATGACCACTTGTCTATCTCTGCTGAGAACAAAGTAGG…	1304	48	0	polyprotein, partial	-	AOV81694.1	Endornavirus-like virus	63.5	5e-07	23	41	-3	Endornaviridae
2014	Partial		Sponge_RNAV048	BKZT01000048	GGGGGGGGGGGGGCGAGAAGTTACCGCTGACTATTGTCTGCATTGACTAACCAGCCAATCTCTTTGTACTCGTTCCAATGGTTGAGCATGTCGTACAGTTTACCCAGGTTGTCCTCGACCCACTCAATTGGCATTTCGTACTTCTGAGATGACGCTATTAAAGCTTGTTGCTGGTTATAGTACTCTGGGAGTGGGGTTTCCAGGCCCAATTTCCTAGCAATGTTACGGGTGACCGTATTGTTACCCAACATGAACACATACGCCATTGCTCTTGACCGTAGATTATCAGTGTTGGCTCTGGAAGTGCCATTCGTTAAGTGATACCTTTCTCTCAGCCTCACGTAGTCTGGCGCTATTTGCACGTTGTCCATCTCTGTTTTGAATAAAGTAAAACAGCAA…	4903	344	0	polyprotein	RdRp	YP_009165596.1	Hot pepper endornavirus	357	5e-96	40	58	-3	Endornaviridae
2014	Partial		Sponge_RNAV049	BKZT01000049	GGATTTAAACATAAATTCACTCTATTATAAGTAAGAGTGATATATTAACTGAATTTCATTGGATGTGATGTCCATGTCATGAATTCAGTCACAGTTGGCTTGGGTGTTTCAATCATTTGAATCAATTGGCTATAATTTGATAAAGTTTGTTCAAGATTAACTGACCATTTGTGACTGGCGGCCATAAAAGCAGCATTTCTATCATACCATGTTTGCAATTTGAAATCAGGTAATAATTTTCCCATTATTGCATCTTCTCTTTCACCTTTTCCAAGCACAGCAAGGTAAGAAATTGATCGCATTTTTATCAATAGATCGTCAGCCATATGAACACCACTTGTTACTTGGTAACGGTGAAATAACCGGTTCACATCTGGGCCGAGTTCTACTTCACCATCG…	551	6	0	polyprotein	-	YP_438200.1	Oryza sativa endornavirus	103	2e-22	38	53	-1	Endornaviridae
2014	Partial		Sponge_RNAV050	BKZT01000050	AAGCGGGCCGAGGTACTGTCCTCAGGTCTCCATAACATCACCCTCATGCCTGTTGCAGTTGGGGGTGGGGTGCACATGGACGACATGCCCGAGTCCATACCTGTGCCGCACAACACTAATATTAATAGTGACAACAAATGGGGCACTTCGAAGCGAGGTGGAGTGGAAAAGACGTCAACGTCCAAAGAACTTAAAGACTTGGGCTACCTAGCCGAGGGATTAGAGATGGGAGATGGAGGCAGTCAAGTTTCCAACAGAGGAATAGATATGGAGTACACAATGGTACAAAGTTACGCAGCAAACACTTCAGAGCCCACCAACATCATATGTTGGGATAAGGAACCAACGGGCCATGACTATTGGATGTGGGAGCAAGATGACCTGCATGATTTCACCAGG…	690	6	0	polyprotein	-	ALJ56097.1	Phaseolus vulgaris endornavirus 1	80.9	8e-14	42	51	1	Endornaviridae
2014	Partial		Sponge_RNAV051	BKZT01000051	GGAGTCACTATTGAAAGAGAATCAAGTAAAACACCACGAACAGGAAAACGTGAGATTAATACTGTATCAAAAAAAAGGAATATGCGCCATATTCTCACATATATTTATAGAAGCAAAGAAAAGATTTAAGAAATTATTAAAATCAAACATAGTGTATACAGACGGGAAAACACCTAGCGAAATAAATAACTTCCTAAAAACAGTGGATAACAAGTGCGAAATATTTGAAAATGACTTAACAAAGCAGGATAGGCAGACCGACGGTGATTTGTTGGAATTTGAATTCAGCGTATACACTATGCTAGGAGTGAGCCAGACAGTACTTGACATGTGGCGAACAATCCATGATCACTGGTACTTCAAGTCACCCACGTGTGAAGGGTCAGAGCACGAAATGCG…	1066	42	0	hypothetical protein PEV1p1	RdRp	YP_241110.1	Phytophthora endornavirus 1	281	2e-81	44	61	2	Endornaviridae
2014	Partial		Sponge_RNAV052	BKZT01000052	CAATGTGAAACTGCACTTGAAGTTGGAATCTTTGCTTAAGGAAGACCCCGCGTCCAACATTAGGCAAGTCAAACCACGACCTCTGGTGTGGCAGACGAAAGGGTACTGTGCATTGTTCTCACACGCATTTAAGGAACTCAAGCAACGATTGAAGACCCTGCTGAAACACAACGTTGTGTACACAGATGGCCTCCGAGCCGATGAAGTTGCAAGCAGGGTTAGAGCCAGTGGGGAATTCAAACACATCATAGAAAATGATTTAGCACAGCAGGATCGCCAAACCGACCACCAAATCATACAATTTGAAATGCATTTGTACAAGCAGCTGGGCATGCATGAAGGTATGGTCAACCTTTGGAAAAATTGCCACCACCATTGGAGATACAAAGCCGCCACAGC…	1056	14	0	polyprotein	RdRp	YP_009305414.1	Psophocarpus tetragonolobus endornavirus	412	3e-127	61	80	2	Endornaviridae
2014	Partial		Sponge_RNAV053	BKZT01000053	TTTTCCCTTCTTAAAAACTCTTATCTCTTAGCTAACTCCCACACTAGTAACTCAGATTTATACACCGTTTTGGCTTGAATCATGGATGATAAGGTGTTCCTTTGGTTGATAACCTCTGGCAAACTCACTTTGTAGTACTCACTTGCCAAGTGTAGAGCATCAACGTCGTCGTACCAGGGGTCCACAACCCACCCTTCTTCTCGCAACCAATGTAGGTTTTTCAGGCAGCCGCTAGTCATGAGGGCGTAAGCTGATGCTCGCATTCGGATATTGTCGGGGTCTGCCTCAGATACACCGTTGGTTACCTCAAATCTGTTCTTTAGTCGTAGGTAGTCAGGGCACACTCGCAATTGGCCGGTGGCATTCACCCCAATTAATAGTCTCAAGAAGACTCCGACA…	745	4	0	RNA-dependent RNA polymerase	RdRp	ALM62234.1	Soybean leaf-associated endornavirus 1	164	1e-42	41	57	-3	Endornaviridae
2014	Partial		Sponge_RNAV054	BKZT01000054	CTCTCTCATGACTAGTTTGTATTTGGAGGTGACACCATTAGTCATAACCTCACCATTGGTTTTCACGTCGAATTGGACATAAGCCTCTTTTCGTGCCCACACCGTGATTTCTCTCCTGTTGCCTAACACCAACAACATACCTTGCTCTTCTGTGGCTTCGAGGGTGTCAGCGTCCATGTGTGCCAGTCTATGTCTCCTCGTAGCCATCGCTATCGTCTCCAGTTGCACGTAACCTATCGCGGCAAGTATCCAAGCGATTATTGCCTGCAATAGAGTAGCGGGCTGAGGTACGATTCGTCTCCGCTCAGCCCGCTCGGCAAGCCTGGTTAGAGTCCAGTTATAGTTTTGCATCACGGTTGAAACTGTCACACCGTTGGCGCCCGTTCCTACCACGTGGTC…	6240	279	0	putative polyprotein	-	YP_009046830.1	Yerba mate endornavirus 1	91.3	3e-14	27	45	-3	Endornaviridae
2014	Partial		Sponge_RNAV055	BKZT01000055	ATTGTGTGGCTTGGGCTTCATTACAGCTTCTTTGACCTAGTCTCCGAATCATTGTGTGGCTTGGGCTTCATTACAGCTTCTTTGACCTAGTAATAGTCCAATTGTGTTCATACACGTTTCTTGTTTCCAACATTTCAGTTAGTCTGTCCATGTCCAGCTCTATGCTACTAACGGGTTCATTGTAGTGCCTAGCGGTTGCATTTAATGCTACAGCTTTGTCATACCATGGTTGGATATCCTCTGGTACTCGCTCGATCAGCCCCTCTGCAGACGAGCGCTGGCTGATCATTACAGCATAGCTTAAGGCCCTCATGGTTAAATTTTCTTCATTCACTTCAGAAATACCGTTTGGCACCTCGAATCTATGTCTGAAACGCTTGAGATCAGGTACCAAATGTG…	4847	250	0	putative polyprotein	-	YP_009046830.1	Yerba mate endornavirus 1	314	1e-82	29	47	-2	Endornaviridae
2014	Partial		Sponge_RNAV056	BKZT01000056	CTGCCTGGATGTGGGAGCTGTAAATGGACCATAGGCTCGTTGCAACAGCTATGAGTTCACATTTAGTGGATTCTAGCAAGTCATCAGGCAATGGTTTAACCTTGTCGTAGTCTCTGTTAGAGGGCCTATCAGTTCTGGATTTTAACACGGTTTTAACGAATGGTCCCATCTCAATTCCCACTTTCCTATTTATTAAACCTATGTGGGGTGCATGTACAACATTTCCTTTAGGATATTGCCAGTAAGTAGTCAAATCTTTAGTGACTAATTCACCAAGACCAGTCACTGTATTTGGAGAAGCTGACATGACCTCTGACACCAATAAACATATCTTAATATACTCCTCATCATTGAGGTTGCCCAATTCATTACTTGTCACTAGATCAGCGTCGTCGAGAG…	3442	207	0	putative polyprotein	-	YP_009046830.1	Yerba mate endornavirus 1	113	2e-21	22	43	-1	Endornaviridae
2014	Partial		Sponge_RNAV057	BKZT01000057	GTACCAAGACATTGAAATTAAGTTAGTAGCAGTGGGAGTTTGGGTTAGAGGTGATTTCCAGAAGATTAAAACATTTGACGTGGTATTTATAAAGCAATTTGGCGTTAACAGGCCAGAGATAGTACCGGCCACTGTGAAGAGGGTGAAGAAAGGCTGGTTATTGCTGGATGTGGGTGGCCGATCTATAAAGAGAGATGCGAAGCTAGCTACGCACAAATATTCAGCAGGCTCTGCACTCAGAAAGGCCATATGCCTAGCCGGTTTGCCGACTGACAGATCAGCAGTTATAGATTTACTGTCCAATTCGACAGTTATTATAGGGCCACCAGGGTCTGGAAAAACCACTTCCGTCAAATCTATCAAAGGTGACGTTATGGCCATAGCTGGAACTACCGGTGG…	2601	136	0	putative polyprotein	-	YP_009046830.1	Yerba mate endornavirus 1	116	1e-22	28	49	2	Endornaviridae
2014	Partial		Sponge_RNAV058	BKZT01000058	GCTCATAGTTCGTTTCAACAACATTTCTGAAATAATTCGCTAGAATTATTTCAGAAATCTTTGAGACACCTTAAACTAGGGGAAAAAACGAGCCGGACGTTCCGAAAGGGATCAGGGTTCGCACGTGCTGAACTATACACTGCTGAAGCGGGTGTAGTTGGCGCAGTACCATTTGAGTGGAATAGGGAAAAACTCAATCTTTTTCGCAATGAGGGGGAGTCATGGGAGGAGTCGAACAACCGTTTTCTACAGGTAGAACAACAGCTGGGCGGTAGGCTTGTGTTGCTTTCGGACCATGTCACAGAGGAGGAGATCGTGGACTGCTGGAACGAGGGTACCCGGAAGGAGACGTTGCTTTTGACTTGCTGTAAGGGTCGGAGATTTCATGAGGTTCTGCGA…	1903	61	0	RNA-dependent RNA polymerase	RdRp	YP_009272952.1	Fusarium poae alternavirus 1	160	2e-37	29	45	1
2014	Partial		Sponge_RNAV059	BKZT01000059	CTTACGTCCGAGTTTTGCGTTCGCGGGGGCCGCAAGACAGCTGCGCATGTGCGCTAACGATTGAGCACACTGATACTCACGCGGCTGTCCTGTGGGCCCCGCTAGGGGCTACATTTTTGATAGCAGCTGTAAGGCTCCGTCGGCCTCCAGCTGCGCAATCGCCTTGGCGTAGCTCTCGCGTGACGCACGTAGCATGTCCGGTGGCGAGGTCCCCTGGTTAGGCGGTCCGCGCAGGAACCGCTGTTCTAGGGTAGTCGCCCATGCTGCGTATGTCAACGCACGTAAGCCTGGACTCAAGATACCCCGGCCCGGTGGCCGCCACATTGCCCCCTTAGCTAGCAGTGCTGTAAGCATAGCAGACGATAGGGCCCGGATGCGATGTCCGCGCGAGGTGCGAGC…	2131	787	0	putative RNA-dependent RNA polymerase, partial	RdRp	BAM34028.1	Lentinula edodes mycovirus HKA	124	1e-25	28	44	-2
2014	Partial		Sponge_RNAV060	BKZT01000060	CACCTAATGTTGTGGGCCAAGCAAACTGTGTCAAATATGCAGGTTTAGAAGCTATATAATGAATGTCAAGTTCATCATTACCTTGAAGACCTACAGTACGACTGTCAATAGTAAGTTCCTGTTTGCAATCGACAGATAATTTAGTTGTATCATCTGGCATGTTGCATACGGCTATAGACCCTTTCGTGATAGGCCTGTAGACAGACGATTCCAGAAGCGCTGGTCGACTGTAACCAAAGACAGAAGCAATAGCTGAGACTGCAGACGCAGCTATTTCAGTTGCACGAGCATACGGTCCAATCAGTGGTGCTTTTGTTAGTCTGGCAGCAATGTTTGCAACAACGCTAGCCGGCTTACTAATGGGCCCAGCTCCTGTGGTATACTCATCAGCTTGAGGTA…	610	6	2	polyprotein	-	YP_009230119.1	Marine RNA virus PAL128	206	7e-59	51	70	-1
2014	Partial		Sponge_RNAV061	BKZT01000061	CACCATCTACAAGAATATTTGGGTGTACAATATCAGATAATGCCCCTTTAATGAGCTTTAAATCTTCTTGTGATACCCCTGCTGCCTCATACCACCGCACCATAATTTGGGCGGCGGCCGCAGTAATCTGCGCAGCCATTCTAGTATCGAAGCCTGAAAAATCTCCGGCAATCATATTGGTTGTACTATATTCCGTTAAATAAGTATGGAAATCATCCCACTCTTTAGATAATGGATTAATGCCAACAAGACATTCGGTTACTTTCCAATGTTTCTTCATAAATTGTGGAATTCCCGCTAAAGCGCGACGTGAAGCAACAAAATTGGCAAAAGAACTACCATAAAATTTTCGTACTTTCTCCCTTGCTTTTGCATCCGGCAATAACTCATTAACTTTGC…	2019	30	2	polyprotein	-	YP_009230122.1	Marine RNA virus PAL438	853	0	62	76	-3
2014	Partial		Sponge_RNAV062	BKZT01000062	CTCGTTGTCTCTCAAGATGATAAGTTTTCTTATACAGATTACATTTTATCGTTTTTTAAAGGAGTTGACGATTTCTTAAATGACAAGATTTGGACAAATATTTCAAATTTTTATGCTAAGATTATGGTTCTTTATGCAGCAAGTGAACAACTTATTGCTATTGAGACTTTTGATCTTGAGACTATTTGTGCCAAATTTCTTGAATTTCGAAAACATTTACCACAGATTACTGATATAATTGAGATGGCTTTTGAAGCATTTCGATTTGTATCAGGACATTGGGAAAATATCTGTACCGGGAAATGGTCACAAATTTTTCTAGGTAAAGATGAATCAAAGGTTTTTGAAGTGGAAGTACGTGAACTTGAACAAGCTTATAGTTTTGTTTTATCAGGACAA…	1201	10	0	polyprotein	-	YP_009230122.1	Marine RNA virus PAL438	504	1e-162	60	77	1
2014	Partial		Sponge_RNAV063	BKZT01000063	TGGAATGAGACGCTCCACAGTTATATACGGCGTGGAGCGAACTCAGGTATAGTGGAGCGGCTGCGCTATGACATTCTGGGCTATCATAGCACGGTGAGCTACTTTGATGATGCTGGGGTGCGGCGCAGCGTCCCTATTAGCAGAACATTGCTAGCCACCCATCTCAAGGATGGAGGCCTTGGGTGCAGTAGATACGGTATGGGTGCTATACGGACGAGGGGATTGCTGCACCCGCCTACCACCGGGGATGTCCTTCGTGGTGAGGTTGAGGCACTACTGGCCCAGCTGCCCCAGCCCATGGCAGGAATATCTGCTGACAGGCTGCTCCAGCGGCTACCTCCTAGGTTCCGTGGGAGGCTGACGAAGGACGGACTCGTCAGTGAGATGGCCCGGGCTCTT…	662	176	0	122 kDa protein	RdRp	ALO50147.1	Pleosporales megabirnavirus 1	57	7e-06	47	65	1	Megabirnaviridae
2014	Partial		Sponge_RNAV064	BKZT01000064	AGTATGTGCCTCGAGCATGGTGAGCTGAGTTACGGACAAGTGAGCTACGATGGTAAAATTGTATATGGGCAGCCCGTAGAGTTCAGCACAGATGGCGTGATGGACAAGCTTATGCCAGAGCTAGTTGCCGGGCAGCTGTCAATCCACACTGTTAGGAAGGTAGAACAAATGTTCCCACAAGTTGACTCGGCAGTGGGGTCAAGAACTCGAGCCACTGTGGGCGCCGTGCTTGAGCACATTGCCGAAGCCCTGAAGCAGGAGATTGTTAGCACCGCAGAGGTGCGAACGTACCTTAGGGCATGCAAAGGCATGGGTGGCCAAGCACTTGCCGGGCTAGTCACATATGCTTTGTCTAGTGATGAGTGCAAAGGCATTGTGAACGGGCTACTGAAACATAAA…	636	8	0	RNA-dependent RNA polymerase	RdRp	YP_009143529.1	Sclerotinia sclerotiorum megabirnavirus 1	69.3	4e-10	27	51	1	Megabirnaviridae
2014	Partial		Sponge_RNAV065	BKZT01000065	TAAACGCGGCGAAGCTGGCCGACTTCAAAGCGCGCTTCAGGATGGATGTCAATCTGGAGACCTTCAACAAGATCTCCGGAACGGCCAAGGTGAAGAGCTGGTACACAACGTGGCAGACCCTTGTCCCCAAGCCCGTGGCTATGCCTCAGGAGTGGATGGATGTGGACCTTCCCCCCAAGATGTGGACGATGATGACCGCCGCGAAAGAGAATCGGTCGCTCGCCCGTCGGGTGTATCAGGAAGAGATGGCAGAGGCACAGGAGAGATTTCAGAAAGAGAAGGCCCGTGTCCAGGCGAAGCTAGATGCAGCTCTCGCAGACACTTCGAGCGACTATGTGAGGCTGCTGGAGTCGGGATTCAACGACCTCAGCGTAAGCGACGTCGTCGCGATCGAGTCTG…	3023	1172	0	hypothetical protein	RdRp	ALR87110.1	Nigrospora oryzae unassigned RNA virus 1	62.8	2e-07	25	48	3
2014	Partial		Sponge_RNAV066	BKZT01000066	CTTTAATCGTTCCGAACTTGACTTCGAGCATAGACGATTAATGGCTTTTCAATATACTATTACGAGTGCAGCGGCGGGTGTCCCCGATGCTGATCCCTTGGTGGCGGAATACACATATAACAATGTGTCATATGCTGCTGGGCTTGCACGTGATGATGTGCTACTGTTGATTGATTTCAATAACCAGTACAATCAGACCATTGGCGACCCTGCGGCAGTGAAACGCGTCCTCGGCTCCAAACATGTAGCGTCGTTCTACACTGGATGGAAGGCGGAGATGTCACAGGTTAAAGGAATACCTGCTCACTGGAAGGCTGCAACAATGACTCCACAGGAATGGAGTACTGCTCAGGCGGCGCTTCAGGCACGGAAGAAGGCGCGTACTGCACACGCCGAAGC…	3176	311	0	RNA-dependent RNA polymerase	RdRp	ALR87111.1	Nigrospora oryzae unassigned RNA virus 1	211	8e-54	29	44	2
2014	Partial		Sponge_RNAV067	BKZT01000067	CTCGAGTTCATTATTGCTATTGTTATTAATTGAGCATAATGACCGTCGATTAGGCACGTCACCGCATCAGAACATAAGACTAGTCTGCTCTTCAACTCCTGATTGTCTAGCGTCTCCTTGTTCCTCCTCTCTCTTCCACCTACACTGTAAGGAGAGATATCGATAAATGGTTCAGTCGCAGTCGCGTCAAACAGCTCCTTTGCTATCCCCGCTAAGCAAGCCATTGACTGCTGCTTCTTTGGCCCGAGTAGCGATCCGTTTACCCCTGAATCTGAGGTGGGACGAATTTCTGTCCCTATGAACGTGTCGCATGTCGGTACGTCGAGTTTGTCCAAATTTAGTGTATCTATTCTCTCCAAACACTTGAACAACCCTTTAAACCCCCCAGAAGGGGACTCT…	536	25	0	RNA-dependent RNA polymerase	RdRp	ALR87111.1	Nigrospora oryzae unassigned RNA virus 1	61.2	9e-08	28	44	-1
2014	Partial		Sponge_RNAV068	BKZT01000068	GGAATTTTAGATTCTTTCTAAATTCCACTTGTGAGTTCTTTAATACTTTAAATTAAAGAAGATTCATGCTGTTATATGACCAGTACTGCTTGTGTAGCAACCATGTAAGCTGTGAACCAGCCTAGAGACTTTTTGTGACTTAACGATGACCCTTATTTCTTCGTATCGCAATCTTTTGCTCAGAGAACCCCAGATTCTTTTTGCCCATGTCTCTTTTCCATACTCAAATATGACTTCTCTCGAAGAGCTTTGTAGCACCCTAGCAGGCGCCTATGAGACTCCTCCTTCAGAGATCGACTTGTTAAGTCGACCCGAGCCTACAGGCCAGAAGCGAGTTGAATTCCTATGCAAGTACCCCTACCCAGTACCTTGTCCCGCACAAGGCATCTTGCTAGTTGA…	1946	70	0	putative RNA-dependent RNA polymerase	RdRp	AAB27624.1	Beet cryptic virus 3	148	7e-35	29	50	2	Partitiviridae
2014	Partial		Sponge_RNAV069	BKZT01000069	GAAAATGAGTCACAACACGTATTAACCATGGCATTTGCTAAACCAGTCGAATTAAATGAAGTTGAGGATAGCGCCTCAGCACCTCCGCCCAAGGAAAAGGGTAAGACCAAGGCAGCTCCCGCTGATAAGAAAAGCGGCAAAGCGCAAGGTCAGGGTGGCGACAACAAGAAGAATTCTGGTTCTTCTAACACCCGCAAATCGGGCCCGCAGTCCGGTTCGCAAAAGTCCACAGCCGTAGGTTTTGCTGATGGTAACGCAGCATTACTTTCATATGGCTTAGGAGTCTCAGGCCGTAAGGAGAGAATCTTGTCTCCAGTGAAAGCAGACAAATTCTTCCACTTGGTAGAGGATTCGTATCGAGCACTTATCGAAGCGAAACCTCACGCAGCCGATCGTTTC…	708	17	0	putative coat protein	-	AGZ84317.1	Botryosphaeria dothidea partitivirus 1	241	8e-74	63	78	1	Partitiviridae
2014	Partial		Sponge_RNAV070	BKZT01000070	CCTTTGTTTGAAAACATTACTTTCTTGATGTTAACTTCATAGCCTGCCATTGCTACAATTCTGCAGAAGTGGGGAACATCGAAATCCTTTGGAACCGATGTGGCCATGTCATCACCAACAACAAAGATCTCATCAATGATGTCTTCTTCTTCATAACCCATGACTAACATAGCATAGATAGTGAGAAGCGTGGTGACAAGTGTGTCAACAATTTGTGTGAAACCAGAACCGGAAGGTACACCACCGTATTTACGAAGGAGTTCACCGGAAGGTAAGAGGATAGGGGTACGTTTGAAATAATATTTGAGGAACTCAAACACATTTTCATTACGTGTGATTGCTGAACGTGTCATACCCATAAAGAACATTTCTTTCAGGAATGAGAAAGCCCAGTCTATC…	1428	24	0	putative RNA-dependent RNA polymerase	RdRp	AGZ84316.1	Botryosphaeria dothidea partitivirus 1	633	0	70	83	-2	Partitiviridae
2014	Partial		Sponge_RNAV071	BKZT01000071	TTAAATATTATCAAACTCAATATATCTATTGGAACCTATTCCAAATAACGTCAAATTCATTTATTTCTCTAATTTTATTGTATTTTCCAACATCAAATTTGAGTCGCCTTATATCTTTAATAGAAGATCTATATAAATTTGGAGGCATGCAATTGTAGAAAAGCTGCTCCATTCTATTTATTGAAAAAGTTTTAGTAAACTTCTTAATATATTCATATACTGACGTAATAACTGATTTCTCTAAAAAGTATCCTGATAAGGGATTACTTCCACATAAGTATTGTTTCTTATATTTTTCAATTTCATTAAGTTGATCCGATTTAAGTTCATAAAAATCTAATACATATTTACAGAATTTATTAAATTCATCAGAATTCGGCGCTGTAATTGCAAAGTTTT…	1581	172	0	RNA-dependent RNA polymerase, partial	RdRp	BAA25883.1	Bryopsis mitochondria-associated dsRNA	189	3e-48	28	51	-3	Partitiviridae
2014	Partial		Sponge_RNAV072	BKZT01000072	GGGGACTATACCACTAACCATATATTTATGGTTAATGATATAGCAAAATTTGAAAATTGTAGATTTATAATCTTAAATAATATTCTTTCATTTTGTTTTGATCAATTACATTAAAAGCTGAATAAATTTTATCATTGAATACTTTAATAATTTTAAATTTATTATAAATACTCTTTTTTCTAGAATTAACATTATACCTGTTCGTTGATAATATATGCAACCCAATTATTTTTACGATTCTTTCTTTAGTAAAACTTAATTCTGTATCGTAAACATTAACAAATTCCATTGTTTTACAATAATTATAGATTCGTTCATAAAACTCAAAATTTAAAATATTAAAATCTGAGATAATACTATAATCTTTAACAAATTCCTCAACAGAATTAGATAATAATA…	3270	193	0	RNA-dependent RNA polymerase, partial	RdRp	BAA25883.1	Bryopsis mitochondria-associated dsRNA	134	2e-28	25	45	-3	Partitiviridae
2014	Partial		Sponge_RNAV073	BKZT01000073	GGTCGGTAAGCAATACTATATCACTATAGTACGCCCCCGTACCCAACACGAAGCGTGGGCCGTTTTAGTTCAGATCCCGTCATAGCAAGGTATTAGGCGTAACGCTCATTAAAATAATTATCCTACGAAACGTTCGTAAACATAATTAAGGTCGATCATGCGGAAAAAACGAGTGGCCACCGGAGGTGGATCTCATTTTCCCCCAAGATTGAGCACAAATGGTTTCTTATTCCTCGTAAGAGTCTCAGTGTCCAAACCACAAAACTTGACATATTCAGTAAAGACAAAGTCAAGAAAAGATTTTAACGCGCCGACATCTTCCGGTCTCAACTTAAGCAGAGAATCCGAGATTCAAAGTGGCCTATAACCGCAAGTGTATCTTAAAATGCGAAGCTTTTC…	1335	34	0	RNA-dependent RNA polymerase, partial	RdRp	BAA25883.1	Bryopsis mitochondria-associated dsRNA	90.9	8e-16	36	52	-1	Partitiviridae
2014	Partial		Sponge_RNAV074	BKZT01000074	CGAAAAGAGGCTAGTTCTCTAGTGGGCTCTGGATGGAGCAGTTCCTGCGTTTTAAAACAACGTACTCTTTTCGCGGTGATACCGACTACCGGAAGTGTCTTGGTCAGTTCGAACAGCTGTAATTGTTCTATTTTTCATGCTTAATAGGTCTAAAGAGAAATACAAAATTTCTAGGTACCCAATCCGCTCTTCGTGGAACAAGATATTGTATCCGAAGAACTTGGGCACGACTTTCGGGTTTACCCGAGCTTCACGGTTTCTTCCTTACTCAGGATCTTTCAACGAGACACAGTTTGGAGAACTCAACGAGGTAAAAAGGACTTATTGGCGAGACTCATGTAAGGCAAATCTTCTGCAATATAGAGTGAATTTCTTTATGCAGAATCTTACAACTAACAT…	1973	171	0	RNA dependent RNA polymerase, partial	RdRp	BAU19321.1	Cryptosporidium parvum virus 1	163	1e-39	28	47	2	Partitiviridae
2014	Partial		Sponge_RNAV075	BKZT01000075	TTAAGTGTATTGGCACTTCTCTGCAGGTACTTGCAGGGTATGATTTGGCTTGTTGTCACCGGCACACATACTACGCCAGGATTCTAACTTGACTTCACCTTGAATCCCAAAGGCTTACTCCACTACGTAGGAGACACGACGCTTAGACGTAATCAAAATATAACTGATGATAAAATTCCCAAGACTTAAAGGACCAATCAAGTTCCTCTTCAGAATTAAGTATCCATCTCATCTTGTTCCTAATCCTCTCACCGCCAATGTCTAAGCTACCACGATAAGAATTTTTAACAATCTGCCACGCCTCAGCAAGGCAATCGTAAGTTTGTTTATCAAATCCATATGCATACGTTAATCCTATTATGCGATCAGCTAGATCATGCACACTTTTATCCGGTTTCT…	1927	83	0	RNA dependent RNA polymerase, partial	RdRp	BAU19321.1	Cryptosporidium parvum virus 1	197	3e-52	34	51	-1	Partitiviridae
2014	Partial		Sponge_RNAV076	BKZT01000076	GGAAACCTAATGTGGACCAAATATATGTGGAACTAACACCAAGTAAAACAATATAATGAACACAACTGTTCAATTCCAAATGAATTTAATATTCAACGGGTGAACAACTAACACCCTCATAACAATAAGAAATAAAACGTTCCGAACCCCGGAAATACCTAAGACGAATTAGCAGAGCGTTATATACGCCAGAAATTTGATTACGTAGCGTTTAAAGAAAGATTTTCACCAATCGTAAGACCTCAGCTAGACGCGAGCTTACTGCTGAAAGATTTCCAAAATTTCAATTTGTGTAAGAAGAGAACGAAACCTCTGTCAGAAGATGAATAATAACAACGAGCACATCGTTTTATTGCAGCGAAGATGGACCTCACTCCTCATACAATGCCACCTATTCGA…	1703	20	0	putative RNA-dependent RNA polymerase	RdRp	ALT08065.1	Cucurbitaria piceae virus 1	79.7	6e-12	27	43	1	Partitiviridae
2014	Partial		Sponge_RNAV077	BKZT01000077	AGCAATTGATTATTGTTAAGAACCGAAGAGCTAATACAAATTATAAATTTATATTAGCTCGCGCTAACTTATAAATATGTACTCCTTCGTAAAGATAGGCCCCTCCAAGAGAAGCCAATCAATCAAAAGAGAAGAGATGAAGTTGATAGTAGATCCCTACGTTCAAGAGTGCTTCCTCTCGTACTATTCTCCTAGAGAGTACGCCCAATTGCCTTTTACTCAAACTTACGTTTTAGCAAACGTAAATGCAGTATGTACATATTGCAGGTTCGATGAACGTTTTAGTGGATACGCACGAAGTCTTTATAATTATGACTCACATATGAAGTCAATTATGAACTACAGACGTCCACTTGGTAACCTTCCTAAATACGACGCTAGTTGGAAGGCCGTTCTCGA…	1042	38	0	RNA dependent RNA polymerase	RdRp	BAU79511.1	Diatom colony associated dsRNA virus 14	213	2e-61	39	54	2	Partitiviridae
2014	Partial		Sponge_RNAV078	BKZT01000078	CGGTGTTATGTTTAAGACCCTGGTATTTGTACCCGCCAGGGAATGTGTTGACCGAAGTCAGATCTGACTATGTGTCAGACCATGGCCGCTTGTAAAAGGGCCGGGGATCGACTACAATTGGATTGTAACCGAGGGGTTTCACAGCCTCAGGTGTAAACCTTGAGGGTGTGATTGAGCTCCAAAATAGATCTCTTGTCAATCTGAGATCTTCAACCTTGTACCCAAGAACGTGGCGGAGGTACCGCACGTTGTGAGTATCAAGGCTTAGAGCGTCGGGGGGGGTGAAGCACTGCTGCCAATTGTAAAGTAGGCTGCAGAACCTCTCACTTCCAGCTGCTCCGGCAAGAAATAAGCCTACGAGTCTGGACCACGAATGGGCCTCGTCGCGCACGAAGGAAG…	1728	30	0	RNA dependent RNA polymerase	RdRp	AFX73023.1	Grapevine partitivirus	268	6e-80	34	51	-3	Partitiviridae
2014	Partial		Sponge_RNAV079	BKZT01000079	CTGGTAATAGCTAAAGAAATGTGTGAACCTCCTGCTCCTCCAACCTCCTGAAAACATCAGGCCTGTTAATCTGGCTAGTGAATCGGATGGGTTGGGCACAAAACTCTTCGAGTAACGTGCTAATTTGAATAGATCATCATCTGAGCGGTACGGGATTCCTCCTCGCCACGTGGCTCCTGAGATGTAGATCTCTTCGTGATCTGCGGATATAATAGATTTCCCTTCGTTCAAGGTATGTCCAAGCTTCAAAAAGAAAGACGCAGCATTATCTCGGATTGTAACGGGTTCGCCGATGCCAAGAAAAGCGCTGTCATCACCATTGACAAGTAAACTGTCATACGTGATTCTATAGTAAATACAAAATGCAACTACCATAATGTAGTTCCAAATTGAGTCAAC…	1048	14	0	RNA dependent RNA polymerase	RdRp	AFX73023.1	Grapevine partitivirus	199	2e-56	37	53	-2	Partitiviridae
2014	Partial		Sponge_RNAV080	BKZT01000080	GTCGGACTTTACTGGTGAGAAAGAAGTCCGAATCGTCGCCAAGGACAGCAAGGTCCATGGCCTCCGCGTCGTCTAGCTCGGCGAGGAAGTTAATGACAAAAGTGTTCACAACGGATCCAACGAGTTGGGTGAAGAAGCTTCCAGAGGGTATACCACTGTACTTTCTCCAACACCGTCCATCTGGCATCACTATGGGCGTACAATTGAAGTAATACTGGATGAACTCCATGATCTTTTCCTTCTTATGCGGCTTGTTGCCGTAATCAAGGTTGTCGACCAGGATGTCGAATGCCACTTGTATGAGCTCTTGGGACACTGTCCCATCGAAGCCGCTCCAGTCCAGTCCAAAATAGGTTCGAGGTGAGTAGCGTTGGAGGCGTTGTCGCAACTTCCTGAACA…	605	6	0	RNA dependent RNA polymerase	RdRp	AFX73023.1	Grapevine partitivirus	138	4e-35	43	61	-2	Partitiviridae
2014	Partial		Sponge_RNAV081	BKZT01000081	GAATTTTTCTTCTATGCCCCCCCCCCCGGCCATAAAGAAACTTGTACTAAAAGTAAATTCACCTTTCCTCCCCCTTTTCTCAGTAACTTACAATGTCTGATCCTACCTCTGCTTTGGATGTCCCAAAAGAACCGTCAATCGGCGTTCCTCTTGGATCTGACACCCTTCCAGTCCCTGGACCTCCCCCACCTTCCGTGGCCCCCACCCCTCCGAATCCTCCTACCAAGGAAGACTTCCCGAAGGCTAAGGTGCCCTTCAAGAAGGCCCCCCCTGATATCGCGAAAATTATCAGCATCACCACCAACTGTGCCACTTCCACTGGCAAGAAGTTGATTGTTGACGTCATCCCAGACGTTCGCAATGTTGTGAAGTCGATAATCTTTCACGTTGGTCAGCTCT…	2532	194	0	putative capsid, partial	-	AOR51391.1	Partitivirus-like 4	249	6e-69	33	48	3	Partitiviridae
2014	Partial		Sponge_RNAV082	BKZT01000082	CCGGAGCTAGCTCAGATGCTAACCGGTTGGGCGCGAAGCTTTTACACGAAGGATGGACATCTTCGTGCAATCAACGCCTATGACAGGACAGACGTGCCATTTCCTAAAGACAATGCACAGAAGACTGTCGATGAACATTTGGAACGGATGTTTGATGCCTTTACCAAACAAGACTCACTATCATTCGAAGATGACCTTAAGAAGGTGCATTTCGAAGCGCAGTCTAGTGCTGGTTACGGTTACCACGGCCTCAAAGGAGACCAGGAGAACTACAAAAGGGCAATCAGGACAGCGAATGCTACAATACGGGACTTTGTCGAATTATTCGACGGCGCAAAACAGCATGGAGTCAAGCAATGGCTTGACAATACCACACCCGATATTGCATTTACTAGGACT…	1098	18	0	putative RNA-dependent RNA polymerase, partial	RdRp	AAY51483.1	Pinus sylvestris partitivirus NL-2005	469	5e-163	76	84	1	Partitiviridae
2014	Partial		Sponge_RNAV083	BKZT01000083	AGAATCATTCTCATATTCAGTGCGTCAAGAGAAGCCGCACGTTAGTGAGGATAATAGGACACACATTGTATAATAACAAGTGTCTCCAACTATGAGTCTTAAGATTGACGATTTTAAGAACGGTCCAATGTTCGTCATTGGAAGTAGTACAGCGTACTCTTCAAATCGAGAAGAAGATGTTACGTTCGTCGATCAATACGCTCTTGATGTGCTCAAGACGATTGATCCGTCCTGTGAAGAAACTTACTTGAAAGACTATTCGAGAAGTTATTACAGGCGCGGTTTTCATCTCAAGTCCATACTGGACTACAACAGAGATGACCCCGTTGATGAAGCGTGGAACGAGTCAGTTTTCACTGATACAGAAACGTTTCTCATGAATGAGTTAGAAAAAGCAGA…	1578	71	0	RNA dependent RNA polymerase	RdRp	CEJ95596.2	Pittosporum cryptic virus-1	391	4e-128	44	63	2	Partitiviridae
2014	Partial		Sponge_RNAV084	BKZT01000084	TCCGGTGTTTTGTTGGTACAACTTTCCTATTGTCTACCCGGGAAAGAGGTTTGTGCCCGAAGGCACGGAACTCAATGACTAAAAGCCATCAAGCTCCGACTTAGCCATAAGGCCCACTAAGGTGGGACCAGACGAAGTCATCCTTCAGCCGTTGAAGGTCGTCGTTAATGGTGAAGCGTGCGTCTGCACTCATACCAGAAACGAAGTCCCGACTGATGGGAAGCCGATTGACACAAGCTGGGTAAAGCAGTGCCATCGCTGCCTCTCGGGCGGACGTTCCGAAAGGCAGTCTCGCAGTGGCGAGCGCGTCCTCTGGATCGAAAATTGTTCGACCCATTTGAGACCATACGCCAGTGGTCTCGCGTACCGCCAGATTGTTAATCGTGACGATATCGTTTT…	1464	36	0	coat protein, partial	-	APG38236.1	Pseudogymnoascus destructans partitivirus-pa	81.3	4e-13	24	47	-3	Partitiviridae
2014	Partial		Sponge_RNAV085	BKZT01000085	GGAATGAAAGCCAGTGTTGAACTGACTTTTTATAAACTAATTTTCTTTTGTTATAGAATTTTTATGGTGTTATACACCCTAGGATCACGCCCCGTTCAAGAGGCAAAACCAGAAGAGTTAATTTACGTCGATAAGATAGCGCTAGAAGCCTATAATATCTTCGCCACTGCACGTGAAAAGGACGCATTGTACGGATATGCAACGTCATTTTACACCGTGGAAGGTCATATTAAATCCATAAATGAATATGGAAGACCCCACATGCCAGAGCCAAGCACCCCTGAGTGGCAACAAACGAAAGACCATGTTAAGAACATGTTCAAAGGTTTCACCAAAGTGAGCGCCATACCCTCTAATCAATTCGATAGAGTAAGCTATGTTAGTTCATCTGCTGCAGGA…	1536	144	0	putative RNA dependent RNA polymerse	RdRp	YP_001686783.1	Raphanus sativus cryptic virus 2	398	4e-131	43	63	1	Partitiviridae
2014	Partial		Sponge_RNAV086	BKZT01000086	GTTGCTAGTACATCAAAACGCGTAGGAGCGTTAGCAGGGTACTGATCCAATTTAAGGAGCCAGAAACCGGTGCATTCGATAGTTTTCGAATCAATGGTTGAGGTCGGGATCTTCAACTTGTCAAACAATGACATGAAGTGCATGTAGTTTACATAACGACTTTGGGCTTGGAGGCCTCCAGAGTTATCTACAGCGTTCTCGACGTGTGGATGATAGCATACATCCGGCGATACGTCAGCGGGTCGGAAAGTTCCGATTCCATTGATTGCGCGAGCAACGAAGGCTGGCAGACGTGTTTGACGATTGTGTGTTGGACGTTCGTTAAACATGTTAGCAGCTAAACGCGTAACGTTTGAGATATGTTTTAAACGGGCATATAAAGCACGTCCAAACGTATCA…	1049	89	0	unknown	-	YP_001686785.1	Raphanus sativus cryptic virus 2	58.5	5e-06	28	47	-1	Partitiviridae
2014	Partial		Sponge_RNAV087	BKZT01000087	AAACCAAACTGGTAAACCTTCTTAAGAAAGGTCTTTGATGACCCTTTCTTAAGAGACCAAAGTGGACCATGTCGGTGAACAAATGAATCGATCTTCATTCCCATGGACATCATAATCTTTTCTAGTCTAGGCGTATTCCCGTAAGGATATTTAAGAAGAGTATCATCACCCATAACCGCAAGTTGGGTCCTAGCAATAATACCTCGTTGATAATTTAGTGCCTCAACGATTCCAACTGACCATAAGAGCCAATTTATAATAGAACCAACTACAGAGGTGTAAGGATGACCAGATGGTAATCCTTTGGAAAGTCTATAAATTAACTTTGACTCTGGAAGAACAACGTTCTTGAACACCATTGAACCACACTGATAAAGAAAGTAATTATCTATCTCCTTA…	593	35	0	fusion protein	-	AIE77246.1	Ustilaginoidea virens nonsegmented virus 1	103	3e-22	35	59	-1	Partitiviridae
2014	Partial		Sponge_RNAV088	BKZT01000088	TTGAAGCGTACGTATGAATAAACATACGTACGCGTTAATGCGTGCAAACAGTACGGAGAATACTGTACGCAGCGCATGTCGAGACATACTAATTAAAATCGCCAAACATAATGTAGCGGGAATAATTATAAGTGTAGTCAGGAAGTGAATTATAAGACTTAACATAAACAGTCCTAGTATCCCATTCATCCTGTCTAAACCCAATTAAACCATGGTCCCTGATTCCCACGAACCACCTCCTAGCTACATTGAGCGAGATAGGCCAACTTTTAACTAAATTATTATGGGTAATATCACGTAAAACGGGTGGCCCATGTTTTGAATCGTACCTTAAGTTAACCAAGTGGTAAAAACACCTGGTTAACAAATGGGTGGAGTCTGAATCAAAGGGTGCCGTGT…	1459	44	0	fusion protein	-	AIE77246.1	Ustilaginoidea virens nonsegmented virus 1	134	8e-30	33	50	-1	Partitiviridae
2014	Partial		Sponge_RNAV089	BKZT01000089	TGATGCCCATGCTATTGAACATTTTGGAAGGTGGTATTTACCAACCACTTATAGAATGGCAACAAAAGAACGCGTGGAACCCAGCACTGAACGGACTTCGTGACGTAGAAGTAGAAGTTACTAAGTTATTTGATAGTAAGGATCCAGAGGACCTTGTACTTGGAACAGATTTCTCAAAATTCGATCAACACTTCAATCCCGATATGCAGAATTGTGCAAGAAGCATATTAGACAGAATTCTAACAAAAGATTCTGTTGCCACGGAATGGTTGAACGAATGTATTCCCCATCAAGTATGTTATTCCTCTTGCCTATGATTATGGCAAAGTCACCGTAGGGTCGCACGGGATGGGTTCCGGCTCTGGCGGAACCAATGCTGATGAGACATTAGTTCATCGC…	704	7	0	putative RNA-dependent RNA polymerase	RdRp	AIY31293.1	Dromedary picobirnavirus	87.8	4e-79	46	63	3	Picobirnaviridae
2014	Partial		Sponge_RNAV090	BKZT01000090	AATGGAGCAGTTAGAAAAGATTGGCCCTGTATCACGTAGAAAGCCGTTCCGTGATAGGATCGAGGACGTTGAAGCGTATTATGCTCCAAGACCAGAACCAGAGTTGGATTACAGTGATCTACGAGGCATGGAGGACAGTAACTACACTCCAAGTAGTTACGAAGGTCCGACTCGTATGGTAGTTCCATTTGAAAGATTGCGGCCAATCACATACGCACAGGCGGCGTACCAACTCCCAACGAATACGAATTCAGGACTCCCGTTTTTCAAGCGTAGAAGTGAAGTACTGCGGGAAAGTATTGTCCTGGCTTCACAACGTAAGTACTATCCAGCCATGTTGGGTTGGAGGGGTAGTTCAGGTCAAACTGGTGATGAGTACGGCAAGCAGAGAGTTGTATT…	953	27	0	putative RNA-dependent RNA polymerase	RdRp	AIY31291.1	Dromedary picobirnavirus	113	1e-24	30	48	2	Picobirnaviridae
2014	Partial		Sponge_RNAV091	BKZT01000091	ACTATTCGCAAGGGGTGTTTCTAGCAGCATCTGACTTTTCAGCAACGGACGCTCATTTTACCTACCAGGCTAGTCGTCAAGTATTTGACACGATAGCTCCATGCTTCCAAGAACAATATAGAGACTCACTTTGGAACAGCATTAGCCACATGCACTCAATTCCACTCCTAATTGGTCCTGATCGCTTGCTTGTTGGCGATCACGGGGTAAGCTCTGGTAGTAATTGGACCAATTTTATCGAAACCATCTTCGATATGATACTCGCACAGTATGTGGAGATTGAATCCGGCATGAATGTGCATGGGTTATACGCAATCGGTGATGATATGGCTTGGTGGAGCCGCCGGTATAATCCAGCATTCGCCTTGCGTCTTGAAGCAATCGCGAAAGCGTCTGGAA…	858	14	0	RNA-dependent RNA polymerase, partial	RdRp	AGZ93689.1	Feline picobirnavirus	375	1e-126	92	98	3	Picobirnaviridae
2014	Partial		Sponge_RNAV092	BKZT01000092	CTCAAACTCTAGATATCCACCACTTTCTGACTCAAACGGTTTAAATGATCTTATCCCAGCTGGTACTACTATGTAACTCTGAGATTTAGGATCAGGTGAGTCAGTATAGACATTCATATACAACCAACTATGTCTTTTAAATATATTCATAGTATCTGGCACTGCAAAACTATTAATTTTAGCAGCTAATATATTAAACTTAGTTCTGTATATAGCAGCGTTAGCAGATAAGTCATCGTAATCGAAACCCATCGCCATATATGCTGCTTTAGCATAATATCTATTCATTGAACTATAATGATTTATGAAACCAAATGCTCTAAGTATATGTGAATACAATGAGTAAATCTCATCCATAGACAATATATACATAAACATATCTACTGGTTCATAATTTGC…	837	12	0	hypothetical protein, partial	-	AGK45547.1	Fox picobirnavirus	155	3e-40	40	56	-1	Picobirnaviridae
2014	Partial		Sponge_RNAV093	BKZT01000093	CATCACCCTGATAGATTCCGTCTCTATACGAACTTACGTACGGTGATGAACTCTGTGCCAACAAGTTGACTACGGAATCGCATTGGTTAGTGAAGTTACTGCCACTTGGTACACCATGTTTCCCAGCATACTGATGTTCAGCAGAAACTATCAACTCAATGTTTTGGAAAGCCCGTGCCAGAAAATTGATTTCTTCACTATAAGCTGGTTGATAGACCAACTTCATTAGATCAAAATACCAACTTTGTTGATATACTACACTTTGATCAAAATGGGAATAATCCGATGAAAGTAAGGTCTGATCTAGCCTCAGGCTATCAAATAGGTATGTTACCCCTCTATCTACGGCATCCATAGATACCCAAGCACAAAACACTTGGTCTTTCACCAATACATCAT…	863	11	0	RNA dependent RNA polymerase, partial	RdRp	BAJ53295.1	Human picobirnavirus	142	4e-35	35	53	-2	Picobirnaviridae
2014	Partial		Sponge_RNAV094	BKZT01000094	GGAATGGCATCTGGATCAACTGGCACAAATGCTGATGAAAATCTGGCTCACTCAGTTTTACAGCATGCAGCGGCTATCAACGCTGGAGAAGAATTAAATCCACACAGCCTTGTACTGGGAGATGATGGTATCTTGAGCTACCCAGGAATTACCGTGGATGATGTAATAGAAGTCTATAGATCATTTGGTCAAGATATGAATGAATCAAAACAAATGGCTTCTAAACAGGCAGCTAAATATCTTCAACGTATGTATCATCACAGACTATCGTGATGATGAAGGAATCATGCTGGGGGTCTACTCAACCGCAAGAGCTCTTGGGCGGTTGCTAGGTCAAGAAAGATATCACGATCCGGAGAAATGGAGTCCAGAGATGGTTACTTTAAGAGCGTGGTCGAT…	668	7	0	RNA dependent RNA polymerase, partial	RdRp	BAJ53293.1	Human picobirnavirus	152	6e-40	51	69	2	Picobirnaviridae
2014	Partial		Sponge_RNAV095	BKZT01000095	GTAAAATGAAACTTTCAACCACCCGCACAATGGAGGCATACTAATGTACGAAATTGTAACACCAACCGCAGAGGACTTACCTGAACGTTCTCTCCCGTTCTTGAAGGGTAATGTGAAAGGATACGACGTTGATATTCGTACACCACTTTTCGAAGGTAAGGAGCGGAAAGAAGTCGCCGCTATGTGGGGAGCAATATTATACAAGGACCTTAGCATTTTATCGGTTGAATTGGTGCAGATGGAGGAGAAACAAGAAGCGAAAATCGGTCCCTATTCACGCAGGAAACCTTTCGCTGATAGGTTTGATGATGTAGCTTCGTATTATGAGGAGTATCCGCCGCCGCTTTATTCATTATCTGATCTTCGTAGGATGGAGCTTGACCAAAGTGGTCATGACTA…	1633	162	0	RNA-dependent RNA polymerase	RdRp	ADG56983.1	Human picobirnavirus	181	8e-47	31	46	2	Picobirnaviridae
2014	Partial		Sponge_RNAV096	BKZT01000096	GAGTTGTAGGGGAAACCCCACAACCCGCCTGATTACAGTTCTTTAACGAGTCGAATACTCGCAAAGCTGCTCAAAGTCTTTTCCCTTTTCTCCTGGTTGAAAGACGGGTTTAAGCCCGGCACCAAGCGTGATTTCTTCTGAATCCTAGACAATTCAGTATCACTTTTCTTAGCAAAGGTGATCATATCCTTATGCCCATGTGCCACGAATTTACAAAACTCCTCGAAACAGGGGTCGTCCACACAATTCTCTAGTATCATGTAGTTTCTAATGCAGAACATATCTGAGCTCCAATCTTTCGGCTTATGGAACTTCTCAGGCTGTAATAGGCTATTCAACGCACGAATCGTTGGATAATATGCTCCGAAGACCCCTCCGGCCTCGCGACTAACGAAGCCC…	938	18	0	RNA-dependent RNA polymerase	RdRp	AAG53584.1	Human picobirnavirus	568	0	89	93	-1	Picobirnaviridae
2014	Partial		Sponge_RNAV097	BKZT01000097	CATCCACAGCATCCATTGATATCAATGCCGAATAATACTGAGGAAAGCGCAAAAGCACATTAAAGAATGGGTCCAAGAATCGAGACTCTCTTATATTATGAGAGAAAGGTATCATCCACACGACGCGTTGTTTAGGATAGTATTCTCCTGTTTGACCAGAACTACCTCTCCAGCCTAGCATAGCTGGGAAGTTATCTTCACCCATCGCCAAGTCGATACTCTCATTCAGCACTGTACCTCGTTTCTTAAACAGGGGTAAACCAGAGTTGGTGTTATTGGGTAGTGTGGCCGCCGCCTTTTCATACGAGATAGGTCGTAGTCGCTCATCAGAACTGAAAATGTTCTCATTTCTCATAGATAACATTTTCACTATTTCAGAAAATTCAATTTCTGGATTGG…	977	15	0	RNA-dependent RNA polymerase	RdRp	AMP18969.1	Otarine picobirnavirus	106	7e-22	32	44	-2	Picobirnaviridae
2014	Partial		Sponge_RNAV098	BKZT01000098	CGAGTATGAATGCGATCAAGGAGAAAAGGTCGGACCTATGTCTGTAATGAAACCCCTCGTGGAGAGGCAATCAGATATAGATTCTTACTACAATCTATCTTCTCCGATAGAGACCGTCGATCCTGACAAAGCAATACGTTCGGCTGTAAAGGAATGGCCTGGAGCAACCCCACTCCGCATGAGAGGTACAGAACGTACCTTACAGAACATGAAAGTATCCACCAATAGTGGTACTCCATACTTTAAGAAACGTCGTCAGGTAGTAGGTAAAACCTTACCTTTGACAGATGTTATTAACACTGGAGGCGAGTATCGCAGTAGCAATGGTAAATACAAGTTTGCCGCTATTTTGGGATGGAGAGGCCAAGAAGGAGGCCGAAACTTATGTGATGTGAAACA…	773	13	0	RNA-dependent RNA polymerase	RdRp	AMP18960.1	Otarine picobirnavirus	272	4e-85	53	69	2	Picobirnaviridae
2014	Partial		Sponge_RNAV099	BKZT01000099	TGTAAAATAACATTAACCATAAACCAAAACCATTAGGAGAAAGCTAATGAATTTGTCAAATCAAGCTCGAAGAGAGCTGGAACTCTATGGATGGGACAAGCACGCTGACGGCAGAGTATGTTGTGACTGCGTAGCCAATCATGTTCATGGAGAAGATTGCAAATGCTATCAAGAATATTTGGTAGCCTTACATAATGGTGAACTGAGTCAACCTGATGATGTAAAAGTCGAAGGTGATGAAGTATATCTTATTGCCTAGAGCATAAGATGGTTATGGGCTCAAACCACCATTTCCTGTTTGGAGGTCATTATGACAATCAAGAAAGTAACCGCATCGGATTATCCTGATAATGCGATCCCGTTTCTAAAGGGTGTAGAACATGGGTACGATGTAGATAT…	1881	60	0	RNA-dependent RNA polymerase	RdRp	AQS79251.1	Picobirnavirus green monkey/KNA/2015	217	3e-59	34	49	2	Picobirnaviridae
2014	Partial		Sponge_RNAV100	BKZT01000100	ATCAAGAACAATCGCTCTTCGCAGGTACAAATCCCAATCGTCCGTTCCCCTCTTAAAGAAAGGAAGTCCCCAATTAGTGGACTTAGGTAAGGAATTTACTGCTGCCTTATTACTTAACGCTGTCAGAGACTCCCGAGGCTCCAACGCCTGCACTAACCCTACAGCTGCGTTGAATTCAGCGGTCCTGAGAGTGGAGGGGAAAGCTTGAGGGGTATCGAAATACCGCTCAACATCCACGCTCCTAGCACTATACGGTGTCATTATAGATGCACTTCCTATTGTGGATCTCTCGGCCATCTCGTAAGCCTGAAGCTCGGAGTCCAAACTACTGGCATACTGGTTGTAGATTCTATCCCAGCGCGATATTATCTGCTCCCTGGACTCACCCCTGTAAAACGG…	733	44	0	RNA-dependent RNA polymerase	RdRp	ANS53886.1	Picobirnavirus wolf/PRT/1109/2015	71.6	1e-10	30	52	-2	Picobirnaviridae
2014	Partial		Sponge_RNAV101	BKZT01000101	GGCAGTCTCGTGCAGCGTACTGCCACTGGTAAGGAGCCGGTGGATACTACTGCTATTCCTGGTATTATGGCAGTGCACGTATCTCCTGCTTTTGGAGGAAGTGACAGCAGAACTTCCCCTATCAACGTCGCTATGCGTAATATTTATTCTTTCGTTCGTCATGCTAATTCTGGGCATACTAATTACGATGCGCCTGATTTGGCTATCTACCTGATGGCTATGGACAGCTGCTACAGTTTCCTGTCCTATCTGCGGCGCATCTATGGTGTTGCTATGACTTTTAGTTACACCAATCGGTATTATCCCACGGCTATCGTCAACGCTATGGATGTGAACTTTGAAGACATTCATCGCAACCTTGCCGATTTCCGCGCTTACATCAACAGCCTCGCGGTAAAG…	860	14	0	capsid protein	-	YP_009241385.1	Porcine picobirnavirus	405	1e-135	66	80	1	Picobirnaviridae
2014	Partial		Sponge_RNAV102	BKZT01000102	GGGCTACCTCATTAATGAGGTAATGACTTATGTCACTTCTTTGGGTATTACCAAACTTGACATTGAGGCCGTGAACTGGAGTGCTTTCACAGCCAAACAGCTTATCAACTTCGATCATGGTGATGTTACGCCAGCAGACACCATGGTAGCTTCCCGGCTTACGCATAGTATGCCTAAACCCGTCTACAAGAATGTGAAAACTGGCGCACGTGATAACACTGGAACTACTAATACTAATTCCATGTCTTTCACTTCCAGTGACGGGTGGAATTCCATCGGCTCCGAGGTAGCTAACTACGCTGTAGTGTACTACTTCGACAAGACTGGATTGATGATGTCGGAAGGCATCACTACCGTTGTCCCGGCTGTGGTATCGGTTGATACTACCGGCGGTGGCAG…	708	12	0	capsid protein	-	YP_009241385.1	Porcine picobirnavirus	128	2e-30	36	54	2	Picobirnaviridae
2014	Partial		Sponge_RNAV103	BKZT01000103	AGACTTGGGCGCGGAAAGGATGCCAAGCTGGTGAGGGTGGATATGCTACAGTCGGGTGAGCTACATACTCTGAACCAGAACGGAGAGGTGAATCTTGCCAATGCCGAGATATGGAGGGCGGAGCTTGCTAAGAAGACTGGCAATCAGATAAAGATAGCAGGACAAAAAGTGCTGGGTGACGATTACATAGGGATTATCGAAACAAGATTGATGACGCAGGATCTATATGACACCATAATTAAGACAGTCCTTGACGAAACCGAGAAGAATGGATTGAAGATGAATGCAGACAAAACGTCGTTAAGGAAGTTCTATGTTGAGTTTCTCCAGATCACAGGTTGCATGGGCGGTTACTTTCCTAAGAATAACACGCAACTACTGGGGTCGGAGAGGGGACAG…	1777	88	0	RNA-dependent RNA polymerase	RdRp	ALM00152.1	African horse sickness virus 4	77.4	5e-11	29	49	1	Reoviridae
2014	Partial		Sponge_RNAV104	BKZT01000104	GGAGTTTCAAATCCACTGTCCAATCGACTCTCCAATCTCTGGTCACGCCCCATCTCGTGATGATCGATCCTCGTGCCATCATCGATTCTGACGATCCTGGTGACTCACTCTCTCCATCCTTTGAGACCCAGATTTCCAACGCTTGGGTTGCTGACGGTACTGCCTCTAAGTTTCCACAGATCATGTCCTCTTTACTCTCTGAGATCCCGGGCCAACCCAGTGACTCATTTTCAGCCTCCACCACCGATTTGTCGACAATGTACTCCACTTTCACCAAGACGTATGCAGCCGAGGTCACCCCTGCCTGGAGAGCTATCTCATTTGACGCTAACACTGCTGGTATATTTTTGCTGTTTGCTCATTGCGACTCCGAGATGCTCAATTCCAACTCTCCCTCCA…	915	8	0	putative core protein NTPase/VP5	-	NP_938064.1	Aquareovirus C	120	7e-27	33	51	3	Reoviridae
2014	Partial		Sponge_RNAV105	BKZT01000105	TAGTTGTGAGTCCGTTTGATAATGTCTTTACTACAGATGAGGCAACTGCAGTACCAAATTATGGCCTTGATCCACTTTATTCGCCGAGCTCAGGACCCTTTGCTGGTAATACCTCACCCATCACCAATGCCTTTGCGCGTAACATGCATGGATCGCTCGCTCAAGCACGCTTGGACATCAAGCGAGCTTCACGAGATGATGATGCTTACCGCAAGCAACTCGAGGTTGATTTGAATGAGATGTCATCCTTCATTAATCATGATCATGATAAATCAGTAGCAAGCGACCGTGTTCTGCATCATCTGGCAGACGCTTTACATGCTGAGATTGATAATGAGAATGATTTGGCTGCTGATCTTACGTCAGCGGTTGTAAAAGATGAAAGTGCCATCAAGCAGA…	1920	116	0	VP4	-	ACA50125.1	Banna virus	93.2	4e-16	23	41	3	Reoviridae
2014	Partial		Sponge_RNAV106	BKZT01000106	CCCCTGAGTTCTACTTTCGGCTATAAGATTCTTTTGCAGAAAAAGGACTACGATCATGATGCCACTGTACCCGCAGATGCGATCTGGACACCTTTCGAGTCTAATGAAAAGTACCAGAATGCAGATACGGATGCCTACCTCACGTTTTACCAAATAGGAACGAAGGTATTTCTGACCCTAACGAAAGCATCTCAAGATGTGGATCGTAGTTTACACCTTACTGTCACTTGGACCAGAAATGGGGGAATAGGATTTACTGAAGACAGAGGCGGAATCATTAGTTGGCTGCAATTGTTATCTAAGACCAACTCAGTGGTGACGAAATCGCCGGTGATTTTAGTGTGTGATGATTTTCAGGGGTTATTTGTTCTGCTTCCTTGCAATTTGACCGAGGTGTAC…	761	9	0	VP10	-	AMX23309.1	Callinectes sapidus reovirus 1	511	0	98	99	1	Reoviridae
2014	Partial		Sponge_RNAV107	BKZT01000107	CTACTGATTGGTGGTACAGTTTTGCATCTGAGCGAACACATCGGACGATAACAACCGATTTACATTTAAGTATATTACAGCGAGCAAGCAATAGTAACGGCACAAAAAAGCAAGAACGATCGATAATAATGATGCATTTAAGTAATCACTAAATTATATATGCGTACCTCTATCAACACCAAAGCCTCAAAAGAGAAATCAAAGTATTGCGATATATTTATTTCGATTATAACCACTCCTTACTCACAAGATTCCATATTTTTCATTGGCAAACTACTACTATTATTTAGCCAGTCATATCCCTAATGTTACACCTTATTCTAAACATCGGCAGCAAGAGTCTATGATTTTATGTCCATATATTTGACTTAAAAGTAATGGCTCAAGCGTGCCTTGCAT…	601	5	0	VP11	-	AMX23310.1	Callinectes sapidus reovirus 1	105	1e-24	78	92	-2	Reoviridae
2014	Partial		Sponge_RNAV108	BKZT01000108	GTCCGGAAGATAGCCCTGGACAAGCTACCCTTAAACCGGTGTCCCTCCCTACTTAGCACATCTTAGATAGCCGCAGTCAGATCAGTAATCGAGAACCCACTTCGGAGCGTCAGTAAGTCTTTCCATCATTCCGAGCACTACAGGAGCGGCTTGTGCGAAGTGTAGAATAGCGGAAGAGTCCCTCTCAGATAGACCATCTGGCAATCCAGCATAAATTTGCATCATGTAGTTATGTCTTGACATAGTGACCACAGATCCGTTGAATCGATTGGCGAGAATTCCAATGCCTACTGAAAACAGTCGATCTCCCTCTTCGTATCCAACTTCTGTTGCGTCAAAACTAGCTACAGCAATATCGTTTGCACGAAGTTGTGCGGATGCAGTGATCTGAGGTCTCGA…	1120	64	0	VP12	-	AMX23311.1	Callinectes sapidus reovirus 1	494	3e-174	83	92	-2	Reoviridae
2014	Partial		Sponge_RNAV109	BKZT01000109	GTCCGGAAGATAGCCCTGGATAAGCTACCCTTAAACCGGCGTCCCTCCCTACTCAGCACGCCTTAGATAGCCGCAGTCAGATCAGTAATCGAGAACCCACTTCGGAGCGCTAGTAAGCCTATCCATCATACCAAGAACAACAGGTGCAGCCTGGGCAAAGTGTAGAATGGCAGACAGATCCTTATCAGACATACCGTTGGGAATCGCAGCATATATCTGCATCATGTAGTTGTGTCTCGACATGGGCATGACTGCACCATTGAACTTATTTGCCAGATTAGCAATTCCAAGGGCGAATAATTGATCTCCTTCATCATATCCAACTTCTGTAGCATCAAAACTTGGAACGATGACAGTGTTAGCTGGCATGGGCGCAGCAAAACATGGTTCTAGATATTA…	538	6	0	VP12	-	AMX23311.1	Callinectes sapidus reovirus 1	103	1e-23	91	96	3	Reoviridae
2014	Partial		Sponge_RNAV110	BKZT01000110	ATAAATTACAGTGACAGTTCATGGTCGCCCGAGAGATGTCTGATCGTTCGCGCATTCATGAGAAAAGATACCAATCATTTCGCAAATTAGAAGACTTTGTCCAAGCACAGCACGACAAGAACGTGACCCCAAACTCTAAGGTAGACTGGTCTTTACCGCTAGTTTGTGACACTTCAGGAGCTGGTGAATCATCTTGCAGAATTGAGCGAACACAAGAGATACTGAAGACTGATGAACGTGCTGTGGACAGACTCTTCACTAGTGCTGTTGGCAAACGAGTTAATCCTGCTACGTCTCAATTCTTGGATAAAGATATAAAACAGGTGTACACCAATAGATACCAGGCTCTCAGCTCTGTACACGTCGCTGTTGCGAAGGAAGAAATTCTATCACTTTTAA…	2165	93	0	VP4B	-	AMX23303.1	Callinectes sapidus reovirus 1	243	3e-72	75	90	1	Reoviridae
2014	Partial		Sponge_RNAV111	BKZT01000111	TACAGTGGATGATCTATCCGGTGATTTCGTCGCGATTCCCCGTGACACACTCACTGATGTAGAGACCATGTACCATCGGTTTAGCACGCTGGGCGATTACATGAAGAAGGTGATCAACGTTGACATCTCCTCCCTACAGAAACAGATTGTCGCTATTATACTTGGTGAGAAAGATGCAAGCATGGGACAAATCGCTGAACTCACCGAGGATTTACAGGGTGTGGAGACGCGCAATACCACAGTAGTAGATACGTACGCTGCACACTTAGAGTCTACGCGTGAGTTTGAGCACCATCCAGCCATAGGCTCAGTAGTAACGACGTTCAAAGGTTACGGTGAACATGATGAACTGATATACCCACCCAAAGGAGTGCATGAGTCGTGGAATCTGCTAATTAC…	1149	27	0	VP5	-	AMX23304.1	Callinectes sapidus reovirus 1	522	6e-180	88	95	2	Reoviridae
2014	Partial		Sponge_RNAV112	BKZT01000112	ATGTCTACATACACTCTAAGACGCAGGATCCCTTGTGTAGCCTCAATGATGAACATACCATAATCTTTGAATTGTTCAAAAATACCAGACGTTATACCACTAGTCAACTTGCGTTTGTCAACCCACAGATTCATTCGATGCCGTTCCACACCTTTAACCATGTCATGAGTGGTAGTGCTAACTTTAGATACCTTGTAATCACCAACTCGAGAGATGATCTCAGTAATCTCAGAAGCCGTCTTTCCACTAATGAGCGCTTTGGCAAAGATAGGGACTAATTCCTTCAGAGACGATTCATGCTTCAAGATCTTCTGTAGTTGAACCAGATTATAAGATGAAGTAGCTAGGGAAGCGGTGTCAGTAGCAATGGTGACAGCAGTTGTGGCGTCGGTAGTAGAG…	681	15	0	VP5	-	AMX23304.1	Callinectes sapidus reovirus 1	373	3e-124	89	96	-2	Reoviridae
2014	Partial		Sponge_RNAV113	BKZT01000113	GTGGTGTTCAGCAGGATAAGACAGTGTACTTAGTCTACAACCCATTGGAATTCATTGGCATTTGGTACGTTGGCAGTGGTAGGACAGTAGCATTACAGAAGGTATGGGTAAAGCGTATGTTGCGAGATGCGATCACGTCAGATTTCTGTGATGTCGTTGAGCTTGAAGGAAAGGCCGCGCCTACTGCCCAGGAGCTGTTTACTGACGCTGTGAACAGTAGGTCAAAGAGAGGATCAGACAATGGAAAGTGGATAGCAACGATCTTCGGGTCTAAACTGCCTCGATTTGTAGCGCTGAAGAGACTACTCTCTATTGGCGATATGAAAAAGATTCAGGTTGAGAATGAAGCTGCCAGAGATTACATCCTGTATGACAGTGAGTACATTATGACCATATTTC…	1045	19	0	VP6	-	AMX23305.1	Callinectes sapidus reovirus 1	528	0	78	87	3	Reoviridae
2014	Partial		Sponge_RNAV114	BKZT01000114	GTGATTTGCAAGAAGATTGGACGTTGAGTGGAGTGATGGTCGTGACATCAACAAAGCATAACTCAAAGGAAACTGCAACGGTTATCATTGTACCAGATTCACCTATCATGGGCGTGGTATATGATAGAAACGACGACACCATCTTAGCACTGTATGGATCTTACGAAATCCGCAGGAAGGCCGGACTTCAGTACGTCCTTCCTGGAGTTAAGTCTGCTCCTTTCGGTTTAAGAGGTAAAGCCGCTACCATTGCTACGGTTGTGAATGATGGACTTGCGAACATAGTGACGAACTTTGGCTACGATGAGCCTTCCACTTTCGTCCAAGCGCCAAGAGACATGCCTATAGTTGGACAGATCAGTGGTACTGACACTATTCCATCGTGTGTTGCTGCTGGAC…	748	13	0	VP7	-	AMX23306.1	Callinectes sapidus reovirus 1	442	1e-153	85	94	3	Reoviridae
2014	Partial		Sponge_RNAV115	BKZT01000115	AAGATGATTCAGGTTACAGCTGGGATTTACAGTTTTGACATTGAGGTTCCTGAAGAAAAAGAAGATGAATTACGTAAAGCACTGCAAATTACACTACGTGTTGGAGTTAATGCTTTGAAGTCATTCCCTCCCGGATTAACTGATGCCATGGAAACTGAAAGCCGCGTGATGGTTGCCAATCAAGAATCACTCAGCTATTTTGATAAGCTACCCACTCTTACTCGAGATATCATTTGGCACAAACCTGATTCTTTCACACTGAGTGGATTCACCATCCATAGTGCCGCTGAACTGATGTCGGTCGTCATCAAGGATGCCGGTGAGGATAACTACTCTTTCTTTCAGAATCTGGCTGGATATGAATGTGTAGTTACTGCTGGAGCACTGTTCACTAGGGTG…	959	25	0	VP8	-	AMX23307.1	Callinectes sapidus reovirus 1	329	1e-109	77	85	1	Reoviridae
2014	Partial		Sponge_RNAV116	BKZT01000116	GAGATACAAGAAGAAGGAATGTTTGGCGAAATATCGCTAACATTGCTTCAGAATATGGAATTAAGTATCATGAAAGGTTTGACAAGTTAGTCGAACCTACAGTGATGATAGATGAGATCGACCCTAATCAACAGTTCTTAGAATCCGTTGGTGTGGATACGGAGCATGATTATCATGCGTTCGTATTTGGTAGGGCGAAGAAGGAACATGTGTCAAATTCCGTCGTACCGTATGATGTATATTTTAGAGTTTATCTAGAGTATTCGAAGCGTCTGGGTAAGTTATCATTAGTAAGAATATACTTTAATTTGTTATTGAGTATATTAAAGAAATGTGATTATCTGCCTTATACGATGCGCAATGGTATGTTGGAAACAGTTTCGTTTAGATATGATGTAA…	3703	147	0	RNA polymerase VP1	RdRp	AGZ92012.1	Changuinola virus	244	3e-62	27	46	3	Reoviridae
2014	Partial		Sponge_RNAV117	BKZT01000117	TAATATACTCTCCCTATCTCAAATGTTTCAGATAAATGTCTAATAGATTGATTAATATCATTCTCACGAAAAGAATACTGTCCATCAAGCATAAATAAGGTAGATACCCAACCCCACAATCCTTCTGGATAAAAAGCTCTTCCTATCATCTCACCAAATATACCATGAATTTCATTCCAATTTTGCATGAAGTCTTTTCTTTCCGGCCGTTCTGTAAATATCAAACTCAATCGATATAACATGCTAACGAACCTTCCTCCACATACCAATATTTGAAGAAAGATCCCCATCAATGACGAATAATTAATTGTTGTAGGGTATCCTAATGATGAAAAATATTCCTTTAAATCCTCACACACTTCATCAGTAAGCTCTGAGTCTTTAAAATATAAAACCAAA…	1082	21	0	RNA-dependent RNA polymerase, partial	RdRp	AKM16624.1	Cherax quadricarinatus reovirus	98.2	7e-19	29	46	-1	Reoviridae
2014	Partial		Sponge_RNAV118	BKZT01000118	ACTGTTTATACGGACTTGCTTCTAGTATCGTTCAAAGGGTTTATGCCAGAACCCGAAAATGGATATAGATACTTCCAACAAACCTAATTTCACTGAAAAGCAGGTGGGTGAGCTCCAAATATATACAGTAATTCATGCATGGTCAGTACTGCGCATACGCCGCGAATTGAATCGTAAAATTGACCTATAGTTTGATTTGCTTCAGGAAGGGGACGATCTCTGTTTCCTCGAGCCACAGAAACGCAAAATATCTCTTTCATTGTCCAAGTCATCCATACACTTTTGAGCTGACGGCATTCCAATGTATTGTGAACATTAACTATAACCATCTTTCCTGGAAACAGAGCAGCGCGCATATTAGCACAGAAAGCATTTAATCCATAAATCGGATGTTTGATT…	981	24	0	NTP-binding domain protein	-	YP_009059077.1	Cimodo virus	67.8	7e-09	28	45	-2	Reoviridae
2014	Partial		Sponge_RNAV119	BKZT01000119	TCCCTCACAATGTTTAAGGCTCCTAACAACATAAGCATGTAATTGGAAGGGGGGTCTGGAGTGATTATACGGGTGGCCCGACCACCTCTAACTTCACGAGATCCAGAATTGATGTTCCTACTATGATTATCACGCCAATCATACATGTAATAATTTTGTGGATGAGTCAGTATGTTAGCTGTCTTATTGTTGAAATTTAAGCTAGTGATGAATGACATGGGAGCATATTCATCAGTCACGTCCATAGACTTAGACAAGAAAGTGCTATACATTATCCTCTTCTTATTGAATATGTATCTAGCTCCGGGTGGTGCGGACGATGATGCTGAGGTGCCAGCGTTATACAATCGTAGCAACCTGGTTCTCTTATCCAACATTGATCTCTCCAAAGGCTGGAAG…	678	15	0	RecName: Full=RNA-directed RNA polymerase AAT11887.1 RNA-dependent RNA polymerase	RdRp	Q698V5.1	Eriocheir sinensis reovirus	416	2e-134	96	98	-2	Reoviridae
2014	Partial		Sponge_RNAV120	BKZT01000120	AAGCTTATGATGGCATTACCTATGAGTGAATCAATCAGATTCACTGGACTTGAAGTCTTAGTCATATTAGCCAACTGTAACTTCACTAATTTGGGGGTGTACTTCATCCCGATCTCTTTCGCCTCATCCACAGCCTCCCTGTCAATCACAGTATATCCATCAGCACCATTCACATTACTACCTAGGATGAGGGGGTTGTCCGATGTTGTTACCCCAGTATAGCCCCAACCTCGGTTATATCCTAGAGGTTCCGCCATTCCATACTGAGTTAAAACACCATTGTACTTTTTCATCACAGCTGTATGGTAAGTAGGATCTTTCATAAGGAACTTAGCTCCCTCATTCATAGCATCAAGTGCAACGGATGACATGGGCATCAGCCTGATGCGATTATGATAC…	1222	34	0	RecName: Full=RNA-directed RNA polymerase AAT11887.1 RNA-dependent RNA polymerase	RdRp	Q698V5.1	Eriocheir sinensis reovirus	781	0	92	96	-3	Reoviridae
2014	Partial		Sponge_RNAV121	BKZT01000121	GGATATGGGTAGTCATAGAACAGGGTTCACTAACTTGGGCATGAATGAAGTAGTTGGTTCTAGTTACCTTGATGCCGTGTCTCATGATACATTGGCACCACAGTGTTTGGCTACATCAAGTTCTCGTTCACTGTGCGCTCAAGCATTAGACTACTCTACGTGGGACAGACAACAAGGTGGCAGGATAGCTGAGGCTAAGGCTCATGGTATAATGAGGGCGGCGAATGAGTTATTTCCTAACACAATCACCAACCTTACTGATATTCACAACTTGTTAGATTTGCCTATGGCTAGTATATTGTACCTTTGGTCAGAGTCGATCAAAAGCTCATATAGATATAAAATCGATCACTCCATAGTTGCAGTTGATGCAGTCAGATCTGGCGAGTTGACAACTCA…	1872	42	0	RecName: Full=RNA-directed RNA polymerase AAT11887.1 RNA-dependent RNA polymerase	RdRp	Q698V5.1	Eriocheir sinensis reovirus	1238	0	95	98	2	Reoviridae
2014	Partial		Sponge_RNAV122	BKZT01000122	CAGACGTATTTTGGCATAGATGATGTGGAGGATTTATATGTTGATGATGTTGACATCTCTAACGTGCATAACAATTTCACGTTAGGTAAGCGTAAATGTTATCATCTGTGGAAGAAAGGAGCCAGAACCGCCATTCCTATATACTATGGTTCGCTCGTGACACGTGAAAATAATGAATATGTAGATAGATCTTATGTTTATGATAATCTCAATGTTATATATAAGGATGCTCCTGTGTGGGAGGAATTGCTTAATATAGTGAATGGATGGTATGATGGTGGTTGGACAGTGCATACTAGTTCCGCTTTGCCATATGATCCTGAATATTTCAAATGTTTGGTACTTGATGCTGATAGATACAAAGGTATGCACAAGACCATAGTCGACGTTGATTATGAT…	1111	16	0	RecName: Full=RNA-directed RNA polymerase AAT11887.1 RNA-dependent RNA polymerase	RdRp	Q698V5.1	Eriocheir sinensis reovirus	561	0	73	84	1	Reoviridae
2014	Partial		Sponge_RNAV123	BKZT01000123	ATCGTTGATCGTTAGTACAACGCAAAAAGGCTACACGGCAGTCAGAAGTTCAGAGAGCTGAGTTATACGCTGTTCATTAGATTCCAGAATAGCTCTCCAACTTTGTGTAGGATCTACTTTAGTACTATCGATCGATTTGCCCATTAAACCAAACATTAACATGTATGTGTGTAGAAGTAGGCGGTTGAGAGTTCTATCTATTATGGGCAGAGCTGGTCCACGTCGGTGTTGAATTATACTGTCCATCAAAGCATCGTTTATACGAATTTGTCCGGCTTGACTAGAGTATACTCCCATGTCGACGGCATACTTATCGTTTCCGAGTTGTAGTTCCAACGCGACGACAGCAGCGAGCATCTCATGAGTAAGTGTGTCAGGAATCTGATAGTAAGACATGAC…	803	26	0	VP1, partial	-	AKC01920.1	Eriocheir sinensis reovirus	510	4e-168	95	98	-3	Reoviridae
2014	Partial		Sponge_RNAV124	BKZT01000124	GTTAGATTTGCCATACCGATTCAGATAAGGAGGTAGCCGCCCATTAGTTATTATATCTTGAGTTATCCTTCTCTGAGAGTCCTTGAAGTCAGGCAGATTTGTTATCTTTGTAGAGATGGCATCATATGAAGAGTCAGCTATCGCACCTATTGAATTAGAGGTCTTGATGAGGTTATCGTCGAAGTTCCATCCGTAAGAGGACCCATGGTATGCAGCAATGAGTTTGTTATTTAATGTGCCTCCTAAGTACATCTTGCCAACGCCAGTCATAATTGAGCACAAATTATGCATCCTGAACGCTCCAGCTCTTGTGGTCAAATCTACTGGCATCATGAGTAAGTTGTACTTCCATTTCCGAGTTTCGTCACATCCTCTTGTGATTGTCAAATCAGTGATATC…	742	15	0	VP1, partial	-	AKC01920.1	Eriocheir sinensis reovirus	513	9e-170	98	99	-2	Reoviridae
2014	Partial		Sponge_RNAV125	BKZT01000125	TGGCATAACCTATTGAGTCAAGTTGAACAAGAAGGAGTACCTGTATCAGAGAGTGAGAAAGTATTCGCCAACCCAGACACATACATGCTAAATTTAAAGAAGTATTTTCTCAGGCGGTTTCAGCAGGAAGTAGCTTCAACAGGTATGACACCCCTAACAGATGAACTGCTTAACATTATGTTTGTACATTGGGATGTTATTGTTGCAGCCGAACCTAAACTTCAAGTTATCAAAGATGATCTGCTCAAGTACTACTCTAAGTATGGTGTCGATGCTACCTTTGACTACAACATGAAGCGTGGAGAGATGACTGTCGTTACGCGTGGACACCTACTCGCTCATAAAGTATTGGAGTGCGCCCTAAGATTGGTAGAGACAATATACACCTACAACTTGAAA…	569	18	0	VP1, partial	-	AKC01920.1	Eriocheir sinensis reovirus	368	4e-116	93	97	1	Reoviridae
2014	Partial		Sponge_RNAV126	BKZT01000126	GGGGATCGTTTACCTCAACTGTCACGTCTGGCGCCATGCAGGGACCTACCACGTAGCCGAACAACACTCAATTGAGTTCGTGAGAGTCCTAATTGAAAATTTATATAGGCTAGTGGATGAAATTTCTAGAGGTAAACATAATTTTGAAAAGAACTAATTAATATTAGAGAATCGTTGATCTTATGGCGCATTACATCTTGTGAATTATACTGGACTGGCGGCAACAGGGTACGGTGGTGGTGAATCTGTAACAAAGGTTTCGTGAGTATGGATGTTCGGGTACAAATTAAACATGTGACTTGGAACGGTGACAACTGGCACTTTTCTAGATTCAGGGAGAGGGGCGATGTTAGCAGTATCATTTATCCAAGGAGCATCCTTAAAGGCAAAGTGTGGTCT…	1249	59	0	VP10	-	AKC01929.1	Eriocheir sinensis reovirus	571	0	80	91	-2	Reoviridae
2014	Partial		Sponge_RNAV127	BKZT01000127	GGGATAAACTTCAGAGGTGATTGACTTCTCTTACGACGCGATGAATTGGTCAAAATCAATAAACTTCCAGCCTTTTATGCTTAACACTCGACCGCCCACTGACATGATCTCTGTCACAAATCAGCTAGTCCGAATGGGTGATCGAGCCAATCAGAAATGGGGAATGGACGATAGATTATACTTTTCAATCAAGAAAATCAATCCAGTGTTCATCCAGAATAATATGATACCAACCAAGTATGATTATTCTATATTCCAGATGCCAACCAACTTGATCGCCACGTTGAGAGAGACACTTCTGTTTCTAGCATTCTCGTACTATATGAGAGAGTACCAAGACAAGAACGGTGTAGTATCATTCTATCCTATAGCGGTGAAGGACATGAGGCCAATGATAAC…	1199	64	0	VP11	-	AKC01930.1	Eriocheir sinensis reovirus	337	8e-113	77	90	2	Reoviridae
2014	Partial		Sponge_RNAV128	BKZT01000128	TGAATGACTCTGCTCAAATCACGCCTACACTCTCTTGATGTACCTACTGCAAGATACGTTAAACATGAAGAGCTCGAAGAACAGATTCAAATTCGTCGAAGACGCGGGATCCTTCCCATCGTCAGTACCGGATCGAATGCGAATCAGATAGTGATGAGACATGCCTTCGTTCTTTCGTATCCAGGTCAAGAGATACTTACCACCTCACCCATGCTTGCTGACTTGATCAACAAGACCAAGAAAGTGTCTAGAGCTCAAGTCGGAGACATGTTACGTGAAGTATTCATGAGAGATGGTACTGTGCAGATTGGATAGACATGATTGCACACTGCAACCACTGTGGCATATGTTTGCAGTCTCACAGATGGACTATGTTGGTGACTCATTGTATAGTGTCGT…	548	8	0	VP2	-	AKC01921.1	Eriocheir sinensis reovirus	157	3e-41	89	93	2	Reoviridae
2014	Partial		Sponge_RNAV129	BKZT01000129	GATCGTTGATCAACTACAAAAGGCGTAAGGACCATACCCACCTGCTACACTGAACGCTCTAACTCTTGCAAATAGCCTTCTTAGCAGCGTCAACGACTAATTCTCTTAGTGCAGAAAAAGAATCATAAACAGTGTGGTCTATCTCACTAATATCACGAATGTTCATATCAGATACCATGATGCGGAGTGCTGGGGGTTTCTCTTTCTGTGCAACGATTCTTCTCAGTCTTTTGCTAGGTACAAATCCTGCAAGTATTCTGGCCTTGAGATGTTCGGCTTGAGACACAGTGTGGCACAATAGAACATCTTTTGCACGCATAGATCTCCAGTCTAAGAGAATCGTATCCAAAACTAAATTGTAACCATCCTCTTCTTCCTGTTGTGTCATGCCTGCTTCTC…	1663	35	0	VP2	-	AKC01921.1	Eriocheir sinensis reovirus	1030	0	91	95	-1	Reoviridae
2014	Partial		Sponge_RNAV130	BKZT01000130	TGTAGCGATGTAAGCATCGGCAACTTCTGTTATCCATCCAACACATCTAGTCTCATGCGAATCCAACCTATTAAAAGCCTGTAATTTTATCTTTGTCCCAGCTATGTATCTAGTCTGACTGTTCTGGTACTCTGGCCTCAGCTTCACATGGCAGAATATCTTTCCGAACTTGATGATACAGGCATTTAGGAAAGTCTTAGCTAAGTCGTACTCACTGGAGACTATTCGATTCCATTCTTCTCTATTCAAACCAAGTGGTCTCAACTTTCTCACATCCCAGATGACCATCACTCTGTTAGAATCATCAATATTAGAAAGTAAAGATGTAACATTATCTGTTGTAACATAGTCGTTGATGTGCTGACAGGGATATAGAGGTACTTGGCGATCGATGCAGAC…	1206	31	0	VP2	-	AKC01921.1	Eriocheir sinensis reovirus	756	0	88	95	-1	Reoviridae
2014	Partial		Sponge_RNAV131	BKZT01000131	ATAAATATCGTAAAGGAAAAATGGCTAGTACAACTAGACTAGTAAATGATCAAAAACAACTAGAAGAAAAGGTTAAAGAAGATGCTCGAATTCTCGCTGAAGCACGTGGTATCACCATTACTCCTGCTGTTAACGATGCTTCCATTGGTGGACAAGAAGTTCGAAACATCGGACCAAATGAGCAAGCCACTATAAATGCACTCAACAATGCCATCAAACGGATTGAGGCCCTGAGCATCACAGTTAGTAAAGCAGAGAGATTAGATGATGCACAGATACTCAATTCCAACACATACACTCAGCAGCTAGAAGATATATATTCGCCGGAACAAGATGTTTACGTAGTTCTACCTAAACTTGCCTTCCCTGATGTTAAAGGAGTAATTGATCGTAGAGATG…	723	24	0	VP3	-	AKC01922.1	Eriocheir sinensis reovirus	446	3e-149	92	97	3	Reoviridae
2014	Partial		Sponge_RNAV132	BKZT01000132	ATCGTTGATCATCACCCTAGCGAAAGGTAGGAAGGCTAATACAACTAGTTAATTCTTTATGACCAGTGGTGATGTTCAGTAACTGATTGATGATCAACAGGCGGAGAAGCCACTCACCGCCTATCTCACATACTCTACGACGCGAATTGGAGCAGTGGCGAGTGGACTCTTGGAAGTATTCAGGTAGGTACGAGGTCTGACGAAATCTCCCAAGTCTCTAAGGATTTCAAGCTTGAACTTAGAAATTCTCACAGCCACATGCATGTCGGAAACCCTGTATCTGAAAGATTCTATTCTCTTCTTGTTGTTTCTTCTTTCTCTCTTAACAAAGTTGAATGTAAGATGATCGTTCAACATCAAGTTATCCTTCATGACAAGGTGACTGGTGGCAGGCAAGTC…	1953	86	0	VP3	-	AKC01922.1	Eriocheir sinensis reovirus	1164	0	94	98	-1	Reoviridae
2014	Partial		Sponge_RNAV133	BKZT01000133	ATAAATTTCTCTGCAGGTGGATTGCCGTGATCAACGAGTATAGCACGAACTCAAAATGGATCGTAACCGAACCTTTCAGATTCCTCAGAACGCCCCGCATCGAGACATCTTTTCTGCTACCACGGAAGAAGTCGCTGAAATGCATGAACAACTGAAGAGCGGTTCACTACTCCGAGGTTTTCTCGTTGTCGAGCAAGGACAGGGACCTTACTATGTGGTTGTCGTTGACGAAGCAGTGCATCAAGGATGGATCTACAATGCCCGTACGGCCAGACTGGAAGTGAGAAAGGTGATTGGTGGTATGTACATAGGGCAGAATGTGATTCCTGATGAGAATGGAGTAATGCATCCGAGTGACGGAGAACCACACCATGACCTACTACCCACATTACTACAGGC…	2026	105	0	VP5	-	AKC01924.1	Eriocheir sinensis reovirus	966	0	90	96	2	Reoviridae
2014	Partial		Sponge_RNAV134	BKZT01000134	AAACTTAAAGGTGGTCTCACTTCTGGAATCTTTGAACAGTTTAAGGACTACGGACTATTTATCGTTGAAGCCATGCAAGGGATATTGAGGTTGAGAGTCTACATTGACATTTCATCTAGCACCAAACCTTACGTTGTTGCAGAGCTACGAAACAAAAGCGATATCGTAGATGACTTATCCGAAGACTTTGTTGCGTTCCCGCGTGACACGTTAACGGATGTGGAAACTATGTACCACCGCTTCTGTACTCTGGGTGATTATATGAAGAAAGTCATGAATGTTGATATTGCATCAATGCAGAAACAGATAGTGACTATCCTATTAGGAGAGAAGGATGCTGGCATGGGACAGATTGCAGAAATTACCGAGGATTTAGAGAAGTTCCAAACACGTAATCTA…	1328	64	0	VP6	-	AKC01925.1	Eriocheir sinensis reovirus	625	0	89	95	1	Reoviridae
2014	Partial		Sponge_RNAV135	BKZT01000135	CACCTTTAAGTTTACGTTTATCTACCCATAAATTCATGCTGTGCCGTTCTACTCCTTTAACCATATCATGAATAGTAGTGCTAACCTTTGATACTTTATGATCACCGACACGAGAGATAATCTCAGTAATTTCTTGGGCTGTCTTTCCGCTGATGATTGCCTTGGCGAATATAGGAATAAGTTCTCTGAGTGAGGCTTCATGTTTAAGTATCTTTTGCAGCTTAACTAGGTTGTAAGATGAGTTTGCTAGAGAGGCGGTATCTGTCGCGATAGTCACTGCAGTAGTTGCATCAGCAGTAGCGGACGTAAAGAAGTTGAAAGGAAGCATGGCTCCAGTAACACCTGCTGCTAATCCTATATTTTCAGCAATCTGGGCAGAAGTAGTAACGATATCTTGTA…	841	45	0	VP6	-	AKC01925.1	Eriocheir sinensis reovirus	443	1e-150	90	97	-1	Reoviridae
2014	Partial		Sponge_RNAV136	BKZT01000136	TATCGTTGATCGTGACAGAACGACTTCCATACTTTACCATGATTCAGAAAGGCTTCCCTCCCTCTGCTACCGTATGCAGATCAGGTGGGCAGACAACTCCCGTAGTCACCTTTCTAGCCTCGATGATCTTAGGGGTCTCGTAACCCGCATCCATGCCTACGCAGTCATACTGATTATCTCTTCAGGTTGAATCTTATAGACGTGCCGGCTTGGGTAGGAGTAGGACGATTCAAATTCAGAGATCCAGGGGAATGTGTGGCTCCACTCCGCCTGGCTCTCGATCGGGCTATCTGCTCACGACGCTTCTCCATCAAATCCTGGAATTCATCGGGATTAGCACTCACGAACTCAGCTGCCGCTTGTACCCTACGCTTTTCGAAGTCAAGTTTTCCTTTTACA…	1524	150	0	VP7	-	AKC01926.1	Eriocheir sinensis reovirus	645	0	78	89	-2	Reoviridae
2014	Partial		Sponge_RNAV137	BKZT01000137	GATCGTTGTTCTTATTCAGGACTCATCCACCGTCGTTAGCCGCGTCACCAGCTTCAGGCAGATTACAGGCGTCAGCTATTATCGTCTCGGGATAGTCCTAACTAAGAACAACTCTATTCTAATACAATGATCTACCAGTATATAGGGTATGATGTGAATAAATGTTGTTATAATAGAAGCAAAAGCTAGGATATAGACATATGCAATCGTTGATCCATATATGCAAGCGTTAGACCAATCTAAAAGTTATCAAGGTTGGCTTCTGAATTGTGGTTGAAATATAAGCGATCAGAATGGGGTGGCGTATCAGGACGACGAGGGACGAAAACAATTCGCTCTTCTTCTTGGTCCAATCTCGCAACCTCTGCTCTAAGAGTCTTGCCAAGTGAACGTCGTCCG…	857	44	0	VP8	-	AKC01927.1	Eriocheir sinensis reovirus	360	3e-122	81	91	-1	Reoviridae
2014	Partial		Sponge_RNAV138	BKZT01000138	GAAGAAGCTTGCATCGTCACTCTTGTCCAGATTTCTTAAAAAGTTCTTTCATTGTTGTGTGTCACTCGCATTATCAATCCAACATGTCTACTGCTTCAAACTTTGCTGATGAACAGGGCGAGGACCGTCATTCTGTTTTAGATTCTGAACCTACAGAACACGACGCGGTGATTAGTCTGCCTGCAACAACATTTGATGACATCATGAAACGGCTCGCTGCGTTGGAAACTTGTGCCGCTGATACAGCTGCTGAAAACCAGAAGTTACACCATCAGATAGCACTTCTCAAAGGTCAGGAAGAACAGGTCAGCACAAAGACGATCCAGATAACAGTTGGTGTGTATGAATTTGACGTTGATATTCCCGAGGATAAAGAAGAGGATCTGACAAAAGGATTGA…	635	28	0	VP8	-	AKC01927.1	Eriocheir sinensis reovirus	282	1e-92	81	90	3	Reoviridae
2014	Partial		Sponge_RNAV139	BKZT01000139	GATCGTTGATCTATCGTAACAGTCACACTTAGCAGGGACACACTAAGCGGAAAGCAAACAGACCTGACACATCTTCGCTCCAATGCGATAATATTCCAATATGTGCGCAATACGCTAATTAGTGAGCAAAGACCTGAGTAACATGGGAATGAAGGATTCATTAGCAGTAAAGAGGCCCATTTGTATCCCGTATTTACCTGCGCGGACTAAGGCACCACTATCATAATTTAATGACGTCGTACTTTCAACCCATTCTTTATACAACTCTTTATCCTTAGTAAGTGTAGGAAGGTGCTCAACGAGACGATCGTATTCTTGAGTATAATCGCTCAAAGTAATCACTGGCATACCTTGGGTATTCCACATCTCACCAACTATGGTATGCGTATCAAAATAGAA…	1181	107	0	VP9	-	AKC01928.1	Eriocheir sinensis reovirus	527	0	73	83	-3	Reoviridae
2014	Partial		Sponge_RNAV140	BKZT01000140	GGGTCACATTAAGACCGTTCCTTCCATTAACGTCCGGTGCTGACCGGATTGGTTAAACGGGATTAAGGCTTGAGCCATACGCGATATGGCTGACTGTGGCTTCTCAGCCAGCCATCAGGTCCGATGGGGCTTACTGTGAAGAACTCCGCCGCTTCCGAAGATAGTCGACGGCAGCTCAACCTCTTACATTGCTGCAGTCACTTCTTTCGGTTCATAAGGATTTCTTCCACTTTTCCATTCTTCTAGCGTTTTCACGTTCTTTTGATTAATTTCTTTCGTCATGTCTATCTCACCAATTGATTGCACCATCAATTTATCATATATACGTTTAAGTAGCTCTACTTGCTCAATTTCACGTGTAGTCAGTTTATCAATCATTTCCAGCTGACGTCTCATTTC…	686	13	0	enterotoxin, partial	-	AFL91909.1	Human rotavirus A	410	7e-144	90	95	-3	Reoviridae
2014	Partial		Sponge_RNAV141	BKZT01000141	GGTCTGTAATCATTAACAGTCGCTACCGGCAGAGGTTCCACGAGACCCCCATTCAGAGTATCTCTATCCAAAGCGCGAGGAGATCACAGTCAACCGCACTAAGGACGATAAACCTCAATTCAGACTACGTGTCTGAACCCACGTAACGCAATCATCTCAATGGATAGTGTCCGTCTCATCAACACTAATATATTTCTCATGATGTTTGTTTGCATATGATGCTATCCTACTGGAGAATATAGAACAAGCTGTGTTAAACACATCTACCTGTTCAGTAGTCATTCTGAATAACTTGGATGCAGCTATTCTGGCGGCTTCTACTCCGCATAAGTGACTAAGGTAACCATGCCACACCCTACTACCAGACTTCCTCTCATACCCAACATCATCATTCTTGAT…	1293	37	0	VP3	-	AAQ83564.1	Liao ning virus	211	1e-57	36	53	-1	Reoviridae
2014	Partial		Sponge_RNAV142	BKZT01000142	TAGTTGTGAGTCCGTTTGATGAATTTACTACTTCAGATGAGGCAACTGCAGTACCGAATTATGGCCTTGATCCACTTTACTCGCCGAGTTCAGGTCCCTTTGCTGGTAACACCTCACCCATCACCAATGCTTTCTCGCGTAACGTACATGGATCACTCACCCAAGCACGCTTGGACATTAAGCGAGCCTCGCGAGATAGCAACGCTTATCGCAGTCAACTCGAAAGTGATCTAAATGCAATGTCCTCCTTCATCAATCATGATCATGACAAATCAGTAGCAAGTGACCGTGTTATGCATCACTTGGCAGACGCTTTACATGCTGAGATTGATAATGAAAACGACCTAGCCGCTGATTTGGCATCGGCTGTTGTGAAAGATGAAGACGCGATCAAGCAGA…	1042	35	0	VP4	-	YP_460029.1	Liao ning virus	82.4	2e-13	27	47	3	Reoviridae
2014	Partial		Sponge_RNAV143	BKZT01000143	TCTACCAAGAAAGACCTATTTCTTACGTGGTAAGAAACTTCTTCCTCATCTTCATCATCATCATAATCATCACTCTCTGTATCACTGAGACGTCTGGTGATGTCATCCAACAATTTGTTTCTGGCTTTGGCTGCAAAAGGTGAGGTCAGGAATTCTTCACAACTTTGAAAGCTTGTGAATTGATTCCAATCTGTACAGCAGTACTCATCACTAGCTATGCTATCAGGACGTGAATCCAGTAGCATACCATTGTGATACACGAAATCACTGAAATTATCATTATACCTTATTTGTATGAAGCTCTGCAAAGCAAGTTGAACATCCAAAGCCATTCGTTCCTTTAGTGGCTTAAGTCGTACATCATCACCTATTACGTTAGTGTAATGCTGACTTCTATAC…	1026	86	0	VP7	-	AAQ83568.1	Liao ning virus	64.3	6e-08	27	48	-2	Reoviridae
2014	Partial		Sponge_RNAV144	BKZT01000144	TCCTCCTCTTCATCATCATCACAATCATCACTATCCGTATCACCGATGCGTCTAGCGACGTCACTCAGTAATCTGTTTCTAGCTTTGACTGAAAAAGGTGAAGTCAGAAATTCCTCACAACTTTGAAAGCTTGTGAATTGCTTCCAATCTGTGCAGCAGAACTCATCATGAGGTATGTTCTCGGGATGTGAATCCAGTAGCATACCATTATGATACACAAAATCACTGAGGTTGTCATTATACCTTATTTGTATGAAGCTCTGCAAAGCAAGTTGAACATCTAATGCCATTCGTTCTTTCAATGGCTTGAGCCGCACATCATCCCCTATCACGTTGGTGTAATGCTGACTTCTGTATATAACATTAGCTCCTACTACAACGGAAGGGTCAACCAGTACT…	897	6	0	VP7	-	AAQ83568.1	Liao ning virus	61.2	4e-07	28	49	-2	Reoviridae
2014	Partial		Sponge_RNAV145	BKZT01000145	TGGGGCCGTGATGACAACAGGGAGTCAGACAATAGCGGGGGTCAAGCGTTTCGATAACAGTACGGGATTCGGAGGGGCCCCACAATACCCAGTACATGTTCATACACTGGGCGGCGGTTACACCACAACAAACAGGAGGTACTTTAAGTGGGATGTGGGTCTCACTGCAAATTATTCAAGTGGTACGATAGGCGAGATAGGAATATTTTCCAGCGGGTCGATCGTATGTAATAGGACCTTTCTTGCATTCAGTGATCGACGCATCAAAACGAACATCGTTGAGATAGCGGATGATGCGGCGTTACTCCAGATCAGAGCCCTGAATCCGTGCCGGTATGAGTACGTCGACAAGCTGGAACGTGGTGCTGGGGTCGTGTTGGGCTTTATAGCCCAGGAAGT…	855	15	0	VP1	-	YP_654544.1	Micromonas pusilla reovirus	84.3	2e-14	31	50	2	Reoviridae
2014	Partial		Sponge_RNAV146	BKZT01000146	ATTTACCAAAAATGTTGGAGTACTATGAGAGCTCATTACGCTATTTGGGTTGCAAGCCCGGTCAAAGAGGCCGCAAGTTAGCGAAAGTTACAGTTCGTATGCAAAGGCTGCTCTCATCGGAAATGTACTTAGATGTTCCACGTACCCAAATCCCAATCGGATCTTCTCTTCCTTACGATCCGGCGGTCATGCGAACAAGGTTCGTGGATGACCCAGCTGTACAGCTTTTGGACGCGAATTTGGGACGAAGGGGTAAGCCTGTGGACAGAAAACATACAGCTACAGCCATCTCAAAACTGTTAGTGGAGATGGAGGAGGCACTCATGCAGATTTATCTTGAATATAACGGTACAGACGCTCAGCTCAAGCTGTATACAGTCACCATGTTCAACAAGCAGC…	1080	14	0	VP2	-	YP_654545.1	Micromonas pusilla reovirus	204	4e-55	38	54	3	Reoviridae
2014	Partial		Sponge_RNAV147	BKZT01000147	AGCTTCAATTAGCCTCAACATTGCCATTGTAACGACCGTGTTGTCTGACGCGGTCGTCTTAGCGCCTGAAGGCTGTGTGTCAGCATGAATGAGTTGACTCGGGGCTCCCTGCACAACAACATTGAACCAGCAGTCATCCCAGGATGAAAGCACGTTATCCAGAAGCTGCTGATAGGTCAGATCACTATCACCAAAAATCTCATCATATCCATGCTGAATTGAACCTTCAAGAACCTTACGCATGACATCTCTCCATATCTCACGATGACGGACGCCAATGTGCTGATCAAGTTTTGAAGCATCATGAGCCAAAATGACTAGTGATGAGTCGTTAGAGCATCGGATTGATGAATTAATTTCACGCACCGCGTCGTGTACCATCACTCCAATCCTCTGCTC…	1140	30	0	VP2	-	YP_654545.1	Micromonas pusilla reovirus	223	4e-61	40	57	-1	Reoviridae
2014	Partial		Sponge_RNAV148	BKZT01000148	GTACATCAATGGTTTCGTCATCCGTTCCGAACATCATATGATAGTTCAGCTCAAGATACAACTTTGAGTTAGGATTCTGAAAACCAACTAGTAGCTGGTTTGTCAGGCCGCCAGGACTTGCGATGGACTTGAAATCCGTAGACGCTTGTCTACCATATACGGTTGCTCTGCATCCGTTGATTAAAGTAGAAAGAGTCAACATGTTGTGTAGGTCCGCATTTCCGCCCCTAGAACTTAGGTCTCTGTACTTGTCAAGTAGAGATGTAATCTCTCCCGGTAAGAGAGTACCCAATAGTGATCTTTCGAAATCTATGGCCTGCCTACGCTGGATAACGTAGCAGAAGAACTCCCTTTGAAGAAAATGAACTCTCCGACCACTAGTGGAGTCATCCACCGTCC…	641	13	0	VP2	-	YP_654545.1	Micromonas pusilla reovirus	152	9e-39	42	59	-2	Reoviridae
2014	Partial		Sponge_RNAV149	BKZT01000149	ATCGAGAGTTGATGAAGCACGGAGGTATACACCTTTCAGTGTCACTCAAATGTGTCATGCGATGATCACCATCGTGCGAAAACTGGGTAATAAGGACGAAAACGCGGACGATCGTGCACGAAGGTTCATTGATTATGGTCTGTATAACATTTTTGTTAGTTTAAGTTACTTGGCGTGCGAGTGGTTGGCAAGAAAGGGGAAATCCCTTGGAAAAGCCAAAGACAAAGAGATGAGCTTACCAGCCTTGTGTAAGGCGTGGCTTTCTGGAGATACATCGTTCAGGAAGCCACATTGGATATCACGATGGTCTGATCCCAGACGTTGGGGAAGAGAGAAGGCGTACGATTACATCACAAACGATGAACTCGACATGCCAGCGCCCGATTCAATGGGTTTAGC…	657	8	0	VP2	-	YP_654545.1	Micromonas pusilla reovirus	91.7	1e-17	33	49	2	Reoviridae
2014	Partial		Sponge_RNAV150	BKZT01000150	GACGACAAGAGCGCCACCTATACGTATCGCAACCTGCCTGTTAAATATATCATTCACGATACGGCGCCCCACATCACGCGAGGTGTCCGTCTTAGCGATAGGATCTATGGGGATAGGTGCTTCACATCCGAGCATACTCCTGACATTTAGCTCTAGATACAACTTGGAATTTGGAGCGCTATATCCCAGTAATACACGATTAAGCATGCCACCCGGCGCTGCCATGGAATTGAAATCAGTGAACGCTTGGCGTCCAAAAATTGATGAATAACTGCCATGAGATAGTAACATGATTTGAAGCATGTTATTGAGAATGGGATTGCCACCACGCGTCGCTAGCTTTTGAGCCTTATCAAGGAACTCTGCAATCATACCAGGAAAGCGTTCAAATATCTGAGG…	670	10	0	VP2	-	YP_654545.1	Micromonas pusilla reovirus	128	2e-30	36	54	-2	Reoviridae
2014	Partial		Sponge_RNAV151	BKZT01000151	CTACCCATACCTAGGCTGAAGTGATCGTCACCCTTGGCAGCCTTACTCCGAGCCGTTCTCCGTGTGCGTCAAAAAGCGCACAGACAACGTTCATTTCGTCTGCCAATAGTGCCACGAAGTGTGCACGCAAAACGTGCATGAGCTCTGAACCCTCTTCGACACTGTCTAGTCCTGAATTCATAGATGTTAATGCTAATATCTCGCCAACGACTTTCGCGCTGCATGATTTCGCAATTACTGGCGTTGAAGCATATTCGTCTGCACTTGAGAGTTGCTCATACAAGGGAATATCTTTTGCACTTGCAATCAGTCCGGGAATAACCGAACTGGAGAAACCAATAAATTGGAGAAACTGCGACTTCGCTTGTGAATCTGGGATTTTCATTAACGCTGCCATTA…	710	13	0	VP2	-	YP_654545.1	Micromonas pusilla reovirus	105	2e-22	31	47	-2	Reoviridae
2014	Partial		Sponge_RNAV152	BKZT01000152	TTCGTCGGCAAAGATTCTAGGAAGCTCAGTCTTCGGAGTAATAACTTTGCATTGTGCGGCGATTAACCGGTACATCTTAACTGTGCTTTTGTCCATTTTCCGACCAACTCTACCGGGACGCTTTCCCAGGTAGGAAAGAACGCCAAGGTAGTAGTTCTGAAAGCACGGTTCTTCACCCTCGTCATCCAAATGGCACGAGCCTGTTATTTCAATGGCGATACTGAGACCAAGAAACATGCGTAATGGACCCACGGTAGTCAAAGCGGCGTCTTGAAATAGGTAGGGACCACTAGAACGTTCGACAAATGGCATTCGAGTTTCATCGACAACAACACGGCGCCCTACATCCTCGGACTTATCCATAATGTCTTTACCTAGTTCGGAGCGGCTAAACTCGAG…	509	8	0	VP2	-	YP_654545.1	Micromonas pusilla reovirus	105	4e-23	36	55	-3	Reoviridae
2014	Partial		Sponge_RNAV153	BKZT01000153	AATGGCATCAATTCTTTCAAGGATGGCGAAGATGTTGCAGATATGGATTTAGAGTTCGCTCACAATGGACCACCTTTCCCAATTCCCACGATTCCAAAGATCGTTGAATTTCCGAACAGTTGGACTAAATGGAGTTGGGACCGTATAATTTCCGAGCATCCTGCCACTCCTCCAGTCTTCTGGACAAAGAACGTGCAGGAAACCCACTCCAGCTTTTCAAGGATGTATCCCAAAGCAAGATCTCTGGACGCCGGAAAGTATGTTCAGGTGGTATACGATGACTTCGACACTATTGAAGACATATTTTCAGAGTTCCGTTCCTTCATAGAGGCTAATCAGACTGCGAATAAGGTGCACTTATGGACTCAAGGAGTATTTGTTGATAAATCAACAGGTATA…	1304	30	0	VP7	-	YP_654550.1	Micromonas pusilla reovirus	72.4	4e-10	30	46	1	Reoviridae
2014	Partial		Sponge_RNAV154	BKZT01000154	CTTATAAAGAACACTTCATGGGCTAAGACTGTTGACGAATGCTGGCAAGTACGCAAGCCTAGGCTTGGTATACTTGGGCAAGGGTCTAATCTCATGCTCATGTTGTAAATCCTGAATTGCATGTAAATACTCCTCTGATGTGTGATACTCCTTCCCCCTTGGGTCAACAAAGGGAAAATTGTACACGCTGGATTGAGTCTTTGAATTATACCAAATTTCGTATAGATACCAATGGAACACTGCATCTTGACATAGTACGGATGAGATCAGGTGTCCTGAAGTTCCGGACCCCGTCTGCTCCCGCCTATCTTCGATGCGTAGATGATCCTCTGGACGTCTGCAAATCCCAAAACTTGCATGCGCCGCGATAAATGGTGACGCTAACCCCAAAGCGAATTT…	1220	30	0	VP7	-	YP_654550.1	Micromonas pusilla reovirus	63.2	4e-07	29	45	-3	Reoviridae
2014	Partial		Sponge_RNAV155	BKZT01000155	GATGTCTAAGATGAACATATCTTTCAATGTTACTGAATCTAATGGGGATATGTCCGGGCCAGCAATATACTCCAACTACTCAGGATTCGTCGACCTAATCCCAATGACGGAGGGCGACGATCTGGACTTTGGATGGAAGATGGTGGGTCACAACCAGTACATCATGATGCCCAATCCGGGGGTGGGTAGAGTGAAGCGGAAGCGTTCCGTAAGTATATCCACGGGGGCTGAGGATCAGGACAACACATTAGACGAAGAGGATGGCGAAATCCCAGACCAGCTGTTCAAGGTGGCTGACCCGTCATTCTTCATGGGTATTGGGTCTGTCGTGACCGGCGTCCACGGCACATACGGGGTTGGAAGGGACGAAATGTCCCTGTGGAGCCAACTGCGCAGGAA…	696	10	0	VP7	-	YP_654550.1	Micromonas pusilla reovirus	69.7	4e-10	32	47	2	Reoviridae
2014	Partial		Sponge_RNAV156	BKZT01000156	GATATGCATGAACAGGAATTGAGCAGTATCACCAATATCTGGCATTCCTCTAAGCACATCAAGATAACCACGATAGTTTGCTCTATTTACAATATTGTTAACAATAATAGTCATAAATTCACCACTATGAACCATATCAAGCTTAACAATCTTAGAGACCCCATTCTTAGTACTTTTGAAATACGTGTTATATACTTTCCCTTCAGCGTACATATCACGTGTAAATTCAATAAGATCATCCCAAGGTCCCCATTTCACACCCTTCGTACCTACCTCCTCCAACCCCACTTCTAATCCCGCCAGCCAATGCCGTCGAACATTCAAATATTTCTCACTTGTGTCAAAAGCGGTGTAATCAGCGTCAAGAATGGCAATCCCCGCGAGTGTAGACGCAAGAGC…	677	6	0	VP1, partial	-	AGE32270.1	Orbivirus JKT-8132	62	2e-07	27	45	-3	Reoviridae
2014	Partial		Sponge_RNAV157	BKZT01000157	GCATGAAGGGTATCCCGCTAAACCAAACCGTCTCTTGAAAGCGCCCAATCCCAACCTTCGTTCAGAGTCAGGGCGTCATTCGATATGATTAATATCACTTAACCAGAACATAAGAAAGGAAATAATATATGCGGCATCATAAGCGGTAGTGTCTCCCATATATTTACCGTAATAATTATGTAACATAATCTGTACATCTATATTACGTCCATCTTTCCGCATTGAAATTCCTGATCTAGGGTCACAAATCGGATCCATTCTCATTACCAAAGCAGTGTCCAAAACATTCAGTCTTTCCGGATCACAGTGTACAAAAACCACTGATCTGTCAGAACTACGCAATTTTTGAGAAATGTATTCTCTAATACCGAATACTTTATGACTAAGACACCAACAATG…	1461	91	0	core structral protein	-	AHZ35566.1	Southern rice black-streaked dwarf virus	62	1e-06	27	45	-1	Reoviridae
2014	Partial		Sponge_RNAV158	BKZT01000158	GCCGCATGACAGCTGCACATAGCACACTAGTCAATTTAGCATACTAATACTCGTGCTGCTGTCCTGGGTGCCCCACTTAGGGCTACATTTTCGATAGCAGTTGTAAGGCTCCGTCGGCCTCCAACTGCGCCAGTGCCTTGGCATAGCACTCGCGTGACGTACGCAGCATGCCTGATGGCGACTGGCCCAGAGATAACGATCTACGCAGAAACCGTTGCTCCAAGGCAGTTGCCCATGCTGCATAAGTCAGCGCGCGCAAGCCTGGACTCAGTAGACCCTGGCCCGGTGGCCGCCACATCGCACCCTTCGCAAGCAATGCCGTCAGCACTTCCTTTGCCAGGGTCCGGACGCGATGGCCGCGGGTGGTACGAGCAAGGTAGGGGCGGCACACATCCAATA…	2644	530	0	putative RNA-dependent RNA polymerase	RdRp	AJE29745.1	Rhizoctonia fumigata mycovirus	144	2e-31	29	40	-1
2014	Partial		Sponge_RNAV159	BKZT01000159	TTTGGGCATCAATTGGTGGGCTCCTTGACAGCGGGGTCTTCTCATTTGGACTGCTCACGACCGCTAGTGTGCTGAAGGAGTATCACAGCGTGCTCAGGCAGTGTAGGAAGACGTGGTGCCCCGCGCTAGGCATCCCTGATGGTCTCGACCCTGATAATCTCCTCTACATGCAGATGCTGGTTGGCAGGTACTACTCCCAGGAGCAAACCTCGACAGATGACATCACCCAGCGCGCTGCATATGGTGACGTCCAGGTGGCGTGGAGTGATGCTACTGGGTGGTCAGCCGACCTGTTCGACCGTTACTCACGGGCTGCTCATAACCGCTTGCTGCCAGTCGTCGACAAGTACCACCTATTCAAGCCGCGGAAGCGCGATGAGATGCTGGCGTTTGTTCACA…	865	110	0	putative RNA-dependent RNA polymerase	RdRp	AJE29745.1	Rhizoctonia fumigata mycovirus	96.3	1e-18	30	47	3
2014	Partial		Sponge_RNAV160	BKZT01000160	CCTGAGTGGGACGCACGTGCTCTCCGCAGGCTGGCCGGGGCCTACACACTGGGTAAGTGCAGCACTCTGTTGTCTGCACACCACTCGCCTGCGATCATCGACGGTCTGCTTGCACTTGGGGTTGCTGTTGTGTATTGGAGGAGTGGGTTTGAGCACATCCCCCGAGACGGTGGGCCTCTACCTGCACGCGCAGACCACCCGGATGAGGGCCCTCTTGATGGCCCCACCGTGCTGGATGCTGCTCGGGCTCATGAGAGGGCGTGTGTTGCGCAGCTGCCGGACATCGTTGTTTGCGGGGACTTGGATGCATGTATCGCGAGTGGTCTAGCACAGCAGCAGGCGGTGCCATGCCGGATGTCGTTGCTCTGCGATGAGGTTGCTTCAGCCCCGCGGTTTCGT…	1526	221	0	putative RNA-dependent RNA polymerase	RdRp	AJE29745.1	Rhizoctonia fumigata mycovirus	97.4	1e-17	30	47	1
2014	Partial		Sponge_RNAV161	BKZT01000161	GGGAGACCAGTCGAGTAGACATGGAGGCTATTGAAGTCTGCATAATCCGAGCATACCACTGGAGAACCGGCCCGCAGCGCCTCAACGATCGTGAGGTGGCGTCTCAGTTCGGCGTGTGGGCCTTCACGCAAGCAGGCACCGCGCGCGCGGGCGCACCATTGATTCTCCCCCGACAGCGATGCGAACGCGCTGATAAGCCATGTACGGTCGGAACCTGGGATCAGCAGGCGGTTACGGTACCCCCCTTCGAGTTTTGCGAGCGCGGTCGCGCGTATCTTAGGCGTCGCAGCCACTGCGTCGAGTAGGTCCTTAGGGGTCACGCGTGCGAGGAGGACACCCTTCGTTGAGCGTCGGGTCCGCACTTTCTCGCCATCCACGTCCACGTCGAAACCGGGCGTG…	3254	86	0	putative RNA-dependent RNA polymerase	RdRp	YP_009158860.1	Rhizoctonia solani RNA virus HN008	76.3	3e-10	29	42	-1
2014	Partial		Sponge_RNAV162	BKZT01000162	CCTGAATCTACTAAGCCTGCAGTGCCTATGGTACGTGGGTTGTGGTCGGGGTGGCGGTCCACTACGTACATTAACAATGTGATGAACTGGGCATACATTGAGATGTCCAGGGATGAAATCACCCTTATGACAAAAAGGAACCCTGTGCTGCAGTCAGCAATTTGTGGTGACGATAACGATGCTACGCCTGTTAACGAGATGTGTGGATTGACTATGGTATGTGTTATGCAGCACAAGAGCTTTGAGCTCAATGCGAGCAAACAAGTGTATTCAAATAATACACGTGAATTCCTGCGCATGACGTACAAAGGGGGGGAAATGCGTGGTTCAAAAGCCAGGGCACTGGGTGGTTTCCTGGGTAATGACCTGCAGGCAAGCGAAGCAAAGTCCAGCCCTGCC…	2026	32	0	putative RNA-dependent RNA polymerase	RdRp	YP_009158860.1	Rhizoctonia solani RNA virus HN008	99.4	9e-18	36	51	1
2014	Partial		Sponge_RNAV163	BKZT01000163	TTACAGATGTTAATTGGCGACGATTTTGCAGGTTTCGCTTCAGCAAATCTAATAATAAGCTAATTGACAGTGGTTACTTGAAGGTAGTATATGATGGTAAATTATAATAAAAGGAAGTGATAGGTATTGTACCAGTTGTGGTATGTATTTCCGAAAATGGTCATGCTACTGCATGTGATAGAACTATCACAGAAGAGTTAACTACCTCGAGGTATATGGGTCGTAGAGTTGGCGCAGTGTTACCGGAGGTAGTTTACTCAAGGGACGAAAACGTACCATTGGTTGCTCGTTACAACGAGCTGTTGCAGGAAGTAATTCCAACAACCAATGATCACGTTGGTAGAATAAATGAGGCCACAAGGGTGGTTTTATTGGAAACTCTAGACTATTTCGAAAAGG…	1085	12	0	128 kDa	-	YP_002455904.1	Cactus mild mottle virus	73.9	1e-10	35	52	3	Virgaviridae
2014	Partial		Sponge_RNAV164	BKZT01000164	AGCCAAAGAAAGGGAAATGTTCTATCATTGTCGTCTGGTTGAAAAACTTTGCTGCACTATCTGTGATGTTCAGCAAGTTGTCGTCTCCATACATGACAAGATACACTTCCCGCTCGAAGGCTCTGAGCGCTGCACTGGGTGTTCCGTAAATTCCGGCGGAACACCTCAGCCAGCATAGACGAAATGCGATGAGACCAAAGATCGAATTCATGATCGTGGTCATTGGGTTGCCCGAGGGCATACCGTGGTCGAGCTGGTAAACAGCTCCTCCTGACGCATGGTATGGCTGGGCGAGTGTGACTGAGAGGACCTCCATAACCCTCTTGTTCTCCTCACTCTCGTGGCCTGTGAGTCGGTTCATGACCTCCATCGTTGCACGAATCAACTGACATGATTGGG…	1273	37	0	putative nonstructural polyprotein	RdRp	AMO03208.1	Empeyrat virus	202	2e-53	31	51	-1	Dicistroviridae
2014	Partial		Sponge_RNAV165	BKZT01000165	GGGGGACTGCCCTTATGGGCAGTCAAGTACTAGGTACACACCCTCCCTATTATTTCCCGGGAAGGCAATCCTTAGATTCCGGCTCATTGAGCAAAACGAATCCGTATGGAGACCCTTTCAATTGTTTGGTTGCTGTCAATACTAGCTGTGAGTGTTTTCTTAGACGTTCTGGATTTCTCTTACCAGGACGCTCAAAGTGAGCGCCCATATAAGGTAATGGCAAATACTCGATTCTTGTTAACTCAGGAAGTTGAATGTCCACATCAGAATCCAACGCTTGTTGAATTTCTTCAAGTAGAGGCAATGTATCATACATTTGCATACCTGTCTCATTCAGAGAGTGGACGATAGGATGGTAATAACTACCGCCATACCCAATCAGCGTATCAGAATACGCGA…	1853	66	0	RNA-dependent RNA polymerase	RdRp	AHX84129.1	Sclerotinia sclerotiorum mitovirus 2	169	4e-41	34	51	-2	Narnaviridae
2014	Partial		Sponge_RNAV166	BKZT01000166	AGTGATTCTACTACACGTAATGTGTAGTAGTGTTGCTCAGGATTACCTAATCCTGGATATCGGTGTGCTTTCGCCGACGTCAAAGGTAACGAACCTCTTTGTAGAGGGGGATCCCGCAGTAGGTTAACATATTAAAATGTATAAATACAATTCTAATAAACTTAATATGAAATGGAGTAGTAAGATTCTTACCTCCAATATCAAATCAAGGTTAACCTGTTGGTCTACCGAAGTAGATAACTCTACTTTTATACGATCTAACTTTCCTGTTGGTTATGCCTTAAGGTGATTTTCTAAAAATAAAAATAAAAAATCAATTAAGACAACACAATTGGGAAAGCTAAAAGCTATACCTAAAGTATTTAAGTTTATCCTTGAATCTGTTGTTAAAGACTATGA…	1491	57	0	RNA-dependent RNA polymerase	RdRp	ALM62243.1	Soybean leaf-associated mitovirus 3	82	8e-13	33	56	2	Narnaviridae
2014	Partial		Sponge_RNAV167	BKZT01000167	AAGCAGTGGTATCAACGCAGTACCACCCTCCCCTGACACTGCATTGATCAAAGCTGCCATCATGTGCCTGTTGTAGAAGTTCGTGGTCTTGCGAGTTATGAACACAGAACCTAAGTTGGCGGCGATTGGCTCAACCTGCCCTCCAACTGCCTGCACTTGCGCGTTGCCTCCACCTCTGAGATTCGCTGCAGTCAGCACACCGAAATTGGCATACATGGTGCACCCAGCGGCGAGGCGTGCAACGATGCCAGAGAAGTCAATCACAGCGTAGGTGTGGGGCAACGCCTGCGTCCGTCTGCCAGCGTCTGTTGGCGCGCTTGTAATTGTCGTCTGTGGAAAAGATGCGTCCATACGGAGCACATCGTCCGCGGCACGGGCGATATTTCCTGCAGCTCCCCT…	682	3	0	putative coat protein	-	BAU71113.1	Alternaria arborescens victorivirus 1	66.2	5e-09	31	47	-2	Totiviridae
2014	Partial		Sponge_RNAV168	BKZT01000168	CGGCCGTAACAAAGCCGATAGCATCGACCAGAGTCTGCCCAGTGGACTGACAGTTCGTGTTAGGCTCTGTCCATCCCGTGTATGACTCCGCTCCGACAGCTGACACGCCACCGAACGGGACACCGAAGTACCCCATCCGCAGCATGTCGCGGGCGATTCCGCCCTCGTCGTACCCGGCGCAGACAGACATCGTCTGCATGACGCCTACGGAGACAGCGAAAGCTGCCGACGCGGCGTGGCCGGCACTGGCATACATGTTGAGCAGTATGCGCAGCGCATCGTGGCACCCCAGGTACAGGGGCCAGCCTGTCTCCACCGTGACGATGGCCGCGGCGTTCGTCTCATTGACCCTGACGCACTCCGAATACACGGTCGTGCCGCACCCGTTGAAAGCGAGAA…	727	24	0	coat protein	-	AMQ11130.1	Beauveria bassiana victorivirus 1	86.3	1e-15	31	50	-1	Totiviridae
2014	Partial		Sponge_RNAV169	BKZT01000169	CCGCCAGTACCGTATATCTCCATCACGGAGCAACTGGCGGACGAGAAGCTACTGTACGGTACAGCGGCAAGGAGGGCGACGGAAGACTACTTGTCTTGGAAGGCGACTGAAGTTGAAGTTACAGCTTTAGGATTGGCCGGTTGTTCACCAGTTGAGGCCATGATGGCTTCGTCTTATGCGAAGACGCTATCAGGGGAGACTGGTGTCGACCGACCGATCCGGGTTGTATTGAACAACATCAGGACGGCTAAGGGAAGTGTGGACGACCGTTCGCTATTCCGCGTTGAACCCGTACCAGGGATACTAGCTTCGTATCCACTAATACAGTTGTTTAAGGGACGGTTGTCTCGAGAACAGACTGTTACGCTGCTCGACTTAGTCGGGTGGAATCGGCAAGGG…	616	8	0	RNA directed RNA polymerase	RdRp	CCC42235.1	Beauveria bassiana victorivirus 1	84.3	2e-15	34	53	1	Totiviridae
2014	Partial		Sponge_RNAV170	BKZT01000170	ATGTACTTCAACAGTGTGTTAAACGCCGCCTATATGCGTTATGCACTGGGCGCAACGTGGGACAATATGTCCAGCCTCCACACCGGTGACGATGTTGTAGCCTGTGTCAAGTCGTACAACGAAGCCGAAAGTATGGTCGGAGCGATGCTCAGCCGGGGCTTCCGTCTCAATCGCCTGAAGCAGAGTGTAGGCTCCAAGACCGCCGAATTTCTGAGGATCGCCGTTAGGCACCACTATTGCTGTGGTTACACAGCTAGGAGTGTCGGCGCGTTCATCGCGGGTAATTGGACAGGTGATGATAAGCTGCACGAGAAGGACCGTCTCACTACAGCCATCACACACTGTCGCACCTATATGAACCGCAGCAATAACGACGGCCTATACCGACTCGCAGTAACC…	1101	94	0	RNA-dependent RNA polymerase	RdRp	YP_009032633.1	Beauveria bassiana victorivirus NZL/1980	181	3e-47	37	55	1	Totiviridae
2014	Partial		Sponge_RNAV171	BKZT01000171	AACGTGCTAATAATTTCGTGTCCTTGCCCGACCTGCTGTCACCTTCTGCCTGGGACATCAGCATGCGTCGCACGAAGGTTGGCGGCTACTATGGTTCGGGAGCTTTACGCGTACAATTGACTGACGCGTACCGGACGCCTGGATCTGTCTCAGCTGACTTCCGCGTCCATGAAGCCCTTGCAAATGGAATACCTAATGTGTTCTTACGCCGTGAGGGGGCGGATTTTCGGCTTGTCAACGTCGCTCAGGCCGGTGTGATCCCCCCGGCCTTAGCTGGAGTCCGTATGCCCGTTGTAGCGCCTGTACAGCCAGGGCCTCCGGTGGCGCCTGGAGCCGTGGCGCCCGACCAAGCGCTCGATCACGGAGCCGACAACACACCGTTGCCGGACCAACAATAAC…	1523	21	0	RNA-dependent RNA polymerase	RdRp	YP_001497151.1	Black raspberry virus F	152	7e-36	37	53	2	Totiviridae
2014	Partial		Sponge_RNAV172	BKZT01000172	TGCTGTGTTACGCGTTCCTGAACAACGTGAGCGTCGAACTGGTCAAATTCAAGATGTTGTCGTGGGATAGCGCTTTCCAGACATACCGCCATCTGGTAGAGACATCGTCAACTGGTGCTGATCTCGTTGCTGCAAAACTGCATAATAAAACTATGCATGCGTTAAACGGCAACGGGGTTATCCAAGGAATGAAAGATGTCGACGCCGCTCCAACATGGAAGAGTATGTTGCGTTCCAAAGTCAACAGTGGACAGAAACTGCTCAAGGGAATGGACTTGCAAAGCAAAATCACAAATCTCCGAGGCGACGAGAACGTAAACCAAACGCAGCTGCAATATCAGGATAGGCTGCGTTCAAACATTGTCTCAAGTGAGGGTGACGTCCTTAAGAACGCTGTCG…	667	7	0	capsid protein	-	ANZ93872.1	Culex tritaeniorhynchus totivirus	156	4e-40	38	62	3	Totiviridae
2014	Partial		Sponge_RNAV173	BKZT01000173	GGTAGGCTGTATTTACGGACTGCAGACGGTAAGAGATTGAACGTAAAGGCAAGGAAGAACATGCTCGCGGACGTGATTGATTTGGGAGAATTGGCTGATGACGCTGTAACGCACAGAGGTCAACAAAACTTCACCATTATCAAAAGCGAACTGGGTAAGTTAAGACTTGCCGTTGCAGGTGACATCTATACCTACTTGAAGATGACCTGGGTGAATGAGTTGCTTGGCGGTGCGTATTATGACTGGCCTGGTAATACAAGTGAGGAGGATTTTGAGGAACAGACAGTTCGTTTAGCACGCATGCTTGAATTGTGTTCCAAGATGTTCGGCTTGCCGTATGACTACGCTGGTTTTGATCACCAACCCACAACCGCTGAGATTGTGGGTATTGTCAAGCAC…	1961	55	0	RNA-dependent RNA polymerase	RdRp	ANZ93871.1	Culex tritaeniorhynchus totivirus	179	5e-44	28	45	1	Totiviridae
2014	Partial		Sponge_RNAV174	BKZT01000174	TTGCCGTGACCCCGAGGGCAAGTCTCACACTTTTAAGGTCACCGGCGGACTGGAATCTGGTCTGCGGTGGACAACGATCGTAGGAAATGGATGGAATGAGGTAATGACGGAGTGGGTGTACCGCTTGCTCCGGGGAATGGGGGTATCCACTGCTGAGATAAAGAGGTGGATCCGCGGTGACGACAGCGCCATTGTGTGTCCTAGCTACGCTGAGACCTTGTTGTTTCGAGAGTCGTATGACGCTCTCAACGCACAGGGTTCGGATGGCAAGTTTGGGATACACCACGGCAAGAGCGAGTTCCTTCGCACGTGGTTTGACGACTCTGGCTGCCACGGTTATCCCGCAAGAACGGTCCCTGGCCTGCAGCAACGCAAGCCGTGGAGCGCTGCCCCTTGGGA…	1459	63	0	RNA-dependent RNA polymerase	RdRp	ANZ93873.1	Culex tritaeniorhynchus totivirus	143	5e-33	28	47	2	Totiviridae
2014	Partial		Sponge_RNAV175	BKZT01000175	ATGGCACCCACCTGGACACTCGACACTGAAGCTGAATTCATTAAGAACATGATTTCCTGGACCTCCGGCCGGTTCGGCCTTCCCTACGATTTTGAAGCCTACGATACCCAAGTCACAACATTCGAGACAATAACATTGTTTTCCGCTTACACGACCCGTGCTATTGGTAACGACTCAATTTCCTCAGAAGTTTCGAAAATAATCTCTCTTTGCATCGCTGGTTTCAACAACTCAACAATCAGAGTCCCAAATACCGATCACGTCTTTCAAGTTACAGGTGGCCTTCCTTCCGGTTTGCGTATCACTAGTTTCCTTGGTAATTGTTACAATGCCATTGCAAACCTGCTTTCCGATTGCTTCACTCTCTCCATCCTTGGTAAACCAGCAGACATTGTTTTT…	1247	23	0	RNA-dependent RNA polymerase	RdRp	ANZ93873.1	Culex tritaeniorhynchus totivirus	117	1e-24	31	47	1	Totiviridae
2014	Partial		Sponge_RNAV176	BKZT01000176	TACCGCAACGCGATTACATTCGCCACCGGGCCTACGGTGGCGCACTCGTCGTAAATAGCAGGCACACTGGCAACGCTCGTCGCCGCCGGTAAAGCCTTTGAAATTGTGGGATGCCTGACCCGCGCACCCCACCTCGCTGTTGCGTCAGCGTGGTCACAAATTACTGGGCCAGCTTACCATGCCAAGCTGGCTCAGGGCGCGCTCGCGCGCGTGTGTGGCAAGGGCGCATTCCAACATGCGGTTGCAGCACCTGCCCACACAATCTTTACGCACGTCCGCAGCTTATTACATTTGGGCGTAGCGAAGACGCGGCCCGGGTGGAAACTCGCAGTCGCTTGGTTAGATGAACGGCTAGGGTCATACGCGCCATGGGTCACTTCTGTCTGCTGCTGGCTGCTA…	2003	117	0	RNA-dependent RNA polymerase, partial	RdRp	AMB17471.1	Delisea pulchra totivirus IndA	277	1e-80	41	56	1	Totiviridae
2014	Partial		Sponge_RNAV177	BKZT01000177	CGCTCCTCAAATTGCCCCTGTAAATACTGGGATACATTATAATAATAACGCCATCGCCCTAAGTGGGTTGGGTTGCGTCATAAAGTAACCTACAAGAAGCTTAGACATACTATCGTATACCAATGCTCCTAAGTCACCAATCAACCTAATTTTTGCTATATTTGCTATTTCCTTTCCTCCAGCCCATGCTTTATACATGCCTCTTCTCAATTTAATGTCAGGCCGTCTTTCAGTCTCGATCTCAAATATAAATCTAGCTTCTCCAACTAGTTGTGAGTTTATTTCGTCAACTCTACGCCAAGTGTCTGCACTTGGTTTCATATTGTACTCACGACATAAATGCATCACGTAGTCGGAAGCTCCTGGTCTCATCAGTTTCACAATATTTCTATTGGCACG…	777	10	0	RNA-dependent RNA polymerase, partial	RdRp	AMB17475.1	Delisea pulchra totivirus IndA	109	2e-23	47	65	-1	Totiviridae
2014	Partial		Sponge_RNAV178	BKZT01000178	CAGAGAACATACCACCTGCAGTCTTATACATGCGTAACTGGCCCTCCTGCTGGTCATTACCATAGCTGGTGAATTGTTTCCATACAGAGCGTTCACACCAAGTGAGTGCCAGCAGTTGGTCCTTGGAAAGAATATCGCGATACGCATCTTTGTAAGCACGGATGACCTCTGCCTGAGTCTGGAAACTATGCTGTGAGTTGAAGTCATCAAAGTCGATAGTATAAATGGCACCGCGTCGGGTCAGATCTGCGACGCGCCTCCGCACTTGCGCTTCCTCAGCCTGCTTACCAACAAGTAGATCGTCCGGGAGTGCATCCTCGGCGCCCAAGAATGCGAAGCTCGTCACGACGTAGGAAGTCAGGTCACACCCATAGATGGCCCTTTCTTTTCCCCACTCCT…	538	9	0	RNA-dependent RNA polymerase, partial	RdRp	AMB17473.1	Delisea pulchra totivirus IndA	127	4e-31	49	64	-1	Totiviridae
2014	Partial		Sponge_RNAV179	BKZT01000179	TGCAAAAAAGGTTTTATCCTTCATTTCATGGGAAGTTATACTTCCTTACAACATGACTATCGCTGTCCTAATAGGATCCTTGCTGCGACTAAGCCACGTGCTTACCTGTGGTGCTTGCAACACATGTGCTATGGACACAAGTTCCAGCGACAACCCTCTCACTACTTGTCCTAGTCCGTGCGATGCATATTTCCGCCACCCTTTATAATGTGCAAACTCATTTTGCATTCTCGCAGTAACGAGGTAACTTTCTACAGCTGCCCTCCGTCTTACTCGAATCATACTCTTATGAGTTGCTTCTTCTATCTTGCTAACTACTTCGTCTACATGTTCCATACCTATCTTTTTTCCTACTACAATTGCCAGATCAGTTATACCATTGCGCATATAGTCAACGAG…	763	12	0	RNA-dependent RNA polymerase, partial	RdRp	AMB17469.1	Delisea pulchra totivirus IndA	110	5e-24	32	55	-2	Totiviridae
2014	Partial		Sponge_RNAV180	BKZT01000180	GGGTCGTTGCGTGCTGAGCGGACCGACCTAACGATCTCCTCTTCATGCGGACTCCGCTCATGCCCACTTACAATGGTCGTCGGGTACACGCCGCCTCCCAAGACTACCATAGGGTCCGCGAGGTGCACTAGCCCAGCAGTTTGCAGAGCTATACCGTCAACCAACTTAACAATACCCGCGGGGCCGGACGGCTTAGGCAAGCCCGCGAAGTCACCTTGTCCCACAGCCAGCCCACCGTAGGGGGTGCAGAACTTAACCTTGCGCAGTAGTTCGCGCATAAAACCGCCCTCATCCGTATGACCATGGACCGTCATCAACCGATGAACTCCTACCGTAACAAGAAATGAGAACAGTTCACCTTTACCGTTCGCATTATAAAATCGGCCCAGCAAAGCCAAG…	639	12	0	coat protein	-	BAU79503.1	Diatom colony associated dsRNA virus 10	162	6e-43	47	66	-2	Totiviridae
2014	Partial		Sponge_RNAV181	BKZT01000181	CCCTGAGCGCCGTGAAAGCGTAGGGGACCGCCGCGTCATCTCCACCCTTCAACACATCCATGTCCAGTTCCCCGAACAAACGATAGTAGGCTAACCCAGACGCTAACCCCGCCACCAAACCGCTGAAGTCCACATACCGCCAAGACCCAGTCTGCCCGTTTACCTTACGGATAGACCCCTCAATCTCAGCGCGGACGACATCGGTCAACAAAAAACTTCCATCGATAGCCCCATTATGAGGACCAGGTGTGGCCACCTTAGCCGAATTTTTCGGCAAGCCGCCAATGTTGAAAACAACACTACGGATGTTTGTATCAACATTGGACGACATGGTCGCGAACGATTCAACGTTCGCACGATAACGAGCAACAGACTTACCGTCGTTGCTCAGCACATCCT…	752	20	0	coat protein	-	BAU79503.1	Diatom colony associated dsRNA virus 10	63.5	6e-08	29	47	-2	Totiviridae
2014	Partial		Sponge_RNAV182	BKZT01000182	GGCAGCGACGTTTTATGCTGCTCATCGAATAACCCTCCAAAACTCTGGTATTTGGAGCGCACCTCTTCTACTTTCTGTGACCACGGGAACAACTGAAGAATTTGTTCCTTGCAAAGTACCACCTGCGTCGAAAAATCGCAAATTAAAATACTCATCGCAGCTGCCCTCAAAGGGTTCACCCGGGCAATCACAGAGGTCTTGTAAAACTGTTCAGTCACCGGCTTCCCAATCACTTCCACATCAGAAGGATCGAGCAAAGACTGTAACTGAATACCAACAGAGCCAAGTTCCTCCACTCTGTTAGCAATCCTTGCGGACTTCATTAGACCACCGCCGGCGGCGCAGGATTATCGGGCCCACGGCCAGTGCTATTCACTGCCGTAGGAGCCGGGTCTCTGT…	696	18	0	RNA dependent RNA polymerase	RdRp	BAU79504.1	Diatom colony associated dsRNA virus 10	58.9	2e-06	33	54	-2	Totiviridae
2014	Partial		Sponge_RNAV183	BKZT01000183	GGGCAGTGTTGGTGTCAGCATTCACTCCAACTAAATGGGAATAAACTGTACCACCCAGGCCCGAGACCGCTCCTACAATTGCAGCACTCACGTTCGGTGACGAAAAAGAGTCCGCACCTGCCGGGAGTACCGTGGCGTGACCCGAAGCAGCTACTTGCCTCGTCTGAGCACGCAAAGCTTCATAAGAGAAGGTTTCGCTACCGAGGAGGTCATCGATACCTAGGACACCCTCGAAGCGGAACTTAGCTACGGCTCTAGCCAACAAAGCGACCGTCCCACTGTGGTCAAAGACGCCAAAATCACCACTCAACGCATTGTCCTTGTTCGCGTAAGCACGAGTCTCCTCCAACAACCCGTCAGTCATCACAACCTCACACCTCACCGCAGAGTGAGCCCTAT…	635	10	0	coat protein	-	BAU79505.1	Diatom colony associated dsRNA virus 11	405	3e-135	99	99	-2	Totiviridae
2014	Partial		Sponge_RNAV184	BKZT01000184	CGACCCCACAAAAACTTGTCAAGCCCGCGTTCTTTCTCCACCTTCTCTTTAATGCTCTCTTCCACCGGTCGAGAGCCATCATCGTTCCGCCCACCATGACCGAAATTAGTGAGCTTCGATCCCGTGAGCGCCCGTATCTGCAAATTCGACAAGCCGTCGAGCTTATGCCCTTGCAGATGGTGCAGTAAAGCGTGCCTGCGAGCTCCTATCCATCTGATAGTACCTGCCGTCACAGACTCGTTAGTGTGCAAAATTTCCATGCCGTGAAACATGGGGTGAACTTCCGGAGCTCTAGCCGCACACAATCGACCAAAACCGGATTTCTGACAAGGCATATCCGCACAGTCAACCCTAGTCGATCCTGTACTCTCTACCCAAAAGAAGGGGTTTACCACCTCA…	601	15	0	coat protein	-	BAU79505.1	Diatom colony associated dsRNA virus 11	139	2e-34	39	56	-3	Totiviridae
2014	Partial		Sponge_RNAV185	BKZT01000185	GGGGCCGGCGATGATATAGGCCCACCTCCTCCTGATGCCGATAATGATGCCGGCGGTGGAGGAGGTCATGGATAGGCTCAACGACCGGGTCACCGAACTAGGTCGACTCGGCAAAGCCTTGAGGGAAGAGCTACTAGCTAGTGAAATTGCGGAATCTGAGGGGATTGGACTGACTTCCCAATCCATCAAGTTAGGCATAATCGCTAGGGTGAGTGGCTCCAGGAGGAAGGCTTTGGCATACTCCCTCCTATGCTGTGATGTGGTGCTACAGGTCCAGACCTACGATGAGGATGTTCTGTGGCTGTATGACCATTGTGTCAAACGGTTACCGACACCCTTTCCGGAGCAAATGGACCTGGGGAAGCGTAAGGATAGAACTCCTACATTCCCCTCCAAAAA…	1254	85	0	RNA dependent RNA polymerase	RdRp	BAU79506.1	Diatom colony associated dsRNA virus 11	216	3e-59	37	53	2	Totiviridae
2014	Partial		Sponge_RNAV186	BKZT01000186	CGGCACGCCCCCGACTGACCCCCAACACGCCCCCGGGCCCGTATCTCACGCGGTTATTGATGAGCAAGAACCGGCTTCCGGCGCTGATGACGCGACTGGGGCCGAGGAGCAATGAACCAGTATATGAGGCTTCTGGCAGAAGCTGTCGATGATAAAATGCCATTTAGTAGTGTTGTGGTTAGTAGAAGGTTAGGGGTGTGGACCAAGGGTAGTAAGGGCGGCGGTGGAGCAGCACGGCTTTCTCACCCGCGTATGGCTGCAAGCAGAGGGCTGGCCTGCCTCGAGACCATAGCGCCAACGTGGCCGTCGGATCTCGCAAGGCAGTATGAGGTAATATCTCAGCTTGACGGGCGTGGCTTCTCGGCCGAGGCGGTGGCGCTCTCACTGCTCCTGGCCAAG…	2788	147	0	RNA dependent RNA polymerase	RdRp	BAU79506.1	Diatom colony associated dsRNA virus 11	436	5e-136	38	53	1	Totiviridae
2014	Partial		Sponge_RNAV187	BKZT01000187	TGGATTCATTCGAACACCACACGCTGCAACCTTCTTCAAAATCCCAGCCGCGACAGCTGCACTCGAAGTCTTGATGTAGATGTCATCACCGACGTGGATCGATCGTTCCTCAAATATCTGAGGGTGAGCTACCACAATATACGCCAAGTTCAAAACACTGTTAATCATAGTTGTAGCCCGGTGCCCACTCATCAACGTACCCTTTAGGTGGTGCAGGTTTCCCTCGTGGCTGACGTATTGGTGGAAGAAACTTTGAGCCAAAAGTTCGCCCCTGGTACTATCGTAACCACTAGCCCGCACTAATTCCTGGATAACTATGCTCTGAGCCTCCAGCGTGTGCTGGGAGTTAAAGTCATCGTAATCCATCATCACGTGCCAAGCTCCTGGCAGACTCTCTAC…	829	19	0	RNA dependent RNA polymerase	RdRp	BAU79506.1	Diatom colony associated dsRNA virus 11	330	4e-104	58	71	-2	Totiviridae
2014	Partial		Sponge_RNAV188	BKZT01000188	TGGTCGTAGTAATCTTGCGCCCTACCTATGCTTCACTCACAGTTGATCACATCCCACAGTCTCGTCTGACCACAACAGTCTTACGAGGCTCTGAGAGCAAATCAACGCATAGGTAGGACGCGTCGGCGTAGCTGATAACACCCATAACACACACTGTAGTCCGGACCAAACCAAACACGAGATCCAAGTTTGCTGCATGTGGCACTTGTGCCAATCGCGCGAGCAACTCTAGCTCATGTCGGTTCAGTCGGCCTGCAATGAGTGCCAACAACGGGTGTCCCAAACCCCAGCCGATACCTACCGCCATAGCGGCAGAACCATGTGAGACCTTTCTTATCTCACGTCTTCTATTGAGGCTATCAGCAACCTTTGCCACAGGCACTGATGTGTACCCAACAA…	622	16	0	RNA dependent RNA polymerase	RdRp	BAU79506.1	Diatom colony associated dsRNA virus 11	61.2	2e-07	29	49	-1	Totiviridae
2014	Partial		Sponge_RNAV189	BKZT01000189	TGCCGTGAGCTCTCTGGTCAGCGGTAGCTGGGTGAACGAAGTCAAACTAGGCGAGACGGACGCAGTGAGCTGTTACATAGGCCAGAGCTGGACGCTCAGGAACAGGAGCGGTTTGATGGACGCGGGGCGACTGCTGGAAAGCACGGTGCGCCGCAGATGTCCGAAAATCAGCGCGCAAGCAGCGAGGCAGATGCTGAACGGGCATGCGAGCGTCAATGGCTCACCAGTTGTAGGTGGAAGGAAATCCTACGCGATCTATAAGGCAGAGGAGGTGCTGGAGGGACGTGTAGCTGGGCGGTTTACGGGCTTGCCCAAAAACGCGACAACGGATTACTTGTCGCACCATGCAAGTGAGGCGGAGCGCTGGGCTATCGCCGCGTCAGGGACTAATGTGGTTCT…	842	22	0	RNA dependent RNA polymerase	RdRp	BAU79506.1	Diatom colony associated dsRNA virus 11	101	2e-20	32	49	2	Totiviridae
2014	Partial		Sponge_RNAV190	BKZT01000190	GGACCCAGGATCAACAGGGAATGAAGGGATGGCAGAACGGGTGCGCACGCGACAGGAGGACGGTCTGTTCAATGTAATGTTGGACTACGAGGACTTCAACTCGCAGCACTCGCTTGAGAGTCAGGCCACGGTTATCGACCGGCTGTGTCACCACATGAACGTGCCGAGTGATAGGAGGAAAGCGCTTGTGAATTCCTTCTTCATGATGTATGCTCAGTGGGGGAAGGCCGACGAGTTCAGTAGGATATTGAGCTCATTGATGTCGGGTCATCGAGGGACAACATTTATCAACAGTGTCCTAAATCGAGCCTACCTGGATGTGTTGGTGCCAGACTTGATGCGCATGTTCAATGCGATTCATACTGGTGACGACATATACGGGTCGATTGATGACCTGAG…	543	10	0	RNA dependent RNA polymerase	RdRp	BAU79506.1	Diatom colony associated dsRNA virus 11	158	1e-41	48	63	2	Totiviridae
2014	Partial		Sponge_RNAV191	BKZT01000191	GGGGATGTATTGTTTGACGGACGGATGACAGGTGTGGCTTATGCTGAAGACCTCCAAATGGAAGTTAGGGCCTCTCCCGATGCGAGTTACGCAGGCAGGACGATGTTAGATGACGGGAGAGAGATTGACTGCCCGGTTAGTTACGCAGGAAATAATTGGCGAGATAATGGTGACTTGTTTCCCTGTGCCGGAGATGGAACAACATCGGAGAAGGGAAAATTCCTGGTATCACCTGGCACTGTGCCCGAATTTGTGATCAAAGCAAATTACAGTGTGACAGTGACGCGTTACCAGTTCGTTACGGCTCAAGCCGCTGAACGAGAGAGGGGACCAAGTCGTAGACAGTGCATTGAGGCTAGGCATCATCTAGATTTGTCGAAATGTGGAACGGACCGGCCA…	543	13	0	hypothetical protein RVD_027	-	BAU79507.1	Diatom colony associated dsRNA virus 12	77.4	2e-13	36	52	1	Totiviridae
2014	Partial		Sponge_RNAV192	BKZT01000192	TGATAAAAACCCAACGTTTTTGTCTCAATGTTTAAGGTGTTCTGAGTCCCGCGGTAAGATGGTGGATAACACCCTTAAAGCCTTGAATAGAAGCTTCGACAACACCCGTAAGACGGGGCGGTTAACCGATACCGACCGGTAGGTTAGCACGGTCCCATGGTACCCACCACGAGATGGAGAGGGTGTAGGAGTGAATCTGTTCAGTGTCTGTTATAGGACTGTAGCGCGCGATACGTTACTACCGTTGACCTAAGGTGATTTGGTGTGATTCTAGTGGCTCGATGGTCGGTTACTCTCTCTTTTCTCCATATCGTGTGAACACCCTAGTTTTACTTGCATTAAACGAATACATTACCTATCTATCATGGCCGATATTCAGCTACCTGATGAGAACCGTAG…	1095	58	0	hypothetical protein RVD_027	-	BAU79507.1	Diatom colony associated dsRNA virus 12	81.6	4e-13	27	49	2	Totiviridae
2014	Partial		Sponge_RNAV193	BKZT01000193	TGATAAAAAAGCAACAATTTTTTATTTGTTTACTTGATACACCTGGGTCCCGTAATAAGATGGTTAGTCCTCCTAACTAGTTCAACCCCGTGTAGTCCAGCCTGCCCGTAAAGCGCGTGCAGTCCCGAAACTGAGAGGTAGGGACTGGTGACGTTATGGCCGACCTCTGCCCTCAAGTTAGAGGGTAGGCTGGAGCCTGCTGCATAGTGTACATAGACACACTGACGTCGAAGGTGTGCCGCCGTGCCAGATGGTGATTGCGTTTAGGAGTCCTAGTGACCCGATTCTCAGTTTATTAATCTTCTTTACCATATTGCGAGGTGTATTAAATTCGTAAAACATATCCATTTTTAAGAAAAGTGTAAACAGCAAACTGATAAAGTCATGGAAGAGGCACCC…	810	30	0	hypothetical protein RVD_027	-	BAU79507.1	Diatom colony associated dsRNA virus 12	61.2	6e-07	38	53	1	Totiviridae
2014	Partial		Sponge_RNAV194	BKZT01000194	GACTATCCATAATCTTTGATACTTGAACATTTGTGTTTGTAAGAGCTGTATCCGCAACATTTGCGTCTGCGAGCTTTGTGATTAGTGTAATTGCACGCTCTGTGACACTAACATGCTCTTGTCTAGCATAACGTTCAACCCTTACAATTTCATTAACATACGTATCCTTATCCCAGACACGTTCGTTCTTTTCCAGACCAAAGCGGATAATTGGGTCTCCAGTCTTTGTCTTGGTTTTTGCACTCTTAATATCCTTAGAGGAAACAACAACAAAATCAGCACCAGTGTTGCGCTTCATTGCCTGTACAATCGAGTCAGCGCGTCCCTTGTCCGTAACTTGTCCGCCCTGTAACTTTGCATCATTTAGGCCAATTAACACCTGACCACTTAATTCAGCAT…	872	8	0	hypothetical protein RVD_027	-	BAU79507.1	Diatom colony associated dsRNA virus 12	60.8	9e-07	24	47	-2	Totiviridae
2014	Partial		Sponge_RNAV195	BKZT01000195	CAGCACAAATGAAAGCACCATCACGACTAACACCATATCCGTAGACAAATGGTTTTGCTGTACTTGTGACTACAATACTATTGGGACAAACTGGAATGCCCTGCCAAAGACGTCTCCAAATCCCACCCTCATCACTGACTCCATGTACCGGAAACATCTGTGTTAGGGCCGCAATGAAATCACAATCAAATTGGGACCCATCCTCGTCTCCGCACAAACTATGACGCAAGATGAAATAAGCTTCATAAAATGTATCAAGCGTCATTTCAATAGCGGGCAACTCACCGGCACGGTTCATTACACGCTTCACAGTGCCATCGTACCCGGCACTCATAAGGACATCGCGTGCCTCGGTCGCGTGATAGACCAAGGTGATTGCCTCAGTTCTGTGGCGCACCC…	723	7	0	hypothetical protein RVD_027	-	BAU79507.1	Diatom colony associated dsRNA virus 12	104	6e-22	38	59	-3	Totiviridae
2014	Partial		Sponge_RNAV196	BKZT01000196	TCTGAAAACTTCCATTGCTCGCTCATAGATCACGCCATCTCCGAATTCGACTCCTTTGCCCTCTGGAGGTGCGTTGGTTATCTCATCGAAAGTAGCCTTACTATCAGCACGTAACGAACCTCTCCCTTCCAGACAATCTGCCTCGGTAAATAGGGTCATCCACGGGCTATTGGCCACGCCACACATCTTTGTCAAATCTGATACAGCCTTGACTAGACTACGGTTGCTCAGGTAAGCCCAATACGGGGCAAAGGGTACCACAAAACCGTGGACGTGAAGTGCGTAGTGCGACATTATCGCACAACAAACTCTGTCGTTAGTTGCCCCGACGGCACAACAGAGTTGCTTGGACAACACAGTCCAGTAGCCAGCATCAGTCTCTCGTAGACTGGTGTAAAG…	1991	59	0	hypothetical protein RVD_027	-	BAU79507.1	Diatom colony associated dsRNA virus 12	86.7	7e-14	26	44	-2	Totiviridae
2014	Partial		Sponge_RNAV197	BKZT01000197	CTCCAGGAACATCATCCTTGTCTCGAAGTTTCTTTCCTGCCTGTGTTTTTCTCCTGGTGGTAGATGGTGAGACCCGTTGACACACCCTTCGTGACGGTTGTTCCAGTACTCATCAATCGATCCACAACTCAACCCCATCCTCGTGTGACGTTCGGCCTGGGCTAATTCGGGCATGCTGGCAGCAAGCAAGTCGATCACGGCGCGGTATACCCTGCCACTCTCAAACTGGATGTCGTGACCCTCAGGACGGGGCAGCACTCCAGCTAGTTCATCGAGCTCTTTACCCGGGTCGGCTTCAACCGCACCTCTCCCCAGCAGACAATCCATTTCAGCGTAAACACTCAGAAACGGAGAGTTAGCTACTCCCAATGCCTTGATCAAGTCGCACATGGCCTTCAA…	2921	79	0	hypothetical protein RVD_027	-	BAU79507.1	Diatom colony associated dsRNA virus 12	185	2e-44	29	52	-1	Totiviridae
2014	Partial		Sponge_RNAV198	BKZT01000198	GTCAGGTTGATTTTTACAACAACGTGAACGGAGCGAGCGGTTGTTTCGGCACGGCAGCGGTGATGCAGTTGGCAGTCTACTACATCCAAAATCACGTCTTGCCTAGTCTGGGGATGCCCACCGGCAACAGTGTGTTCCCTGAAGTGCCGGCAGACCCGGACACCTTCACACCCGGGCCAGATGTAACCAGTTTTATGCCTAACGAGTTGACCTCACGTCATGACAACGCTACTCTATGCATGTTGTACCACGTTTTGACAGCAGAGGACGTCTTGGCTAGCGCTGGGTATCAGCCCAACGTAAAGCGTGTGTTGAACAGATGTGGCAGACTACCAGCAACTGATTTCAGTTTGGTTACCTTTCAAAAAGTCATGTATATCCTACAACACTCGTTGTGTG…	1122	22	0	hypothetical protein RVD_027	-	BAU79507.1	Diatom colony associated dsRNA virus 12	182	3e-47	29	50	3	Totiviridae
2014	Partial		Sponge_RNAV199	BKZT01000199	AGACCAGAAAGATAACCAATTCGTCTGCGATTTTAACCTCGCGTTATCTCAGATGTTCCCGGTCCATGGGAACTGTTATGAAGGAGGGATCTGGCGGGAATTGTTTTCTAAGTTAGTGGTCCGTGAGAATAGTGTCGTTGCCACGAGCAACGTTCAAAAAGGCAAACACAAAGTTGGAATTGTTAGTGACAGCGCGTTGTTCGGCAGCGCATTGAATTTGCACTGTGTGGTTTCACGTGCGATCCTTGAGCACGACTTGGACGCAAAAGACTTAGTCCTCCCGCCCGGTGCTTCGAATGATATGGCGCGTGAAATATTAATGTATTTCTTCGAACCGATTTACGTGCATCTGACCATGGCGACTGGAGTGGCTGAAGACTATTGGAAGACCCAGCTCGC…	789	12	0	hypothetical protein RVD_027	-	BAU79507.1	Diatom colony associated dsRNA virus 12	134	7e-32	30	52	2	Totiviridae
2014	Partial		Sponge_RNAV200	BKZT01000200	AAAGAACACTCTTTCTCATCCAGGTACACGGACCCCGTTTGTTGCCCATCTATCTCATTGCTTCTGAATGTTTGTTTGCCGTCTGAATTTTTATAAATCCACTCCTTCATTTCCTCCGCTGTCTTCGAGACCATTCCAGACCTCTCACGTCCCAGCCTAGACTCGTTGGTTATATTCGCGAATATCTTATCCATAAACCTGAACCACAAGTCCTTCCTAATTTTAGTTTGCTCCATAGGCCAATTGGACAAACTTGTCTCTAATATTATTTTTTCTTTTTCACAATCATTTTCTGATGCATCACATATATACTTAAACGTTTTACGTTTCCTATTCCCGTAGTTGAGATTAACACCAACTTCGTATCCCCTATTTCCCCAGATTTTAGGCGATAGTAAG…	1116	24	0	hypothetical protein RVD_027	-	BAU79507.1	Diatom colony associated dsRNA virus 12	61.2	2e-06	28	53	-2	Totiviridae
2014	Partial		Sponge_RNAV201	BKZT01000201	TGTATATCCGACCTGTTCCTCTCATACCTCTTCTTCATTTCCTTAGATTTAATGTATCCCATTCTTTTCACCTTCTGTAAGTATCTCTCGACATCTATAACAGTTGGCCTATCAGTTCCACATTTTGACAAATCAAGGTGGTGTCTGGCTTCAATACATTGTCTACGACTCGGGCCTCGTTCTCTCTCCGCCGCCTGAGCTGTTACAAATTGGTACCTCGTCACAGTAACACTATAGTTGGCTTTAATAACAAATTCTGGTACAGTTCCTGGTGATACCAAGAATTTACCTTTTTCTGAAGTTGTTCCATCGCCAGCACAAGGAAACAGATCACCATTGTCACGCCAATTATTTCCCGCATAACTAACCGGACAATCGATTTCTCTTCCGTCATCCAAC…	1074	12	0	hypothetical protein RVD_027	-	BAU79507.1	Diatom colony associated dsRNA virus 12	243	1e-69	38	56	-2	Totiviridae
2014	Partial		Sponge_RNAV202	BKZT01000202	CAGTGATGGTTGGGTTTTTGCTGATGGTAGGTTAAATCCAACTGACGGACTAGACACCACTGAGTATGTATGTGAGTATAATCCTGCTGTTGACGAATTTGTAGAAAAGACACTCTTGGTCGATGGTACAGAAATAAAAGAGGGTGATCTTGTGAGCTCAAAATACTGGGGTGACAATGGTGATATATTACCAAGCACCGGTGAACTTCGTTCGGTACGCAGAAATGTAGTCATGTTGAGTACTTCATCAATGCCATGGTGGGTTGAGAAAGGAAAATACGTTGTACGTGTTACCCGATACTCACCTGTGTATGCGATAAAAGGTGAGAATAGGAAACCTGGTGTTACTAGGAGGTCATTATGTGCTGCGAAACACAATCATAAGATAGAGGACCCAGG…	1120	18	0	hypothetical protein RVD_027	-	BAU79507.1	Diatom colony associated dsRNA virus 12	71.2	9e-10	27	41	2	Totiviridae
2014	Partial		Sponge_RNAV203	BKZT01000203	CCAATTTTGTTGTCCCAGAAAGACGTAGGTAATCCCGTTACCTTACTTACGGTACTCACAATCTCCATCAAAACAGAGCCAATTGCGTCATTCGCGCCGTCGTTTCCGCAGTCCGGTGCTTGTGTAAGCAGAACAGGATTCAACTTAGTTTCGTACAGAGCACGTCCGATCAAGGAACCAAAAGTCAAGCAAGAACTAAGAATCTCACACGCATTGATGTTATCATAGCCATAAGTAGAACGGTTATAGAAGCTACAAACCACCCCTGCATTGGGTTCGAATGTTTGATTATCAAACAAGGAACGATATATACCGCCCTCTTGACTGTGTCCATGGGGAGAAAAGTTCTGCAGGATGATCATCAAAAAATCAGCATCCCACTGGTCTCCACCGTTTGAA…	688	10	0	hypothetical protein RVD_027	-	BAU79507.1	Diatom colony associated dsRNA virus 12	120	2e-27	31	50	-3	Totiviridae
2014	Partial		Sponge_RNAV204	BKZT01000204	TTTGGCATTGTCAGTGACAGTGCGTTGTTTGGTAGTGCATTGAATTTGCACTGTGTGGTGTCGCGTGCCATACTTGAGCACGATTTGGACGCTAAGGATCTGGTCCTCCCGCCTGGCGCGTCAAACGACATGGCACGTGAGGTATTGATGTACTTTTTTGAACCAATTTATGTGCATCTGACTATGGCGACTGGAGTGGCAGAAGATTACTGGAAAACCCAGTTGGCCAACAGCTTGTTTGTAGATACTGTGCGTAATAGACATCTGCGTGATGATCGTGCTACCTTCCTAGGTGACTTTTGCCCGTTCGTTGCCTCTTACTGTACTAAAATAACAGGGAACAAACTCGGGGCAGTGAGCTTTGATGCTAACAGCAACCAGCCCCTGACATTTACTGGA…	619	10	0	hypothetical protein RVD_027	-	BAU79507.1	Diatom colony associated dsRNA virus 12	94.4	7e-19	29	52	1	Totiviridae
2014	Partial		Sponge_RNAV205	BKZT01000205	TGCAATAATCCTTCGTGGTGCCACTAAGGCTCTACAAAGGTATTTCGGTCGTGTTACTCCCTACTTTTATGTGTAACATAGGGTTGAGCTTTTTGCGCCCACGACCTGGCGCATGTCAGTCATGACTCTAGAGGAGCATAGCGTGGCTAGGTCATTCCTATCCATTCCTATGTCTCCCAGAATCGGGACTGCCTGATAACCGAAGACCCACTCCTTGATGTGCACATCGGACGGTCTCTGTCGTCCAGTTGTAAGCTTCGCTATCATTTCGAGTGTTCGATTTTCTAGCTTGCTGCGCAGGACAGAGAGTGTCGGATGTGATCCGAGGATGGGCTTGGTTTTTTGGGTTAGGGCTTGAGGGGTCAATTCGATGGTTCTCCCACAGTGCTCAGTTTTGTG…	1560	70	0	RNA dependent RNA polymerase	RdRp	BAU79508.1	Diatom colony associated dsRNA virus 12	350	7e-108	40	58	-1	Totiviridae
2014	Partial		Sponge_RNAV206	BKZT01000206	GCTATACAAAAGCCCTGGCATAGCTGCCACGGCTTTGTACATCCATCGAACCAAAAGCATCCTCTTATTTAAGTGTAGCACGCCACTTTGGCGCTCACATCTACCACCTGGTCACTTACTCCTGAGAGCACGTTCCCGACGATACTGAGGTCCGAGTAGTCCATTCCAACGTTCCCATTGACAATCACAGATGCTCTACCATAAATCCATGTATCCAAGTCTACTCCCTTCGGTGGGCGCTGTCCGGTTAAAATCACACCTAAAATCTCCGACATGTGTCGGTTAAAGATGGATCGGATAACTGTTACTAAAGGGTGTTTACTTGCAACACCGTAATTACGGTTCCGCATCATGCTACTAGTCATTTCGCGTTGTGCCACTCGTCTTTGGACTATCGAG…	2291	79	0	RNA dependent RNA polymerase	RdRp	BAU79508.1	Diatom colony associated dsRNA virus 12	525	1e-171	40	60	-1	Totiviridae
2014	Partial		Sponge_RNAV207	BKZT01000207	TGCATATTTTATGTCAGTGACATAAATAATCTTCGTATTTCTACTGCCTGCACCATCGATATCATCAGTGCATAGAGCAGCATGGTTGCTTTTAGTTATTCTTCTGTTTTCATTTTGAAGTTTACGTGTAACACTTGTAGTTACTACGAACTCTCATTACACTACGGCGTCCGTCACTAGTCTTCACAGTTCCTAGTGTACTAAGATCGTCGTAGTCGTTTCCTAACTTGGACACAACTCCATACGTTTTGTTTCCGAAGAGCCATTCTTTGTTGGTTAAGTATCCCGGTTTGCTCGATCCAGAGGTGAACATTACTAGATTGGCCATAGCCTTCTCACTAAGTAAGTTTTGGATCGCAGGCAATACAGGGTGTTTTCTCAACACTCCTCTCCATTGCT…	1282	30	0	RNA dependent RNA polymerase	RdRp	BAU79508.1	Diatom colony associated dsRNA virus 12	349	1e-108	49	63	-1	Totiviridae
2014	Partial		Sponge_RNAV208	BKZT01000208	CGCCATTATTAGAGAATAGATCTCTATAATTACCTCCACGGTCTTGCCTCCCACATCACTCAATTGTCTACGTGAATGTGGTACGGTCAAAGACCGCGAAGTAGTATGGGCTGTGTCCTCTTGTCGTTAGACACTTGCCCGCTTGCAGAGCGTCATCAAAGTCAGTACCTAATAAGGTAGACACACCGCTGCTGGGTCGTCCGAAAAGGTAGGTGTCAGCTTCCTGCCCCGCCTCTCTCCTGCCTCCCGTAAGGCACCTGGTAAGAAGACTCAACTCGTTCTTCGTAACTAGGTGTCGGAGTGCAGGTAGAGTGGGATGTTTCACCAATCTTCCCTTTTCAACACTTGCCAACATGGCTGGTGTGACTTTGAATGTTCGCTTGCTCTTTGCGACGTACC…	1236	54	0	RNA dependent RNA polymerase	RdRp	BAU79508.1	Diatom colony associated dsRNA virus 12	242	2e-68	40	55	-3	Totiviridae
2014	Partial		Sponge_RNAV209	BKZT01000209	TGTCATTTTTTTTCTATTGCGTTTTAATTTGTGTTTCCATTAATTCCTTAATAGAAACACATACGTTGTAGACGTACAGACTGAACAGAAAAACCTCTATGCATTAGTTCTATCTTTCCAGCTTGTACTAAATCGTCGAACGAGTAACAAACCATCGAGTTTGTACCACTCGCCTTTCTACCCCAAAAGTAGTCGTGTAGACCCATTACCCCGTTGTACCTTTCACTCGTTATTAAAAAAGTTAAGAAGTCAAGCTCCTTAAATGTCATTCTTTTCTGAACGGAAGGCAACGTAGGATGGTTAGACATAACCCCTTTGTGGCGTTTTTGGATGAGAGTGTTTGATACGTACATTTCTTTGTGAAGTACCGGGCGAACTGAGACCTCTCTTCCTATCTCT…	1564	29	0	RNA dependent RNA polymerase	RdRp	BAU79508.1	Diatom colony associated dsRNA virus 12	350	1e-107	40	58	-3	Totiviridae
2014	Partial		Sponge_RNAV210	BKZT01000210	AGAGCTTGTATCTGGTCTTTGGTTGCATGTGATGGCAAACCGCGTGCACTACCTGCCACCGTAGTCACACTTGTGTTTATCACTCTAACATGTCTTTCCCCTGTTCTAACAGGTCCGCCGTTAACACTTATCGTATGGTCAAGGATAGCCCCGGCAGTCTGTTTGGCTATCCTGCCCCGCCTATGCAAAGCAAATCGTAAAAGGCTACGTGCATACCCTTCCATCATACCTCTATTGTTCAAAGTCCAGGCACGCTCAGCGAACAATCCTAACAACGTGTTACCGTCGTGTTTCATTTCACTAACCCAATTCCCACACACAGTAGAGGCTATAACACGCGACAGATAGCAATGGGCGCTATTCTCACTCACAGCCACCCTTAAGAATTCGGCCGCAGTG…	1192	22	0	RNA dependent RNA polymerase	RdRp	BAU79508.1	Diatom colony associated dsRNA virus 12	340	9e-106	47	65	-3	Totiviridae
2014	Partial		Sponge_RNAV211	BKZT01000211	GATTTTTTGGTAATCTAGGTACCTAGGCATAAAAGAATGGTTATGTACATCTTCTATGTCCCATTTGTATTCTATTTTCTCAATTGGTCTGTTAATTCCTTTCGAGAAGGATGCTTTTTGTAACACCCGAACTAACCTACTTGCTTCTCTAGTAGTTAGCACATCTTTGGCTCCATCAGCCATAAATTTTGCAACCATGTCTGAAGAAGCAAAAGATGGAACATCATTCAGCTGATCATCAATATTGCCAAGAGTAGTTGAGACAATTAATATCTTAACAGTATTTGAGGAAACACGTACAGGACTATAATTCACACTAATTTTCCCAGCAAGTATACCCTCAGCATTATTTCGTGAAATACGACACCGTGAATGTAAGGCATACCACATGATGTTTCG…	562	19	0	RNA dependent RNA polymerase	RdRp	BAU79508.1	Diatom colony associated dsRNA virus 12	92.4	2e-18	33	56	-2	Totiviridae
2014	Partial		Sponge_RNAV212	BKZT01000212	CGTGCATCCACGTTTTTGCGTACTCAGGTGCACCCAAAAAATCTAACAAAGCATCCCAAACCTCAGTTTGACTTTGGATGGAATGTTGCTTATCCATCTTACTAAAATCGAGCATTACATAATTGTTACCCTCCATTCCTGCAACTCTTTCAATATCTCCTACTCTTGAACCAGTTCCTGGGTTTAGTAAAACTTGCTTATCATGCCACTCGCGTTCGACGCCTTTCATCACAAAGTCCTCATTCAAGTATGAATATGTGTCTTGTGCTTTGATTGCCCTCACTTTCGGATTCTCATTCTTCCAACTTAGTGTTGCGTCGATAATGGCAGGTGTATTCCATAGTGTACAGTCTTTCTGTTTTTCAAGAAAAGCCATGCGTGTTTTTTGACCTTCATACT…	900	10	0	RNA dependent RNA polymerase	RdRp	BAU79508.1	Diatom colony associated dsRNA virus 12	305	9e-94	48	68	-3	Totiviridae
2014	Partial		Sponge_RNAV213	BKZT01000213	AGAGCTTGTATCTGGTCTTTAGTTGCATGCGAAGGCAAACCGCGCGTGCTGCCAACTACTGTGGCCACACTCGTGTTTATTACCCTGACATGTCTTTCTCCTGTCCTGACAGGTCCGCCGTTAACACTTATCGTGTGATCGAGGATAGCCCCAGCGGTTTGTTTGGCTATCCTGCCCCGCCTGTGCAAAGCAAAACGTAAAAGGCTGCGAGCATACCCTTCCATCATACCTCTGTTGTTTAAGGTCCAAGCACGCTCAGCGAAGAGTCCCAGCAACGTGTTACCGTCATGTTTCATCTCGCTCACCCAGTTCCCACACACAGTCGAAGCTATGACACGTGACAAATAACAGTGGGCACTTGTCTCGCTCACCGCCACCCTAAGAAACTCAGCGGCAGTC…	803	9	0	RNA dependent RNA polymerase	RdRp	BAU79508.1	Diatom colony associated dsRNA virus 12	226	1e-64	47	65	-1	Totiviridae
2014	Partial		Sponge_RNAV214	BKZT01000214	ATGACATTGAGAATGGCATACGGGCTTACGAACGCTACTGGCCGCTCAAGAAAAATGACGAGGCAGCCAGCAAGGCAAATGTCAGGCTCAGCGATATTATAATGAGTTTGCAGCAGAGCGACAAGGGCTACATCAAGACCCTAGGAGACGACATCTTCCATTGTATTGGTACTTATAATGATAAGATGTGTTGTTGTATCATGGCGCACTATGCTTTGTATGTGCACAACATAATCATACCTTTCCGGAACTGGGCTGCGTTTCTGTTGAAGAGGAAGCTGACCAAGGCTTGGAGCGATTGGACTAAAATTATGGGTGTTGCGAACTCTCCGGTCTTGGCTGTGCTCACCGAGTTAGACTGTCTAGAAGGTAGGGGTGCGTTGAAAGCAGATTCTACTC…	1663	28	0	RNA dependent RNA polymerase	RdRp	BAU79508.1	Diatom colony associated dsRNA virus 12	481	1e-157	44	64	3	Totiviridae
2014	Partial		Sponge_RNAV215	BKZT01000215	CTTTTAATTTCACATAAAATTCCTTAAGTAAAGCTATTATAATAATAGCCTTACTCTTAGTTAGAATTTATACTAACTGTATGATTTCAATTCACACTCGTGTTAAAAACACATTTTATGTGAAACATAAAATATTACTCTCGAAATTAAAGAACATTGGCTGTCCTCTCTCAACAAGCATTTTACCGCTTTGTTGAGCGTCATCATAATCAATACCGAGAGTAGTATTGACACCGCAACTTTGTCTTCCAAAAAGGTAAATGTCAGCATCATCACCGTCCTCACGCCCTTTTCCAGTTATAGCCGTAGCCAGCAGTTCACAAGCAGCTCTGCCAACCAACGGTCGTACCGAGGGTAGAGTAGGGTGTTTAGCTAACACTCCTTTCGAAATACTTTTAA…	1022	12	0	RNA dependent RNA polymerase	RdRp	BAU79508.1	Diatom colony associated dsRNA virus 12	154	6e-38	35	50	-2	Totiviridae
2014	Partial		Sponge_RNAV216	BKZT01000216	GGGGGGCCAATCAACGCCTGCGATCAGCAAGCTTGAGAGGTACCCAAGGTAGTACATCACCGAGCGCATCTCGTAGAAGTAGTGTGTCGGAGCCAGCCTGGCTACACTCGAACGCACCCCTTCCGATAGTACATCAACTGATTCCATGACAGCACGTTCAAGGCCTCCCCTCGATTGAGTAACTGTCAGTCCGTTTTCCACCTCAGCAGCAAGCTCTATCTGGAAGTTGACGTTCGAGTGAACTTCCCTGACAAAACTGCCGCTACCGTGGGATGCGTCCACACGCACTCCCACTTCCAACGGTAATGTCGTCACACTACCGTCACTCTCTACTTTGAAACTATTCATAATCCCGTATAATTTGTGTCGCTAACAACTAGATGGCATTGGGATGTCAGG…	653	13	0	coat protein	-	BAU79509.1	Diatom colony associated dsRNA virus 13	231	8e-69	100	100	-3	Totiviridae
2014	Partial		Sponge_RNAV217	BKZT01000217	GTGTGGATTGGTGCTGCGCAGTCACTCCGATGAAGGTGGTTGGGTCAGGAAGGCGTTGAAGCAGGCAAGTTATCCTACCTGTAGTGGGATGATCTCTGTCAACCCAGACGACTTCCCACTCTTGCCTCGCTTTAATACCGTTCAGACAGGTAAGAATATGTTCCTTGAGAACTGTGTCAATGTGTTGATTGAGACGGCGGCCCTTCTGTCGGACTCCGATCCAGCTTTGGAAGTGAGTGTTTCGAGTGTGATGTATAACCGGTACTTGAACAAAGATGGTAGTAGCAACTACGATGTTGGTGACAGGTTGCACAGCAGGCCGTCCGCGTTTGACGATATTGCTGGTGTCTTACACCAGATGGAAAATTACTGTGTGAAGTACTTGAACATTATCAATGC…	807	6	0	coat protein	-	BAU79509.1	Diatom colony associated dsRNA virus 13	567	0	100	100	2	Totiviridae
2014	Partial		Sponge_RNAV218	BKZT01000218	TGATCACTAGTTCCGTTCTCTAGCTACTTCCCTGTTAAGGATCTCTTCATCTCGGATTGACTTTAGACGAAGATTGGAAATTTGGCTTTATATTTCGCTGGCCTTGAAGCCACGCGTTGGACTACCCTCGCTACGCCGAAGGGGACGCCAAGGTCGAAAACGCAAGTCTTTCCAGCGCTCTCTGAGAATAGCTCCACGCCACCCCCCCTGGCCTCCAGGTAGTCGTCGAGTTGCCTACGGGTCATACGCGACTCGACTAGTGATAAGAGCAGGCCGCCGGGCCCGCTCTCATCACGGGTAGGGACACTACCTATATCTAGGTAGGCCCTGATGGGTTCCATCGTCATAGAGCATGTAGGCTTAGCCGTCCCCACCACCTCCTTGAACAGGTTTCCATAG…	1184	62	0	RNA dependent RNA polymerase	RdRp	BAU79510.1	Diatom colony associated dsRNA virus 13	221	2e-61	36	55	-1	Totiviridae
2014	Partial		Sponge_RNAV219	BKZT01000219	AAGCCACTCGGGATCCAGGCCATAAAATAACTCCTCGCACACTATCTTCTGCGCCTCCAGCGTATGCGCGGAGTTGAAATCCGCATAGTCGAACATCATTTTGTGCTCCTTCATCTCGGAAGACCGTTTTTTCTGCTCCCCCGCCGGGTCAGGCCCCGCTGGCTTCAGGTTTACACGTTTGTTTCGCCAAGCCTTCTCTATCACTCGACACGGGCCATCGAACCTAAAATAAGACTCCGAGTCACCCGCGTATATGGCCCTACTTTTTCCGCCCTCAAGCTTTTCGGACACGCTTATCAAGACACGAGGCAGTATCGACCACACCGGAGCAAAGTCTACCGCCTCGGCGTAGTTACGTCTGCTCAACTGGCGTTTAGGTAAATTGACCTCCCTGCCAGC…	1313	26	0	RNA dependent RNA polymerase	RdRp	BAU79510.1	Diatom colony associated dsRNA virus 13	302	1e-91	45	59	-3	Totiviridae
2014	Partial		Sponge_RNAV220	BKZT01000220	CGAGCGTGCGATCCTGACTTGGTGTACAACCACCTCCTAGTCCAATAATCGTCCTTTGAGCCCCAGGTAGGGGCCACACTCATCTCGTCGCGAAGTACCTCTCTAATGCATTGTCGTAGTCGGTCGGGATCACAGCTAGCTGCCTTCTCATTGTAGAAAGCCTCCTTGTTCACTCTGGTCCGCACATCCTCCTTAGCCTCCAACACGCCTACGCCCCGGCCTGACAATGTGTTCAGTTCGCATAGAACTGAACCCCAAGTTTGGCCATTCACACCAAGAGCCTTAGAATAAGTATTTATAGTCTTAAGCCCTTTAGGTGAACGAGCGTACATGTGCATGATGGCAAAGACACCAGCGCCCAAAGAAGGGTAGGCAGCGCAAGCCCATATGCACCAGCCG…	1684	36	0	coat protein	-	BAU79485.1	Diatom colony associated dsRNA virus 3	65.5	2e-07	32	44	-2	Totiviridae
2014	Partial		Sponge_RNAV221	BKZT01000221	CGAAAACAAGACGAGTTTTCCAAATCAAACGTCAACCGGTTATTGGTATAAGCCGGGACTGTACGTCAGTACAGTAAGTACAGCGTAGCAACGGCGCGGGGTGAGATCCTGCGTGTCGTCTACGTTGTGAGTTCAAACTCGACGGGAACGAGCCGCACGCAAGTGGGCTTCATGGTGCCCAGAGTTCGTTGGAAAGGTATTGCCTGGGCAAGGGAGAAGGAGCCTCCTACTCAGCCAGACTGCTAGCGTCCCTCGTGTGACCCACTGAAACGTCTTTCTGGTCAAAAAATCCGCAATTTCCTTCTTTTTGACGACGAACAATCATCATGAAGATCTCTAGTTACTTACCTGACTTTACAGAACTTGAAAGTTCCAAGTTCCACACACATCCGAAGGACG…	873	16	0	coat protein	-	BAU79485.1	Diatom colony associated dsRNA virus 3	102	1e-20	32	51	3	Totiviridae
2014	Partial		Sponge_RNAV222	BKZT01000222	CGGCGAATGTACTACAGGAGGCCGCTAACTGCTTGTGTTACGGCGCTCATAAACTGGCTTATGAGCGAGGAAAGACGGTCGGAATGTCCTTGCACGGGCACTCTGACGAAGGTGGATGGTTGCGAGGGCTGCTGAAGGTAGCTCGCTACCCTCCAAGTGTGGGAATTGTGTTTGGTATGGGCACACACTTCGATGACATACCATTGCAGGAGCCAATAGCCGACGAGCACGTTACTCCTATAGTTTTGGCGGAATACCTCAACTTAGCGGCATTGTTCCCTGTGGCAGATAACATGGTACACGGTGAACAGACCATGCTCGCTGCAGGCGCTGAGACTGATCCGCGCCCGAGTAAGTTCGATCGGTTGGGAGGTATGGTGGCTAATGTCCTACAGACTA…	728	13	0	coat protein	-	BAU79485.1	Diatom colony associated dsRNA virus 3	173	3e-46	39	57	3	Totiviridae
2014	Partial		Sponge_RNAV223	BKZT01000223	ATGGTAGACCTTCTAAGCTTGAAAAAAATGACACATGATTATCCTGGGTTCCATCATGTGTACAAGCTTCCAGGTGGCTAGAGCACGCGTGTGCTCTCGGTATGGATGACTGGTCGGCCGAAATGCTTGGAGACCTCATTGTGCATCCGCCGGTTGGTATCAGGGGTAAAGGCCAGGGATGGGCACAACAGGAGTCTAACAGTAACCACGCCGAGTGGTGACTCCTGTCCTTCAACAAGTGACTTCGGTCGCGGAAACGTCTACCATCGGGAGTGGGGGAGAATATAAAACTTATCCAGTGGACCAACTGAACAATGAAACTGTCATCATACCTTATCAAGCACACGCTCACCGACCGCGCCCAGTTCTCCGACGCAGGAGACTACCGCGTGTTAACTC…	2122	94	0	coat protein	-	BAU79485.1	Diatom colony associated dsRNA virus 3	318	8e-95	36	51	3	Totiviridae
2014	Partial		Sponge_RNAV224	BKZT01000224	GGAATACGGTCGAACTCTTTACCCATCCCAAAGATGATACCGGTGCTAGGTGGGTAGCGGCACACTTTCATAAGGTTACGCAGCCATCCACCCTCGTCGGTATGTCCGTGTAGAGAAACGCCTGCGGTCATTCCACGGTAGAAAGCAAGAGCATGCGAACCGTAGCACGCACAATTCGCCGCCTCCTTTAGGATATTTGCGCCCATCCTCATTGCGAAGCTAGCGAGACCACGGCGGATCTTGAAGTTCCCACCAGTCCCGGGTACATCGTCACTAAGAAGGGTAATGACACGAACTCCCGCCTCACCTGCTAGCGTAGCGAAAGTTGCAAACTCATCACGAGATGGCAACATGTTAGGGCCGAGGATAATATCACCGAGGTCGGGCACGATGTAGCCT…	1118	20	0	coat protein	-	BAU79485.1	Diatom colony associated dsRNA virus 3	148	7e-36	39	55	-1	Totiviridae
2014	Partial		Sponge_RNAV225	BKZT01000225	GACGCGCTTGACTCCAGCTTGGCCGACTAACTTGAGGAAAGTGATAAACTCCCTCGAGGTGCGGCAGACTGATGGTCCAATATGCAAATCCCCGATACGGGGCTCGCGATGACCAGATGGTGTAACTTGATACTCAGCAGTACCTCTCGAATAAATAACCCTCTGACGCGCAGAGCCAGCAGCCTCGGCAGCCGAGATAACGGCCATGAGGGCGCGGAAGTCGGCAAAACCAGGAGTGGTAGCGCTGATGTCGTAAGGTAGACGAGGACGTAAATTGTCCATGTGGGACTTGACAACGTCACGGGACTGCAAGGCAATCAAAACACTCGAGTCCAAGTTCACGACTTCTCCCAAATCAACGGCAGGGCGAAAGTCAGAATTGTACTGAACGGAGGCCGA…	761	15	0	coat protein	-	BAU79485.1	Diatom colony associated dsRNA virus 3	342	2e-110	99	99	-3	Totiviridae
2014	Partial		Sponge_RNAV226	BKZT01000226	CATCGCTCTAAGAGCGATGCTTAAAAGTAAATTTCGTCTTAACGAGACGAAGCAAGTTGTTGGACGGCACATGGGTGAATTCCTTAGGGTGGCGTTCGACGAAAAAAGCGCAAGAGGCTACACTGCGAGAGGTATAGCTTCTTTGGTCTGTGGTAACTGGACTACAGACGCACGTGTTAGTAGTAGGGAGTATGTCACGCTCTTATTACAAAACATGTGGACATTGTGTTGCAGGTCTGGTGAACACCACGCTGGCCTGTTAGCACGTAGATCTCTCGAGCGTTGGGCTCCTGAGGTCGCCCCATATTCTCACGAACTGTTGACACACAAGGTCAGCTTCGGAGGCTCGCCTATTGCAGCCGATGATGCAGGGAGTGTAGAATATGGTATGATTAACCC…	940	26	0	RNA dependent RNA polymerase	RdRp	BAU79486.1	Diatom colony associated dsRNA virus 3	194	1e-52	35	54	2	Totiviridae
2014	Partial		Sponge_RNAV227	BKZT01000227	CTTGCACAACCACATAGATTTTTCACTGTTGGAGGAGAGTGGCATTACGCCGGGTCAGGTCAGGAGTGCGCTGCGCAGGGCATGTGTGAAGCCGAGAGAGATTGGGGAAGATAGACCCCTGAGCTACTCTACGGACGACACCGCGCAGACCGCGACCTTGCCGTACCATCATCTCTTGAAGTCAGAGTCGAGAGAGGATAAGTCACACGGCGAAGCGTTTAACGTTTTGGCTCAGCTATTCTCCAAAGTGCAGTGGAACAGGATAATTTCCGCGGTCAGAGGCGTCACCTCCGACAGCGTAAGTGTCACCGGAGCAATGGATTGGCCGGTAGCATGTAAGTACGAGGTGCCGTTTAGCGATGCTATGATGATGCGTAAGAAGCTGAGTCAGTGCGTCAA…	555	16	0	RNA dependent RNA polymerase	RdRp	BAU79486.1	Diatom colony associated dsRNA virus 3	99	1e-20	34	54	2	Totiviridae
2014	Partial		Sponge_RNAV228	BKZT01000228	AACGTCGCACCGCACGCCGCGTCAGTGTTTAAAAAGAAACAGACAGAAAAAATCACTAAAATCAACCTGAACTTCAGCGACGTATGGAGGGACGCGGTCGACAACTACGGTGACATAGCCTATTTGCTTGGCTCAGACTACGCGCTGCTTGGCGGCATGTACGAAGACGAGGCAGTGGGTTGGATCACGTGGTGCTGCGCTGCATACCCATCACTCGGAGCCGGAGTATTCGGAGTATTGAGAATGTTTTCACGCGTACCGGCTTCCCTTAAAGTCATAAACACGTATGCCAAGGCGCTCGGTCTTAACAGCCAGCCGTGGGGATCCGCTCTTTGCGAGCTGTCCACATTGGCGGGCCGCGGTATCGGGTCCCTGGTCCCAGGCGACGACGTAGCAGCC…	2153	93	0	RNA dependent RNA polymerase	RdRp	BAU79486.1	Diatom colony associated dsRNA virus 3	727	0	51	67	1	Totiviridae
2014	Partial		Sponge_RNAV229	BKZT01000229	GGTCGCAACAGGTAATCGAAAGTGTAATAACTTCGAGTGTCGCAACCGTAAATCGCGCGCGACTTACCATGTTCCTCCTTTTCGCTGAAACCCGCATGGACTTCAGGCTCACCCTTGGCTACGACGCACTCAGAGACTTGCTCTGCGAACTCGCGCCGGGTGGGCTGGGGAGGCAGGTCGAGCCTTTTCCCATACATGATGTCCTCAATCCTTCTGGTGTGACTCCCCGCCTTAGTGAATAACCAACGCCGGGTCCAGTAGTCTTGCACATCGTTCCACTCAGGTTTGACTTCCACCTCAGACCTGATCACGTCCCTAATGCATTTCCTCAGTAGTCCACGGTCACACACGGCCGCTTTCTCCAAAAGAAAGTCATCTTCATCCACACGAGTTCTGACA…	647	11	0	RNA dependent RNA polymerase	RdRp	BAU79486.1	Diatom colony associated dsRNA virus 3	250	1e-74	58	72	-1	Totiviridae
2014	Partial		Sponge_RNAV230	BKZT01000230	AGGAGGATGTGCGGACCAGAGTGAACAAGGAGGCTTTCTACAATGAGAAGGCAGCTAGCTGTGATCCCGACCGACTACGACAATGCATTAGAGAGGTACTTCGCGACGAGATGAGTGTGGCCCCTACCTGGGGCTCAAAGGACGATTATTGGACTAGGAGGTGGTTGTACACCAAGTCAGGATCGCACGCTCGTTACGCAGAGAAGAATATATTTGATTCACCGCTCGAGTTGCCACCACAGGCTACTCGTCGGGAGTTCGCGGAAGTCTCACCATGTAATATGGTAGGCTATGGCGAACCTCGAGTTGATGCGGGCTTTAGTGAGAAGGAAGAGCATGGCAAAACTCGCGCCATTTACGGATGTGATACACGCTCTTACTACACATTTGATTATTTAC…	1767	57	0	RNA dependent RNA polymerase	RdRp	BAU79486.1	Diatom colony associated dsRNA virus 3	637	0	54	69	3	Totiviridae
2014	Partial		Sponge_RNAV231	BKZT01000231	CATGCACTCCTTGACTGCTTCAGCAAACTCGCGCCTCGTAGCCAGCGGAGGCAGATCCAACTTCTCACCAAACCACTCACGTTCCATCGACCGGCTGTGCGATCCTGACTTGGTGAAGAGCCAACGGCGTGACCAGTACTCCTCCTTGGTGTGCCACACCGGCTTCTCGGCCATCTCCCGTGCAATCACAGCCTCTATGCACGACCGCAGGCGCCCTCTCTCACACACAGCAGCCTTCTCCTCCAGAAAAGCCGCATAATCAACACGGGTCCTCACGTCCTCATCAGGAACTAATTCACCAACCCCGCGCCCGGCTAGTGTGCTAAGCCGGCTCGACGGCACATGCCACACCCTTAAGGAGGCGGAGGTCTGTATAGGGGTGGCCGAACGAGCCGCAGG…	642	13	0	RNA dependent RNA polymerase	RdRp	BAU79486.1	Diatom colony associated dsRNA virus 3	178	3e-48	95	98	2	Totiviridae
2014	Partial		Sponge_RNAV232	BKZT01000232	GTTCACCGCAAGTGGCGTCTTGTCAGATGAGCTCGCGCAGGCAGGAGCACCGTCTGGGAACTTGGCACAGCGTAGGTGGCATACATACCATGATCCAGTCCCTAACCCGGGAGAATGCTGGACAAACTTGCCTGCAGCATTCTCTTATACTTATTCTGGTGGTGCACACGAACCGAGCATCTCGGAGTTTGTAGATGTTAAGATGTCTAGCATGTTCGGAGCACTAGTAGTTGATGAACCAGGTATGCGTGCATCAACCTACCACCGTGACATCCCAGAGCATCTGCAGGCGGTAGTCTCAGAGACAGGGGGCCTTTACAACTTCATGGGGAGTACCGAGAATGTGATTGACCTGGCGTCGGCAGTGGTAGGCGAAGGTGCAAAAGTGGTGCAGCCTAG…	851	16	0	coat protein	-	BAU79487.1	Diatom colony associated dsRNA virus 4 genome type A	175	1e-46	48	65	2	Totiviridae
2014	Partial		Sponge_RNAV233	BKZT01000233	CAGCAAGTCTTCTCCACTCTCTCAACATCTGATAAAAGTCGTTCTCGAACGATCCCATCTCAGAAGGTTTACCGAAAGCTCCCAAACCCTCGTAAACAGAAGGCAGCTTGTTGGGAGACTTAGAAGGATCTGCTCTAGCAACTCTACCTGCTCCAGCGAGGAGCGTAGAGATGGTGTAACGGAGCAACTCGTCCCTATTGAGAAGAGCAACCGTAGAGAGTCCTTGAATAGTGGTAACATGGTAACCAATCAAACCTACCGGTAGTGGGTAAGTGCGGTTGATTAAGACCTTGCGGATGCCACTACCTTCCATGGAGTGTCCCATCACTTTAAGTGAGGCACACTGGCCGCTGAAGAAGGCTTCAGCATGGGAGGCAGAGCAGTTGACCAGGTGAGCTT…	974	19	0	coat protein	-	BAU79487.1	Diatom colony associated dsRNA virus 4 genome type A	339	3e-108	51	70	-2	Totiviridae
2014	Partial		Sponge_RNAV234	BKZT01000234	GGGCTCTAAAGTCAAATGGGATGTCATGGTCGCCGCCACTCCCGATGACCGTCTTAGTCCCCAGCTCCTTCATCACATCCAGCAGACCTTTCATCGACTGGGTTCCTACCGCTGGCACGGACCTGTCAATAGACAAGTGGCGTGTCGGGTCTCTTTTACTAGTATCAACCTCGATACCGTAACTGACGGTGGCCTGTCCACCGACTTGTCCACCACTGAGCTCCGAAGACACCGCGTGTGTGCTGTTAAGCCACAAACGCTTTTTGGTGCCTCCGTGAGACTCGTTGGTGAACGCTGCTTTTGAGAGAAACTCTCGGGTTTGTATGAAATTAAGTAACATTGTCTGCTCGAACGTGTGCCCTAGCAATGGTTTACATTTATACCTTATCGCAGCTTTGC…	807	14	0	coat protein	-	BAU79487.1	Diatom colony associated dsRNA virus 4 genome type A	102	6e-21	41	60	-3	Totiviridae
2014	Partial		Sponge_RNAV235	BKZT01000235	CTGGCCCAGTCTCTACGTCTCTCGAATCTTCGATTGAGATGTTGGGCTGTCAGCAGCAAGGCATTACGAAGAAACTCATGGAAAAAGCCACCATATACAAGACTAAGGCTTACATGGAGTACGCAGGTAATGTCACACCAGGAAGCACAATCAGGTGTGTCTTCCCGGAAGGTTACTCAGCCAGGTCTCAGATGTTCAATTATGTTATGTCAGGACGTTACTCTAAGAAGAACGGCCTCTCACAATTTAATCAGATCATCTCTCCGGTCAACGGTGTGTACGAGAAGACACTCGCGCTGTCTGGTGGGTCATCAGGAACCATGTCAGATAGGCGCTGGCACACGGCAGACTGTCCTCTGGCCAATCCGGCAGAGAACACTTCTAACAAGCCGGTCTGTC…	854	8	0	coat protein	-	BAU79487.1	Diatom colony associated dsRNA virus 4 genome type A	229	1e-66	51	68	3	Totiviridae
2014	Partial		Sponge_RNAV236	BKZT01000236	TGAAAAACATCCAACTAGAGAGGTTTTTGTTAAGGTCCATCGACCATTCCAGTAAGACGGAGAATTCGAAAGAAGCAGTTTCCTTGGTTTAAATGTCAAGAATAAGAGAGTGTGAAAGCGGGTGCATATATCTTAGATGGTAGTGGTGTGAGCCCGGGGTAACGGATACAACAGAACTATCGGTCTTCGTGTGGACTTGTAATGAGTCCGAGTAAGAGTCTATCAGTGTTATCACTGTACATGGAGCAGTATCTATTAGTAAGCAGCAGCTCGTATAGAGCCCTGAACTTGCGGTTAGTAGTAAGAAGATAAGCGACTTAAAAATGATCATTCACACTGAGGGATGGTCGGTTTAGCGTAACTCGATAAACCGCTCCGAACAGTGAAATCCAAGGAACT…	570	13	0	coat protein	-	BAU79487.1	Diatom colony associated dsRNA virus 4 genome type A	112	3e-25	100	100	3	Totiviridae
2014	Partial		Sponge_RNAV237	BKZT01000237	ATTGTTTAAAATCTCTTCTTGTGGAGCGCTAGTACACAGCGGTTAGACCACTGTCGCGCGTATCCTACGCACTACATGATCCCCGCGCCGTGCCCGCTACTCCATACCACAACCGCTCCCTGGTCGCAAAAGCCCTCGGGAGCGGTGTGGCGAAGCTGTCACCGGGCTCAGATGAAGATTGGAAAGCGCGTTGCGACGCAGATAGGTCTGGCCGACCTACTGCGCAACGCCATCAATTCCGACACCCCCAAAGTTCCGGCATTCGTGACCGGGAAAGCTTTTGGATCCAGCTTAGGGGCTAAGACTGACTTATCCCCGACAATAGCTCGAACCAGCGCCTCCCAGTCCACACTGCTCACCAATCTCCCCAGGAGTTTGGCGACAGCGCTCTCAGTGCGT…	838	9	0	RNA dependent RNA polymerase	RdRp	BAU79488.1	Diatom colony associated dsRNA virus 4 genome type A	449	6e-151	99	100	-3	Totiviridae
2014	Partial		Sponge_RNAV238	BKZT01000238	GGTCTTAGGCAGCCGAGTGAACTGTACTCGGGTGCAGCCGCCAATATGGAGGTTAATCTGATGATCGACTTTGAAGACTATAACAGTCAGCACAGAAAAGATGCTATGAAGGTAGTGATCGAGGAGGCCTGTCAAGGGGCCCCAGATGACGTACTCGAGTGGGCACTCAAGTCAATAGACAACGAGTGGGTACATTGGAACAGTGCTGACGGTAAGGCCAGAAAAGCAAAGACCGTAGGAACACTCTTCAGTGGACACCGTTGCACAACATTCATAAACACTATACTTAATAGTGCTTATATTAGGTGTGTGAACGAACGTCTGTCGTTGCCAGTGGTGAGTTACCACGCGGGCGATGACGTGTATCTCTCCGGCTCACCTGAGCAGGTGGAAGAGATA…	976	20	0	RNA dependent RNA polymerase	RdRp	BAU79488.1	Diatom colony associated dsRNA virus 4 genome type A	389	2e-126	60	73	1	Totiviridae
2014	Partial		Sponge_RNAV239	BKZT01000239	TGGTAACTGAGGCAATTCTCTGAGGAGGATCTCTTTCACGAACGGTCTTACAGCATCGACATCCAACTTGCACAGGCCGTCGTGGGTGCTTTTCAGACGATCGGCGATGTCAGCGTCGAAGTCGGGGAGATCGGTCGCACGCCCTGAGAGCACGTTGGCTTCGAGCAGCCTAGCGATACGCAGTGATGCGACGCCGTATTGCTTGAGTGAAGTAACGTATGCTTTCAACGTGCCTTCAGCGCGTTTGATTAACAAAGGGATGACGTCGTGGCGTGCGATGGTAAGCAGGATCATCCATCCCGCTGCCTCATCGTTGGTCATTCCGTCGAATAGGTGAGCAACGAGGCGCCAAATTTTCTGGGCGCTCCCGTTGGGCGCAGCGTCAGACATAGCCCATGC…	560	20	0	RNA dependent RNA polymerase	RdRp	BAU79488.1	Diatom colony associated dsRNA virus 4 genome type A	58.2	1e-06	28	48	-3	Totiviridae
2014	Partial		Sponge_RNAV240	BKZT01000240	GGAGGCATTTTTTGCTGGTCAATGTGCTGCGGCCAAGGTGCTGGGGCATAGTGATGAGGGTTCTGCCATCCGCCGCCCGATCATGACCCGATCGTATCCAGTGCCTTCAGGTATGTTAGCTACACACTTAGGTAGTGTGTGTGGTCTAAGTGCTGTCAAGCCACTCGCTAAAGCAGACTTGACTAGATACGTTGTGGCTAAACTACTCGAGGGCGTTGGACGTGTGAGTCGGTTGGCCCACCGAGAGGGCGCTGTAATGCCTATCACCTTTGTTAAAGCCGTGGACGCTTGCAAGCCTAGTGACCTGGTCGGTTTCTCCGACGCCATGTACGAAGTGATGCGCGCATGGAGGAAGCACGCTGCTTTGGAGCTTGAACTCGTTGCAGACACGGTGATGGA…	1368	16	0	coat protein	-	BAU79489.1	Diatom colony associated dsRNA virus 4 genome type B	291	4e-88	40	59	2	Totiviridae
2014	Partial		Sponge_RNAV241	BKZT01000241	GACGGAGCTCAAAGTGATGGAGTGTAGGGGAGCATCGGAGTTGGACAGAGACGCAGACGTGCGAGGACGGATAGATGAAGCGTACTTTAAGGAGGTAAAGTCGTGTGGAATCGGGGAAGAGATCCGCCCGTACGTCAGGCAAGTGCTATCGGAAGAGATGAAGAGAAATCCTGAGTGGATGGGCAAAGACGACTACTGGAGTCGTAGGTGGCTATACACGAAGGCAGGGTCTCATGCGAGGAGGATAGAAGATATAGCACTGGGGGGAAAGCTGGATTTACCGGAGCAGCCAACGCGGCGTGAGTTCGCAGAGGCGGTCGATGAGAATCTTGTGGCATACGGGGAACCGGCATGTCACGCTGGCCAGAGTGTTAAGCTTGAGAATGGTTCAGCACGCGC…	543	10	0	RNA dependent RNA polymerase	RdRp	BAU79490.1	Diatom colony associated dsRNA virus 4 genome type B	287	1e-89	75	83	2	Totiviridae
2014	Partial		Sponge_RNAV242	BKZT01000242	GGGGGGTCTCGACGCCCTCAGGATCATTGATCCAGTGCCTGTGGCGTGTGTTAGCGCTCTAGGCACCCCGGAAGGTGGGGGTGATGAGGATGAGGACGTGCTGAACTACGGCGACGATGTGGGGAAGGAGACAGTCGGCGACCCCCTTGACGGGATGGTGCCGTCCGCGGATGATCCCCTAAATAGGGAGATCGATCCTCAACAAACAGGAACGGAGGAACTCACGACCGTTCTGGAAGATGATGGTGGGGTGGCGCAGCGTAAGACCGAAAAGATTGAACCAGGCAGCAGCGCAAATGATTCCTAGGTCAGTGGCCTTGAGACTGAATGGCAATAACAGTCTCGCAGAGGCTATGATTGCTTTGCGGCTCACAGAAGCTGTGGGAACGGCAGAGGAGA…	640	4	0	RNA dependent RNA polymerase	RdRp	BAU79490.1	Diatom colony associated dsRNA virus 4 genome type B	84.3	2e-15	42	63	3	Totiviridae
2014	Partial		Sponge_RNAV243	BKZT01000243	ACCGCTAAACGGTCGTCCACAACCACCTCCATACGGGACAAGCCGTTTTCTGGTCGGTATCTGGGCGACAGGATGTATTGGTAGCCCTCCATACGAGGAAAGGCCTTGTTAGTGCGTTGGAAGACCGCTGCACCAACGGGCACACGACCGAAAACCTCGGCGTAGCCGGCTGAACCCTGAACCGTTGTCGCACGACTCAGTGGTAGCTCAGTCTTTCTTCCTTGTGCAACCGGAAGGTTGTAGTCTCTCTCAGCTGTCGTCAAAGGCCCGGGCTCTACATAGTAGAAGGGGACAATGACATCGCTCTCGAGGTGGCGATCTTGTACATCCGCGGTGAAATAGTCGTCGTGTGAACTAGTATCACCTACGAGAGATTGATGAAGGCCATAGTCTGTGCAG…	1717	54	0	coat protein	-	BAU79491.1	Diatom colony associated dsRNA virus 5	709	0	73	84	-3	Totiviridae
2014	Partial		Sponge_RNAV244	BKZT01000244	CCGACGGAGCACGCGTTGAACCTGTAGGCGTAGAGGATGCCGGCAGTGACCGAAGCAGCCATAACACCGCAGGTGAAAGCAACACCGCGCATGTCGAAGACAGCGTCACCAATCGCAGCAAGCGAGAACGACTGACGGACTCGCATGATCTCCAAAAGGGCACGCAAGTCCTCAGCGCTCTGGTACCCGATAGGGGCCTCATCGAAGGCAACGCCGGACTTGAAAAACTCTGGGGTTTCGTTTTCTCCAGTTGTTTCAATCTTATAAAACACCTCCGCCTTGCCGCTCACCGCATCGCCTCCAAACATAGCGTAGACGCTATGGGGCGTTGCAAGAACGAGAAGCCGAGTAACACGTCCGCCTTTTTCGCGGAGAGTGAAAGACATCGGGGTCAAAGAG…	532	14	0	coat protein	-	BAU79491.1	Diatom colony associated dsRNA virus 5	292	2e-92	100	100	-3	Totiviridae
2014	Partial		Sponge_RNAV245	BKZT01000245	TGCCGACACGTGTCTGAAGCTAACATGCGTTGGTTGAACTCGCGCGGACGCTATGCCCCCAAACATATCTTAGACTTAGCGGCTCTGCCGCAGAACTTTGCCCTCACCCCGCCGGTGTTGCTTCAAGGAGTGGAAGCCATGATGCGCACCGAGGAGGACTCAGTAGAAGAAGAACAACACCAACCCAAGGCTGACGCGCCGCTTGTCCCAGTGCCAGAAACCACTGCTGATGAAACACCCCCCATAAAAATCGGCCCAGTAACGAACCTGGAGCCTGATCCCGGTACGGGAAGACGAATCAATGTACCAGACGCTCGTGTGGAAACCGAAGAGCCAGTGGGAGGCGCGAGTCGCTAGGACCCTTCACGGGTCCGTTCTGGCTATGTTTGACAAGCCAGG…	733	10	0	coat protein	-	BAU79491.1	Diatom colony associated dsRNA virus 5	107	7e-23	47	54	1	Totiviridae
2014	Partial		Sponge_RNAV246	BKZT01000246	CCCTCTGTGGTAAGCTAAAACCAGTGGGGAGTGCTGACAAGTCTAAGACATGTTTTGGAGCATAACGACCGCGGGAGTTAAGCCAGCGGCGGTTTGTCTCCGAGACGTGAGAACAAGTGATCTTGTCCCCGAGTGAAACTGTGGACTTAACGACGCGAAAGGGACCACAGAAACTTGCAACCTTCCCGTCCTTCCAGTCCGACTTAGTCGGTTCAGCATACATACCGTTGTAAACATAACGTGTAGCCTGAGCAACTGGGGTGATACCTTCGGCTGGCGACGGAACTGGGTTATGGGGTGTGACCCATCTCCTACGAGAGACATTGGTCACGCCAGGTTTGACGAAGAGAGCGTCAGAGGTGGTGACGCCAAGCCTATCGTCAGTGATCACCTCCATAC…	934	21	0	coat protein	-	BAU79491.1	Diatom colony associated dsRNA virus 5	652	0	100	100	-1	Totiviridae
2014	Partial		Sponge_RNAV247	BKZT01000247	GCTATAGCCCCCTTCCCGGGGCTCGTCATAATCAAAAAACCGTTATACGGTACAAAAGGAATTTCCATTTTGTATAAACCACCCTACCTCAGATATGTACTGGATAATCGTTGCGCACGTAACAGTTGTCATCGAGCATCTTGCCCCACATACTGGCTACGTTCCATGGCACAGTGTTCTCAACTACAGCTGTAAATCCTGTAGTAGCCCATGCCATCGACTTAGCGTCCACGATAAAATCGGCACCCAACGCTTTGAGCACCGCCACCAACTTGTGATGATCCAGTTTTCCCTGAAAATAAGTAAAAGGAAAGATGCCCTCAAGCATTCCCCTCTTCCTTGATAGGGTGGACCCCAGCCGCGCACGCCTGACGGCCGTGTCGACTGAGCTGAAGCTGA…	1879	85	0	RNA dependent RNA polymerase	RdRp	BAU79492.1	Diatom colony associated dsRNA virus 5	382	1e-117	42	60	-1	Totiviridae
2014	Partial		Sponge_RNAV248	BKZT01000248	GGACCGCTCGATAGCATTTCGCGATGTATCAGCGCTGTTGAGGCTTCCCCGCTCCGTGTCAATCGTTCGAAGCAGTCAGCAGGAACGGTGTCTGGCGAGTTTCTGCGCGCGGCCTTCGACAAAAATGGCGCATGGGGCTACGCATCACGTGCTATTAGTAGTGCAGTCTCCGGTAACTGGGTGACGGAGGAACAAATTTCACCCAGATCGTATATTGACAACTTCACGAGGTTGGCGTGGACTATCGCTAATCGGAGTGGGGTTCGGAACGCTGGTGCATTGTTTACCAGCAGCTTGAAGAGGCGGATACCCGGTGTATCGGCCAGGGCTCATGACATCTGTACGAATAGGATCAGTGTCGGCAGCTCGCCCGTCTGGACTGACGTCCCGACACAATGG…	690	13	0	RNA dependent RNA polymerase	RdRp	BAU79492.1	Diatom colony associated dsRNA virus 5	373	2e-120	78	90	1	Totiviridae
2014	Partial		Sponge_RNAV249	BKZT01000249	CCCCATGATGAAGATGCTGTTTGAGGAGTTGGGCACACGCACCGGCACAGAAATGTCATGGCTCATCGAGTCATGGGATAACATGTACTTGCACAAGCGGGGGCAGCACTGGGCCAGTACGCTCCCGAGCGGACACCGGGCCACTTCGTTCGTCAATACAGTACTCAATGCCGCATACATCAGAGTGTGGGCTGGGGCGGACTACGCGCGAGTCATGGCTTTGCATGCAGGCGACGATGTACTCATCACTGGCACCTACGAGAGCATCGATCGCCTAGTTGAAAAGTTGCCAGAAGCGCCATTTCTAGCCAACCCAACGAAACAAGCTGTGGGGGGAGTGAGTGCCGAGTTCCTACGGTGCTCGTATCATGGCAACACGGCCTATGGCTACTTACCGCG…	681	18	0	RNA dependent RNA polymerase	RdRp	BAU79492.1	Diatom colony associated dsRNA virus 5	155	5e-40	40	56	2	Totiviridae
2014	Partial		Sponge_RNAV250	BKZT01000250	GGTAGAGGAAAGATTGCGCAAGATAATCCGTACTAGGAATTATCCAAAGTCTGTCGGATTGATCAGGACCCACCTGACATCCATTGTTGGTCTCAACACCAACGAAAATTTACATGAAAAAGATTTGTTACGTTATGAAATCGCGAGTCTGCTCGAAGGAGCTGGCAGGGTCGCGCGTTCTGATCCCACCAAATCTAAAAACGGTTTGCCCTCTATGTACAAGCCGGACGAGTTTAGCGGTAAGCCAAGTTCCATGAGTGGATTTGAGAACTCCGTCTATGATTTGTTCGCGAATTGGCGCAAATTGGCGGTTGAGGAGCTGTCTCTCGTAAGTGACACAACGTCTGATTTTCAGTCTTTCAGTGCTTACTTCGACAGGGACAGCGACGAAGACCACTA…	847	10	0	coat protein	-	BAU79493.1	Diatom colony associated dsRNA virus 6	583	0	99	100	2	Totiviridae
2014	Partial		Sponge_RNAV251	BKZT01000251	GGGCTCGTCGCCCGGACATGCGTTTACGCTCTTTACCAGGTTTAGAAGCTTGGACCATTGCCATAAATGTATAACACCATCCGATAGAGTTTTAGCGCGCATCAAGTAGTCATGCTTTTAGGGAATTTGCCTACCCGGAAGTTTCTCTCTTCCGAGCGTTTCAAAGCGATGGGGAAGACCCCGTTCAAGCAGCGTTTGTGGTTGAAGTCTACCCACACGGTTTTCTCTGATTTTGGTAGCGGTCGCCGCGGAGGATCAGCTCCCGTGTGGTACGGTTTGGAGGTGGACAGCAGGCCTGAAGCGGCGCGCCCCAGCGCGTCGTTGACTGTGGACCCCCTCGTGTTGCCAGTCGGGACCCAGTCCCTCACTAGCGTCGTCGGAGTCATGCGTGAGGTGGGA…	610	10	0	coat protein	-	BAU79493.1	Diatom colony associated dsRNA virus 6	326	2e-105	100	100	1	Totiviridae
2014	Partial		Sponge_RNAV252	BKZT01000252	CTGCAGAGGTTTTGGACTGGGCGTTGAAATCGATGGATAATGAGATCGTCTACTGGCTGGATAATGAAGGTACAAGAAGGAGCGCGAACACAGTGGGCTCACTGTTTAGTGGTCATAGGGGCACAACTTTCATAAATACGATCCTCAATTCCGCCTACATCAGGTATTGCTATGGCAGCCTTACACTACCTGTCAGGTCGTATCACGCAGGTGATGATGTCTACCTGTCGGGTAGAGCGGATGAAGTCGGGCACATCCTCGAGTCGGTCTTGGACTCGGATGTGCGTGTCAACGCCAGCAAGCAGGGCGTCGGCACACTGGTGGGAGAGTTCCTTAGGGTGGCATTCACTAAGGAAGGGGCCGGAGGTTACTTGACTAGATCTATATCAGCTCTGGTCA…	1286	18	0	RNA dependent RNA polymerase	RdRp	BAU79494.1	Diatom colony associated dsRNA virus 6	419	1e-136	54	70	3	Totiviridae
2014	Partial		Sponge_RNAV253	BKZT01000253	GAGGGGGCTTCGGGGGCGTGGTGTAAATGCACCAGATCCGGATGCTGATGTGGCGGCAAGGATAGACAAGTCTCTGTTTGAGGGGACAAAGAGTTGTGCTATCGCGGGTGGCATTCGTCCGTATGTTAGGGCGGTGCTGCAGGAGGAGATGACAGGCAATCCTTGCTGGGCTAGCCCTGATGACTATTGGTCGCGTAGGTGGCTCAATACCAAGGCAGGGTCGCACGCTCGGCGGGTGGAGGATATTAAGTTTCCAGGCGGGAGGCTTGATTTGCCTGAGCGACCTACAAGGCGCGAGTTCTCTGAGAATGTGGAAGAGAACTTGGTGGCATACGGAGCTGCGGCGACATATGCAGGACAAAGTTGGAAACTAGAACACTATAAGACTAGAGCAATTTA…	623	11	0	RNA dependent RNA polymerase	RdRp	BAU79494.1	Diatom colony associated dsRNA virus 6	277	2e-85	70	77	2	Totiviridae
2014	Partial		Sponge_RNAV254	BKZT01000254	AGGACTGAGGGTCCTTCGGGCATGATAAGTGGAGCGATTACTCTTCCTAAAGAAGAGCCGAAGACGGTGATGCAGTACTCTGCATTAGTCACGTCGGAAGCTAGTTTTGATGGTAGAGCTGATCTGAACCATAGAAAGGTTCTTTTTAACGTTAAGGCGCGTAGGAACGAGAAACCTCGTTCCATTGCCAAGCAAAAGGGAGACTCTGTTTCCCCGATTGTGAAGCTTACTGATGGTACTATCAACAACGTTGGAGTGAAGGTGTCGGGCATGAAGCACGACGCACTAGCTTCTTCATTCAAAATGATGGACCACAGTGCCTTAATCGAGAGGCTCGTAATGGGCCTCTGTCACTACCGTAACTACGGTGAACTCTCTGGGGCCATTCTAGCAAGTGAA…	1118	12	0	coat protein	-	BAU79495.1	Diatom colony associated dsRNA virus 7	116	7e-25	29	47	1	Totiviridae
2014	Partial		Sponge_RNAV255	BKZT01000255	TTGTAGAAGAGGGCCCTCGCTTGTCCCTCCGCTACCGTGGGAACCAGGTACAGGTTCCCTATCCCCTCGACTTCTAATGAGCCGCCTGGCTCGTCTTCGGGGTCGGTGGGGTTGAATCCACCTGGGCCGGCAAAGGACAGCACGAGCTCAGCCGGATGAGCGTGGACACCACCCACGAACTTGTTGTGGGCGGCGCGTAGAGCTGCGACTGCCCGTGACCGGGTCCTAGTCGCGTTCGACCCTTCTTCCATAGGGTCACCGGCCGTGTAAGCCGACGGGGCACGAGCAATGAAGATAACGTCCACTGCTCCTTTCGGATCAGTGGGGGCTATAACGTGCGTGCCTTCCACGTTATAGGTTGGCGGGGCCTGTGTGGCTTGTATCAGCCTAACCCCGATG…	1021	77	0	coat protein	-	BAU79495.1	Diatom colony associated dsRNA virus 7	92.8	5e-17	29	46	-3	Totiviridae
2014	Partial		Sponge_RNAV256	BKZT01000256	TTGTAGAAGAGGGCCCTCGCCTGTCCCTCAGCTACCGTGGGAACCAGGTATAGGTTCCCTATCCCCTCGACTTCTAGTGAGCCGCCCGGCTCGTCTTCGGGGTCGGTGGGGTTGAATCCACCTGGGCCGGCAAAGGACAGCACGAGCTCAGCCGGATGAGCGTGGACACCACCCACGAACTTGTTGTGAGCGGCGCGTAGAGCTGCGACTGCCCGTGACCGGGTCCTAGTCGCGTTCGACCCCTCTTCCATAGGGTCACCGGCTGTGTAAGCCGACGGGGCACGAGCAATGAAAATAACATCCACTGCCCCTTTCGGATCAGTGGGGGCTATAACGTGAGTGCCCTCCACGTTATAAGTTGGTGGGGCCTGTGTGGCCTGTATCAGCCTGACCCCGATG…	691	11	0	coat protein	-	BAU79495.1	Diatom colony associated dsRNA virus 7	76.6	1e-12	28	46	-3	Totiviridae
2014	Partial		Sponge_RNAV257	BKZT01000257	GTAGTGTGTGTGTTTTCTAGCATGCGCACCGAAGGTTACTGAGCTCTGCAAGATTCACGTCTGCGGAGTAGTGATTCACCGTTAAGTCGGGATAGCTTCCTGTTTGGAAACACTCAGGATCAGGGCTAAGACCCCGTAGAACAGTAGCCGAGTAGTACAAACTCAAAGTTAGTCTTGTCGAGTCTTTCGCGCAGTACAATCAGGGTAAGAAGCCATTGGTAATTGATGGTGGATCCTATGAAGTTGTAGCTAGCTGAGATTCTCATATATCTTAGTTCTAGTAACAAAATCATAGGCGTGCTGCACGAAGCAGAAGGTTTTAGAGTGATACTATCGCTGATGTCCGAAGACATAACTGACGCCCCTCTGGTTGTACCGCTAGGCTCGGCAAGCACTAAC…	587	6	0	coat protein	-	BAU79495.1	Diatom colony associated dsRNA virus 7	135	2e-33	95	96	1	Totiviridae
2014	Partial		Sponge_RNAV258	BKZT01000258	CAACTCGACTGCATCCAGAACGAGACGACCTCCACATCCAGAAACCGCGTTCGCCAAAGCACAGATAACACCAGGAGTGGTAATACTGCTCGCTTCGGCAGCGATAAAAACATCACCGCGCCCGGCGTTCATGGGACGCACCAAGGAACCTAAAGCGCACACGTTGAGCGTCGCACCACCACGCAACTGCCCCACACTTAGCGAGCCATGGTTCGCATAGTGGGCCATTGCGCTTGCCAAACGTTCAAGCACACCAGAAAAATCCATCATAGTCCAACTGCTCGGGAAAGCGCTAAACTTTGATGCGATACCAGAGGCGTCGGCGTTGTGGCTGGCCACAGCGTTGAAACCCATTGGGAATGTCGATGCTTTCGGATCAGCTAAGCCTAGACCAGCTCC…	819	6	0	coat protein	-	BAU79495.1	Diatom colony associated dsRNA virus 7	272	9e-83	73	84	-1	Totiviridae
2014	Partial		Sponge_RNAV259	BKZT01000259	CACGCGCCCGCTCTAAGAAGCCCATCGCGCCGTGCATTGTTTGGATCTCTCCAAGTGGAGCCAAACGCACCACATCATTGAAGGCGCTGCGCATGAAGTCCTCCTCCTCCACCAGCACATCGCCCTCGGTCCGGTGGTACGTGTTAATGTACCTCACAGTCAGATTGCGAGATACGTCCGGTTGGGCCCCCACCGGATCTGCGCGGCTCGAGCCGACGAGGTCGCCAACATCCAGCCGCACCGGGACTGGCTTCGTGGGGTCCGACGTATCGAACAGTATCCCGCTCCGGAAACTGCTCTCGACCCGCAACATTGCGTCCATCTCGTCGAAAACGCAACAACCCACTCCTGGCACCGCGTTGTGGGGCGTGAGCCACGTTGCGTTGCTTAGTGTTGTCG…	2377	151	0	coat protein	-	BAU79497.1	Diatom colony associated dsRNA virus 8	124	8e-26	27	43	-1	Totiviridae
2014	Partial		Sponge_RNAV260	BKZT01000260	CCTAAACCATAAGTTGACCTTTTCATCCTTCGATGCCGTAGTCGTCGGGAAAACATCCTTCTCCTTTCGACCACGCCACCACGTATTGGATGAACACTCCTCAAAAGTGTCACCCTGAATGGTCTGCAAACCAGACCATTCCCCACATTTAATGCCAGAAAATTCTAACAAATGAACTAGATAAATCCCGTCCCCAGCTTGAATGGGGACATCGTAACAATTTTTATAAAAATACAGTGCGACCAGTGCACCATATTCCGCTTTGACACACTCACACACAATTTCTGCTTGACGCAGAGACACGCACTTTCCCAGATATCTGTCATACCTGGTACTAATGATCATCTAATTGAGAAGGTGCAGACTTGAGCTGCACAACATCATTATTGCCGGCTACTG…	887	15	0	coat protein	-	BAU79499.1	Diatom colony associated dsRNA virus 9 genome type A	61.6	6e-07	38	50	-2	Totiviridae
2014	Partial		Sponge_RNAV261	BKZT01000261	CGGACGTGCTTTAGATACACTTACTCGGGTGCCCGGTACGAACCGACGATCTCAGACTTTGAGAACGGGATCGTTGACTTTACAGTATCACCACTGTATGTCCCAAAGGTGTTGGACGGCACAACGAAAGCCATCCATAAAGATGTCCCTCTGCATTTGGCAGAGCTAGTTCGTGAGACGAACAAAAATAGGAGGCTGCATTTCGGTGCAGAAGAGGACGAGTTTGAGGAGGGCTATGAACGAGTTCTGGAGGGAGGTTTGAACCCAACTCCCCCGACAGTTGATCCGGGCGCACTAACGCCCGCGGCGGGTGTGGAGGTGCCGGTTGTCACCAACCGAGATGATTTGGCAGGGCAGCAGGAGCTCGATGACGAGGAGGAAGAGATCGTCATCAACGAC…	713	19	0	coat protein	-	BAU79499.1	Diatom colony associated dsRNA virus 9 genome type A	179	7e-49	68	79	1	Totiviridae
2014	Partial		Sponge_RNAV262	BKZT01000262	CCATGCAGCATACGCGGTCTGCACGAACAGGGCTAGTATTAACGGAAGTCCTCTGCTCGCCGACGGCGTGCATAAAGGCAAAATGTTCATGGTTACCAGCACTCTTAGGAAGCCAAAGAAATTTGTTAAGAATTCACTCGCGACGAGTGACTTTATAGATGAATTTATCGATGAACGAATGTTAGAGAGAGCCGGGGTCTCACGCCGCTATCTCACCAAGGTGATGCTAGAAGCATCTTACAAGCCGAGGGGAGACACGGAAGAGACGCGGCTCGAGGTCGTGGAGTTGGACACGCCCGCACCAGATATGGTGTCCTTGCAGGGTCGAGAGGCTCTCGCACAAAATTATACAACACAAACACGCAGTATGGCGGTGCAATCTTTAAAGAGGATGTTAGG…	702	10	0	RNA dependent RNA polymerase	RdRp	BAU79500.1	Diatom colony associated dsRNA virus 9 genome type A	122	3e-28	36	55	2	Totiviridae
2014	Partial		Sponge_RNAV263	BKZT01000263	ATGATAGGAAATTGTTTCCGCTCAAAGACGGTGCAGCGTCCCAGACGAAGGTCAACGTATTCTTCAGGGACTGTTGGGAGAGTGTCAGAGACTACTTCCCTGTTGCTGCGTCCTACCTTTCAGTGAACAATGATTTGTTTGACGGAATGTATAATGACGAGGCCACGGGGTGGTTAATCTGGTTTGTTGGTGTTTTTGCGATTGACAAGGCAGTCGCTGTAGCAATATTGAGAAAGGCAAGGGACTACGCCCTCATGGGAGAATTGTCAGATACTTTAAAGAGTAGCGGTAGGGGAGACTCCCTGCTAGGGAGGTGTTGTATGGAGGTTAGGAACTTGGCCGGACGCGGGGCGGCAAAACCGGATGCTGACGGAGACGTCGTGGGGCGTATTAACAAGG…	602	8	0	RNA dependent RNA polymerase	RdRp	BAU79500.1	Diatom colony associated dsRNA virus 9 genome type A	259	1e-78	61	74	3	Totiviridae
2014	Partial		Sponge_RNAV264	BKZT01000264	TGAAAAAGGAACCCGAGTTTTACTGGTGGTTCAAGCCGTTAGGCATCTTCTTTATTGGATGAGTGAAGGAGGATCTTTCTGCAACGATAAGCAGTGAGGTTAGGCTGATAAGCAGACATGTCGGAGTACCAGTTTAGCGGTGCGTCGGTTTCATATGTGCTGGATATGCGTATCCGTATTGCCCTAGGCATTATGACCGGGTGATTGGCGGTGGCCCTCAACTTCTCGTGCCTTGCGGGGCTGGAGACGTCTTAATTGACTAAGAACCTAGAGTAGTTGATCACGTTACAGGGAAAATTGACTTTAAATATATCGGAACTCACCTACGACCTCTTGACACTAAGTGCGTTCCCGGAGGAAGTTGAGCTAGTTGCGAAGACATGTTATTATCTTATTTAC…	1306	46	0	coat protein	-	BAU79501.1	Diatom colony associated dsRNA virus 9 genome type B	436	3e-144	71	83	3	Totiviridae
2014	Partial		Sponge_RNAV265	BKZT01000265	AAACTTCAGCGATGATGCCCTGTAAGGGATGGACTTGAAATCCTAGCGACGACGTCTCGTAAGGAAAAAAGGGCCACAGTGACCTGTGAGTTGGTTTGAATTAATAACTCGACCTCCGACCAAGTCACAGTGACCCTGCTTCTTATGAGACGTTGTCACTAGGGTTTCAAGTCCGTTTCTTATGGGGCATTGTCGCTGGAGTTTTGAAGTAGAGGTGTAGGAATGTGATAGTTACTAGGGGTGATATACATCAAGGGTAGCTTACCGACAACGGTGAGTGCGCCTAGGGAAGGCCGCAATTCGGTACCGAACCCTAAAAAAGCAGTTGTCTTTCCCGCAATGACGATTCACGAAATTCTGCCGGATACAGCGACTTTACACGCTCACCCACCGATACGT…	1419	35	0	coat protein	-	BAU79501.1	Diatom colony associated dsRNA virus 9 genome type B	95.5	3e-17	27	42	1	Totiviridae
2014	Partial		Sponge_RNAV266	BKZT01000266	AAGTGTATCTAAAGCACGTGCGTCTCGTCGAATACATCTCTGCCGGGTTCGGCATACAATTATGAGGCGTCTCCCACCTCTTCTCGCTGACAAGGTCCGTGGAGTTGTCAGCCATCGCGTAGTCTTTAGTGACTACACCCAGCTTTGCAGCTGTAACACACTCGAGCTGTGATAGCCCGATCTCCTTCCTGTACCGTGAGGAGAAGATGTAGTGGGCGCCCGAGGCCCGAGCCTGGTGCCCTTCGGCAGCATACAAGAAAATCTTGCTGCCGCATCCGACCCTCCCCTTGTACTCACTGTACGCCTTAGTCCTCACTCCTTTCACTTTTGACATTAAGGGGAGAGAGCCCCCTTGGCCTTGACAGGCAGGTATCAATACCTTCGACTTTTTCGTCGTCG…	618	17	0	coat protein	-	BAU79501.1	Diatom colony associated dsRNA virus 9 genome type B	319	2e-102	70	81	-3	Totiviridae
2014	Partial		Sponge_RNAV267	BKZT01000267	CTTCTTGGCTGCCGACTCAGTAGTAGTCTCATTTCGTACCACTGAAGTCTTTGCTATACTAATGTCAATCACGTCTGATAGCGGTGCCCTCACACATAACACCCTCTCTGACCTGTCCTCGTCCAACACAACTCTCGGCTTTGTTGACGCTTCTAGCATCGCCGATCTAAGTTGTGATCGAGACAGACCTGAAAGTTCTAACACTCTCTGATTGACCTGCGTGTTAATGAAGTCGTCTGTCGCAAAACTCTGCTTAAAGTTGACCTTGCGTCTAACCTTAGCTATGTTCTCGATATCCAACATCATCACCCTACCTATACCAGTCCCCTTAACGGGAGACCCCGCAACCGAGACCCCGTTCGTACAGATCTCGAAGGCATACGCTGCCAGCACAGGGAG…	784	25	0	RNA dependent RNA polymerase	RdRp	BAU79502.1	Diatom colony associated dsRNA virus 9 genome type B	328	6e-104	59	79	-2	Totiviridae
2014	Partial		Sponge_RNAV268	BKZT01000268	TCTGTCCGCGGGGCTTTGTTGATGCTTCCAGCATCGCCCTTCGAACGTATTCTCTTGTCACACCTGCTGCTCGCAGTACTCCATCATCTATGTTGCGATTCATGAATGAATCGGTTGCATAGGATTGGGCCGCCACATTGGCCCTAGGTTTTCTCTGTTTCCGTGAGAACGCCACGTGGTTAACCTTAAAACCACAAGTTCCCCGGACCGGGGAACCGTTGACACTCACGCCGTTTGTTACAACATCATACGCCATAGCTCCCAGCGTAGGCACCCGTCTACGAAACGTGCTTGTGAGCAACGCCCCGCATCCCTGCACACCACTGCGCGTGGACATTGTCCAAGCCATTTGAGCGTAGTTCACGGCGGCCTCGGCCTCGTCTAGCATTACATCCGAGA…	713	8	0	RNA dependent RNA polymerase	RdRp	BAU79502.1	Diatom colony associated dsRNA virus 9 genome type B	243	6e-72	57	69	-2	Totiviridae
2014	Partial		Sponge_RNAV269	BKZT01000269	GCGCGTTCGACAGGCTTCATCAGGTGCTCGAAAGCCACGTATGAGACCGTGTCACAAGCTAGGATCATACGGTCTTTCCCGTGTTCCTGCTTAACGCTGGCTGAAACATACACTTCCCCGTTCCAGTCTATCAGTGGGTTGGCCTCCCACTCTTCCATGGCCACCCTGCGGTGGACACGGCCCTTATGGCCAACCTTCCAAGTCTTGTCCGCGCGCTCGACGGCTCTGCTGTGTCCACCATTAACACACCATAGCCAGCGCTTGGACCACATCTCCTCCACGCTCTCAAACGTAACCTCGCGACCCTTGAGCTCCGTCCTAATATAGTGACGGATGCTGTCGCGTAGTACTTCGTCGGGTACGTTTGCCAGCTGACCAGCAGAGCCGGGCTCCCTAACC…	1193	189	0	RNA dependent RNA polymerase	RdRp	BAU79524.1	Diatom colony associated virus-Like RNA Segment 4	185	4e-48	34	51	-1	Totiviridae
2014	Partial		Sponge_RNAV270	BKZT01000270	TGTATATCATTAGTGCTAGTGCACTCGATCTTCAGTAGCCTTTAATAGTGCATCGTGGTGTACACTGTTATATTAAACATAACAGTTGTAGTGCACGATGACGCTACAAAGGCGGGGGGGTGTCAAGCTAGATGCATCACTGTAACTCAGGCATCCGCAAATGTTTATGGACTTGTCGTGTTCACCCCAGGCCACACGATTTACCTCCTTCTTATCTACCCACCTCCCGGTCTCGGCGTACACTGCGTCTTGCAAGGTCAGCGTGTCTATGGCGTTTCGCACCAGCATAAGCAGTGGGTGCCCAATGAGGGCGGGCTCTTCCTTCTTGTACAGCAGTACATCGTCCACGTTTAACTTGCGCATTGGGCGTGCACGATACCTCCTCCACTCAGCCGAGCT…	564	10	0	RNA dependent RNA polymerase	RdRp	BAU79524.1	Diatom colony associated virus-Like RNA Segment 4	79	8e-14	31	51	-1	Totiviridae
2014	Partial		Sponge_RNAV271	BKZT01000271	CTCAAGGCTAGACACGTAGACGCGCTGCTGGCGTAACGTCATCGGCTTCGAGTCCCCGACAGATGCCGACAACAAGTTGACCAGAGGATGAGTAAGCATGGCTTGCTCATCGTAAGAATCAATGGGAACACCTCCACCGCCTCCACTACCATCAATACGAGCGCCGCCAGCTTGGTCAATCGCCTGGTGCAAGATATCCTCGGTAGTGAGGGGGGGGGAGTGCTTTCGTTAAGGCCTGAGCCTGTAAGAGCTTGAGACAAGTTCATAATCACACCGGTGAGAATGATGAGGAAACGGAGGGTTTTTACGATCGTAAGCGTTATAATGCTTTAGGTCGCCCAAGAAATGAATAAAAGGAATTCGGATCTTAGGAACCTCCCCGTCAACTCTTATTCTCAC…	543	8	0	coat protein	-	BAU79525.1	Diatom colony associated virus-Like RNA Segment 5	117	2e-31	100	100	-1	Totiviridae
2014	Partial		Sponge_RNAV272	BKZT01000272	GGCAGTGAGTACGGTGAACAGCCTGGGAACGGACAACGATCAACAGACCTTTGTTCCCCTCTCTGACTTGGTGACCATTTCAGGTACGAAGACAATCAACATCGTCTTACCCAACAAGTACCCGGCTGGCCCACCCACTAGTCAGGCTGCTGCCAACGCCCAGGCTCTTGTTAGTCCCACGGGTGGTCCTGATGCTGTACCAGACATTGGAGGTCCTTACGCCAATCTGAACGTATCGTACATTGACAACGTCATTACATACGATCTGGCCAACTACCTGAACACTTGGATGGCAACCACTGGACCTATCGACCTGACTACCTTGTCTCGTTTCTCTCTTCAGCTATGTGAGATCTTCCAACGTGACCAGGACAGACGGTTCGCATGGGAGTTGGCATC…	857	8	0	structural protein	-	YP_003289292.1	Drosophila melanogaster totivirus SW-2009a	79.7	5e-13	26	45	2	Totiviridae
2014	Partial		Sponge_RNAV273	BKZT01000273	CACACGTACACCTGCCGCCCCACGAGAATAACTCCCGCCTTTGCCCGTCTGCATAACGATGCTGCATCGCTATACGACAGATAACCCTCCACAATCGCACCCTCACCAACGGTGCCCCATGCAGCGAGTTCGGGCTTGCCCTGCCCGTTCCAACCGACCCTATCGAGAAGGTGCCGCAAGTTGCCCTTAGACAACCTGTTTTTCATCAGGACGATGAGTGGGTATGGGGACAACATACCCGGCACTTCCCGCCGCCGGACGAGGTCCTCTGCAGCCTCCAGTCCATGTGCTATGGCGTTCCGGCCCTCAACTAGCCGCACAGTCTCGGATGTCGTGACCCTCCCGTCACCTGCTAGCGTCTTCCTATATGAGGATTCTAGCATGGCTTCGACGGGTGAA…	1361	373	0	RNA-dependent RNA polymerase	RdRp	YP_009272905.1	Fusarium poae victorivirus 1	312	1e-94	42	58	-1	Totiviridae
2014	Partial		Sponge_RNAV274	BKZT01000274	TTACCTGCCTTGCATACAGGGGACGACGTCGTAATGTGCGTCAACAACCTGCGTCAGGTGGAGAGCTTACTGGATGGTTGTGCGCGTCTGAGGTTACGAATGAACCCGCTCAAGCAGAGTGTCGGTACCGTGTGTGCTGAATTTCTGCGTGTGGCTATCAAACCTAAGTACGCGGTGGGCTACATTATGCGGTCCGTCGCGTCTACGGTTTCTGGTAGCTGGGTGAATACGGACACACTAGACGCAGACGAAGCCGTGAGGACGATGGTCAGTAACTCACGCACGCTCATCAATCGAGCGCGTAACCCGCTAATTAGTCACTTGCTGGTTACCGCTCTCGGTCGAAGAGTGAAAGGGAAGGGGAGAGTAATCCGCGGCGTGTTGGACGGTTCAATAGCG…	974	153	0	RNA-dependent RNA polymerase	RdRp	YP_009272905.1	Fusarium poae victorivirus 1	183	2e-48	38	54	1	Totiviridae
2014	Partial		Sponge_RNAV275	BKZT01000275	CTCACGGCCTTCCTGTTCATAATGCGCGGCTCAATTGCCGCGCGTTTCTGGGCTGGGGTACGTAGTGATGCTGCATCACACGTACACCTGCCGCCCCACGAGAATAACTCCCGCCTTTGCCCGTCTGCATAACGATGCTGCATCGCTATACGACAGATAACCCTCCACAATCGCACCCTCACCAACGGTGCCCCATGCAGCGAGTTCGGGCTTGCCCTGCCCGTTCCAACCGACCCTATCGAGAAGGTGCCGTAGGTTGCCTTTAGACAACCTATTCTTCATCAGAACGATGAGTGGGTATGGGGACAACATACCCGGCACTTCCCTCCGTCGGACGAGGTCCTCTGCAGCCTCCAGTCCATGTGCTATGGCGTTCCGGCCCTCTACTAGCCGCACAGT…	808	173	0	RNA-dependent RNA polymerase	RdRp	YP_009272905.1	Fusarium poae victorivirus 1	120	3e-27	36	51	-2	Totiviridae
2014	Partial		Sponge_RNAV276	BKZT01000276	GCGTGAGTGGAGGTGCGTCGCTCGCTGATGCGCCTGGCTCTGATGGAGTCCACGAAAGCGAGACAGCTGTCGCGATGGTGGCCGCGGCAACTGGAGACACTCCTGATCCGGGAGGCAGCGATAGCGTGCCTCCCTCCGACAAATGATCTTCGGAGGCGGCGTCGACCCAGTTGCAAGAGCAGAAGCACTGGGCGTCGTCGGTAGTCGCTTGTTTGAAATTCTGCCAGACCACCTGAAAGTGGAAACTCAGCGCACGGTAGTGGAGGACCGTGGGCTGATATGCGGACAGTCCTCCTTTGCTAAGAAAGTGGCAGTCAGCATGCTGGTATGCCGGGCTCCTATGCAGTTAGATCCTTATCAAGTTGATTGGGTGTTTCTGCGCAGCCTGGTCACCGATGT…	1626	62	0	RNA-dependent RNA polymerase	RdRp	YP_009272905.1	Fusarium poae victorivirus 1	287	5e-84	43	58	2	Totiviridae
2014	Partial		Sponge_RNAV277	BKZT01000277	GGTTACGAACCGTGGTGCGCCGCGGCAGAATGATGTGCATACGAGTCAGGCCGGGGATGAAGGTGGTGGCCAGGTGCGGCACATAACGCTGGTCCGCAGCGTTGCCGCCAGCAGTGTCCAAGGTTGGCAGGGTATAGTCCCACATCAGCGTCGGCCAGTCAGCCCACATTGTGACAAAAAAGAAGATGGCTTGTCCGGCGGTGTAATCGGCGAGCAAGAGGTTGGCCGGGAGGAACAGAGCTGTGGCGCGTTCCTGCTCGGGCACAGTCTCAAGGGTTTGGTGGAAAAAAATCTCTCCTGTGTCTCCTCCGCGGAACGGAAGTACGGCGGTCGCCCCTCCACAACCCTCACCAAATATGGTCGACCCGTTGTAGCCAGTCACGACGGCGTTAGCGGGGT…	656	9	0	polyprotein	-	YP_009256208.1	Golden shiner totivirus	145	3e-36	40	57	-2	Totiviridae
2014	Partial		Sponge_RNAV278	BKZT01000278	GTCTGGCGTCACAGCCGTCGAATTTGTCTCACCTGTTACTACTCTCGCCCCCTTCCAGGGCAACACCCCAAGGCCGCCAAGGCTGGCTGGGATGTCGAGGAGAGTGGCCAAGTCGGGCCGGAACCGCTGTAAAAAGTGTTCCTTGGTAACAGGCCAGTTCGCACCACGCAACTCACACGTCTGATATTGCTGCGCGATGGTGTCGATCAGCTGTGCCGGGCTAGGAGCATCCTGCTGCCATGGTCTGTGTTGGACCAAAGAGGGCAGCGCCCGGGCCAGATACCCGCCGCTCACTTCGCGACGGGTTGCCATACGGAGGTATTCCATTCCACGGTCGAGAATACCGAACTTGCCTTTTCCAGATACCCACCCGAGGGCAGATACCGTGAGGAGTTGCAT…	3587	115	0	RNA-dependent RNA polymerase	RdRp	YP_009256209.1	Golden shiner totivirus	159	2e-36	26	45	-3	Totiviridae
2014	Partial		Sponge_RNAV279	BKZT01000279	GAGGTGGTCAACAGGTCAGTTCCGATGCCTTGGGACTACAAATCGTACGAGCAGCAAGTGAAGTCGACAGAAGTGCAAGCAGTAACAGCTGCATGGATAGACAACGGCCGCGGCAACGTGCCTTCAGCATTGCTGCAGGAATGGAGACGCGTGCGCGCTGAGGTCATCAATAGCCTAGCTACCAACACGGTTGTGCTGCGCAAGGAGGTGGCACAGAGCACCAACTCAGACGGCGTGAAGGTGAGCGCGGACATAGTGCGGCCGGCCATGTCGTTCATGAGCGGAAGCAGGGACACATCAATAGTGGGAGACGGAGGCAACATCGGATTCTCAACGATAGTCAGCGGCTACGTGTTGGCGATGTGCGGGGAGATAGGCGAGCTGTGGATAGCAGGTGAC…	810	8	0	RNA-dependent RNA polymerase	RdRp	YP_009256209.1	Golden shiner totivirus	90.5	8e-17	26	44	1	Totiviridae
2014	Partial		Sponge_RNAV280	BKZT01000280	CAGTCCTTCAGGTATCTGGACAGTGAAGACACTGTCCAGATACCCCAAGCTTTCGACCTGTTGGAGGGTCAGTACTCCACACTCCGCGGCCACGTCACGAAGTACATGAACGTGGCCCCCGACTACGAGAAGGCGGACCTCAGTGGCACGATCTTCCACCTTGCCGCTGGGTTAGCGCAGTATGCGCTAACCGGCAACCTCACCTCCCAGCGGCTCCGAAGAGGTACAGCCTTGGCCCTACACGACTTCACCGTCGCCGCGTCCCCGATGCCCGCTCACAATTGCGTCTTAATCCCTAAAGACGTGACTATGTTGCAGGCGCCTGAAGTGTTCACCGCACTAGTCCTTGCCACTAACGCTGCTGGATCGGCAGTGGCTTCAGACAATGTGCGAGTGACG…	1821	321	0	putative coat protein	-	NP_624331.1	Gremmeniella abietina RNA virus L1	199	2e-51	31	46	1	Totiviridae
2014	Partial		Sponge_RNAV281	BKZT01000281	TTTGTGATCTTCCCATCTCGACGGGATATCAGTCCTGCCGAGATAATCCCCCGAGCCCCATGGGTTCGGAACCTAACCGTTACCGAAGGGTGACGACCGCGGTCAATCGACCGTTCAGCTACACACCCCGCAAGAGGTAGTCACTGGCTGGCTGGCGGTAGGGTATTTTTAGTGAGGAGGGTTTCCGTTGAGTCACTGATATACTCTCTTGCGTTATCACTCAACGGACATGGCCGCGAAACCCACCGTTCCCGTGGATGATTTGTCATCCCCCTCTGGAGTTGCTGCCTTCCTCGCTGAATCTACCCCGCTGTCAGGTGTCGTCACCCGTCTTCGGTCCGAGTGGTTAGGTGCCGGGGTCAATACTTCCCGCCGCTACGGCGGTTCCTTAACCACCTC…	2438	767	0	putative coat protein	-	NP_624331.1	Gremmeniella abietina RNA virus L1	201	6e-51	30	45	2	Totiviridae
2014	Partial		Sponge_RNAV282	BKZT01000282	TCCAACAAGCTCTCCACCTGGCGCAGGTTGTTGACGCACATTACAACGTCATCCCCTGTATGCAAGGCAGGCAAGCGGTCTACTAGCTCTGGGTCAGCAGCACGTATGTACGCAGCATTGAGCACACTATTTATGAACGTAGTGCACCTATGCCCTGACATCAACGTCGCCGTCGCCAACCCCAAACCGTCACCGCCTGCGTAAACATGCATGCGTTCGAAACTATTTACTAGTCTCTTCGCCAGTTCACGCGGGTACCCGACGATGTCACACAACTCGGAAATTACCATCTGTTGTGCTTTGAGGGTGTGTTGACTATTGAAATCATCATAGTCAAGCATGACCCATATACTACCGTCGTGTCCCAGCTTGCGGACGCGGTCACAGGTACCACCGTGA…	667	22	0	putative RNA dependent RNA polymerase	RdRp	AAK11656.1	Gremmeniella abietina RNA virus L1	196	2e-54	53	65	-3	Totiviridae
2014	Partial		Sponge_RNAV283	BKZT01000283	AGAGGATGAAGAGGATTATGTCAAAGTATCGGTCAAAGGTAGACCGAGCGAAGCTACGGAGCAGTACTTGAGTGAACACGTGACAAGTACGGAGCTAGCTTTGGTGGAAGAGTACGGTGGTGATATTAAAGATCTTATGGTGAGGGCTTCGTACAAGAAGTCTATCACCGAGGCAGGTATCATACCGGAAAGATCGCTGAAGTATAGCGGCATCACTAGCAAAGACACTAGTTCTGAGCAAAGAGTAGGGGGCCTTGTCGACGTTAAATGTCGAGTAGCAAGGATGAGGGAGTCGCCATTGGCTGGGCTCCCTCTTTTAAACTTATTCGAGAGGAGAGTGCCGATATGGAGGCTTCGTGAGGTGGCGGAGTTCTTAAGCGGTGACAAGTATTGGTTGAG…	645	17	0	RNA-dependent RNA polymerase, partial	RdRp	APU54690.1	Leishmania RNA virus 1	65.5	9e-09	30	49	2	Totiviridae
2014	Partial		Sponge_RNAV284	BKZT01000284	CTCTGCACAAGCCTATCAAGCAAACCGGCCTCATAGTCTGTGTATAATCCAACCTCTTCAATCACGATCTTCTGAGCCTCGAGCGAGTGTTGACTATTAAAATCGTCATAGTCTAGCATCATCGCCAGGCCTGCGTCCCCGACCATGTTCCTTACTCTGTGTGCCATTCCTGCATGCCCATATTTCCCGGGGTCAAGCAACACTCTACTGTTCTTCCACACCTTCTCAATCGGCCGCAAGAAGTGCTCAAAGCATGTGTATCCAACTGTGTCACAGGACATTATCATTCTAGTCTGTCCAGTTTCCAGTTTCTCGCTCGCACTGACTGCTACCTTGCCGTTCCATCTATCCAAGGGGTTATATAGCCATTCTTCCATGGCGACCCTTCTGTGGACCTCC…	676	12	0	RNA-dependent RNA polymerase, partial	RdRp	AHJ90430.1	Leishmania RNA virus 1	190	3e-52	43	66	-3	Totiviridae
2014	Partial		Sponge_RNAV285	BKZT01000285	TACGCGCTCATGACATTCACAGCCGCGTTGCACAGACCGGCTACACTCATCGGTCACACTGACGAGGGTGGAGTTTTCAGGGATGTCATGAGGTCCGGCAGTTACGGTGCGAGTTATGGTGTGCTAACCGACATCATGGGGCAAGGCTTCTCTGGGCTACCCACAACGTACGACGACACCCCTTTGCAGCTCGTCACGTTGTACGATTCGCTGCTTGTGCGTACCGGCGCCCTCGTGGCAGACAGCGATCCGACGGTCGAGCTCAATGGGAAGACATTTCCCACTGTCTTGAAGGCCAGCGGCGAATTCGAGAAGGACGACGATCTCGGTCGCCACATGATGCACCAGATCGCAGGGGCTAGCGGACCCTTCAACCGCATATATATTGACCAAATCTCC…	1269	53	0	major capsid protein	-	NP_619652.1	Leishmania RNA virus 1 - 4	129	1e-28	30	48	1	Totiviridae
2014	Partial		Sponge_RNAV286	BKZT01000286	CTCCTCCGGGCAGGGCTGTATCTCCACTAAGCAAGGCCTCGACCTTGCGCATGGCTAGCCCCGTCCGGCGCGCAACTGAGCGCCGGGCAAGCCTCCAGATATCCCGAACACGCGTGCGGTTAATCATGGTTCGACAATTGCCGACCATGGTGGTGAGAACCTCACGCTGCCCGAGAGCTCCGGGGCTGACCCAATTCCCTGCTATAGAAGCAGCTATCCCCCGGCACGCATAACCGTAGCATACGTCCGCCTTGATAGCCACTCGCAGGAATTCCGCGCACACTGGCCCCACGCTTTGTTTAACCGGGTTCATCCTCAACCCGCTGGTCCCGCACGCATTGAGCACCTCTTCCACCTGAGAGTAACTCTCTGCGTTCATGACCACATCGTCGCCAGTGT…	557	16	0	RNA-dependent RNA polymerase	RdRp	YP_001649206.1	Magnaporthe oryzae virus 2	149	3e-38	45	60	-2	Totiviridae
2014	Partial		Sponge_RNAV287	BKZT01000287	TACGACTAAAGTTCCATCTAATGTGGTCGCTCCGCGCGCTCTTCTGTAGTCACCCTTGCTAGGACCTGCGGTCCTTCCACCGGGGATTCGGTAGATTCTTCGTCTCCTCCCACGCCGTGGTCTCCTCACCACAAGTACAACTCCTTGTACCACGGCTGCCGCCTCACCCATCGACACACCAGCCTAGACAGCCAGCAGAGTTCGAACTCAAACTCCCCGGCTCGCCACGTCTTCCGCTCCGGCTCGCCCATCAGTGAAGCCGCCACCTTGCCAACATACGACATCACGTTTGGGTGGACCCCGACGTTCGGCCATGCCACCTCCCCGAACATCCAGTCATACGCTGCTCTCCGCCTTACTCCACGCTTTCCGAGCAATCGAGCGTAGTTCACTACACTC…	1998	68	0	ORF1/ORF2 polyprotein	-	AIC34744.2	Penaeid shrimp infectious myonecrosis virus	88.2	4e-14	32	47	-2	Totiviridae
2014	Partial		Sponge_RNAV288	BKZT01000288	CCAGGAAGCGTGACCCAAGACATCTTCAAGTAGGTGTAAATATCACCAGCGACTGCGATGCGCACCTTACCCAACTCGCTCTTCGTTATCGCCTTGTTTTCTTGATCAGTCTCGTTCTCTGCCTCCCAGGCCAGATCGCCTAAGTCGTAAACGTCGGGGACGAGGTTCTTGCGAGCTTTGAAATGCCCCTTCTCCTCACCGAACTCCCACTCCACCTTGCCGACAGTCGAACTGCCGGTCGTCTCCCACTCCGCACTAGTCACGTAGTCGCGAAACGAGATCCACTCCACAGACTCACCCTCGGTGTCCAGTATCTCGTCCGCGATACGCTGGAACTCCGGAGAGTCTCTTCTTCTCAACAGCCCGTGTTCCTCCCCCCCCTCAGCCAGCAGACGAGTC…	1136	26	0	ORF1/ORF2 polyprotein	-	AIC34744.2	Penaeid shrimp infectious myonecrosis virus	96.3	9e-18	30	47	-1	Totiviridae
2014	Partial		Sponge_RNAV289	BKZT01000289	AAGCGACGGATAATACGTAGAGATAAACGCCAGCTTATCATGTGCCGTACGCAACGCGGCCTCGTGGCCAAACAACGACGCGTACATCGCCATCACCGACCGGATATCACCTGGGCTCACGACACTGGCATTTGTCGGGAATACCCAAGAGCCGATAAAGTGCAACAAAGGCACTTGAGTCTCGGTGCCGACAAACGAAATGTTAATCGGCGTGCCGGCGATCTCGCCGTATGCCGCGGCACCAGGTCCCCACACTGGGTTGACGCGACTGTCGCTATTAGCCTCTTGCTGCGTGGTTGGAATCAGCTTGACTGAGTCGTCCTTAGGGAAGACGACCGCGACTTCAGTTGTGCCGGGCAACTCATTGAGGCACGACATCATTGTAAAAAATTGTTCACT…	531	9	0	structural protein	-	ABN05324.1	Penaeid shrimp infectious myonecrosis virus	59.7	3e-07	26	46	-1	Totiviridae
2014	Partial		Sponge_RNAV290	BKZT01000290	CTGTGGAGCGTCTCATTCCATGACTGCGCTGTCCCTGCACCTCCGCGGTAGGGGGCACCCTGACCATCACTTGATGTGCTCTGGCATATGTTCCGCACTAGTGATCCGCGTGCACCATCCTCGGTGTACATGACTCTCAGGAACTCAGTGTCCGGGCCGGCTAGCTGCTTCGATGCCTGAGCATCCAAGCCACACACATCATAAAGCTCCAGGTACTGCAGTGCAGTGAGCTCGTCGTGCGTCTCCATCGCACCATCGTCACCTAGCAACTTCGTGGCCTGCTGAGGATCATAACCGTAGATGTTCTTGTGGGTTCGCCGAACAGCGTTGGTGTAGCAGAGGTTCATCGTTGTGTTGATGAAGGTGGTCGAGCGCCAGCCAGACCACAGCCCCCGCACA…	509	115	0	putative RNA-dependent RNA polymerase	RdRp	YP_003541123.1	Phlebiopsis gigantea mycovirus dsRNA 1	103	2e-22	42	50	-1	Totiviridae
2014	Partial		Sponge_RNAV291	BKZT01000291	GAGCTCTGTAAGTCTGAGCTCACGGCATTTGAAATAGCCCTGATCAGGCTGCCATGCATAGACGTCCTGGTATACATCACACGCAAGAATTCCGCTCTGGTAGTGCTAAGCAACTGCTTGGTTGCTTGTGCATCATAGCCTGTGGCCTTGAGTGTGGCAAGGTACCTGGCGCCAGCCAACAGGGAGGGGGCAGACATAGCGCTGTCATCGCCCAAGCCGTAGTACCAGGTGGACTTGAAACTATGAGATCCAAGGTTATGCCGGATGACACCATCATACGCAAGGTTCATAGCGGTGTTCACGAGCGTGGTGAAACGCCAGCCTGTCCACAACCCGTGATCAAAGCGATGGGTGCGTCCATCACCATCGGTGACCTGGGCGTCACCCAACGCATCCGCG…	962	72	0	putative RNA-dependent RNA polymerase	RdRp	YP_003541123.1	Phlebiopsis gigantea mycovirus dsRNA 1	117	2e-25	33	44	-1	Totiviridae
2014	Partial		Sponge_RNAV292	BKZT01000292	TGCCCTGTGCCGCCTGGGCGAGAGCGTGGTCCTAGCCACTCCACTCGCGCGCGGTCGGGCCGGTAGTTGCTGCAGCACAACCTGTGGCACACCATTCTCGTCAAAGGTCGACGCACCCTGGCTACTCATGTCCACTGTCTCCCCAGGCAAGTGGCCACCTCCAAAGGTCGTGTGCGCCGGCATGTTCGACGCCTCTGCGAACCCAGATGTAGCTGGTCCGTACGCGAGCGGTAGAAGGTCAGCGCTCGCGCGGTGACCAGGGAGCCCAGCAGCGTTGGCCAGTGCAAAGGCGCCTGCAGTACGCCCACGGTTGACTTGCTTGTCAACCTTGTTCAGCACGCAGCAGTCGACAAGGACGGGGGCCGTAGTGCTGTAGACCACAGGCTGATCAATGTCGCT…	2392	165	0	coat protein	-	YP_009115491.1	Phomopsis vexans RNA virus	214	1e-55	32	45	-2	Totiviridae
2014	Partial		Sponge_RNAV293	BKZT01000293	TGAATAGATACCGAAATCCAAATTGAGTTCGATAATCTATTCACACGTCCTTATGGACACACCCCCCGGGCGTTCTGCGCCTGTGCAGTCGTCCTCGCTGGACGAATCCTCGGTGAAGCTGAATAAGTGTAACACGGGGTAAGCGCTGCGAGCAGCTAGAGCAGAGGAGGGGATCCGTTGATCCTGCTACCTAGTCTGTCAGTTACTTTGTGAACAACGGCTGAGAGGCTAAGGTTAAATCTTCCCGCTATCAACAGGTGATTCAGACCCGCATAAAACCCGAAACTCTCAAACTTTCAAACCCGCAAAACAACTACGTTCCGATGGCTCCAAGCCAAGAGAACGCGCCATCCGACGGCGAACCCCCAAAAAGTGAACCCGTCGCCTCTGCTCAGTTGC…	1613	66	0	coat protein	-	YP_009115491.1	Phomopsis vexans RNA virus	164	7e-40	36	50	3	Totiviridae
2014	Partial		Sponge_RNAV294	BKZT01000294	CGCGAGAAGATGAAGGAGCGCACTTGCTGGCCCCTCAAAAGCGGCGCATTGCCCGATTTGGATCTGGGTGCCTTGCGGCTGCACATACGCGAGGTCATCAAGAGCGAACTCGGTTCCGGGCCCATCGAATTCGAGGACGTCGACGACTTCTGGGCTAGGCGTTGGGCGTGGTGCGTCAACGGTGGGCATTCTGGAATCCTGGGCCGCGAGAAGCCACAATGGGCTGTCAACCAGAAGGGCCGCCTACATCGTCGTGAGGTGATGGAACACTGGGATGATAATCCCCTGCTCAACTGGGACGGGCGAAGCATAGTCAGCGCAAGCCCCAAGCTCGAGCTCGGGAAGACCCGTCTAGTCCTAGCCAACGACACCATAAGCTATGTCAACTTCGAGCACATG…	683	24	0	RNA-directed RNA polymerase	RdRp	YP_009115492.1	Phomopsis vexans RNA virus	190	2e-52	46	64	1	Totiviridae
2014	Partial		Sponge_RNAV295	BKZT01000295	GCCGGGCTGATGTCTAGAGGCACCGCCTGGACGTTCGACTTCGACGACTTCAACAGCCAGCACTCGCTTCAATCGATGCGTGAAGCGCTGCTCGCCTATAGGGACGTATGGCATGACGTTCTACACCCTGACCAGATTAGGGCACTGGATTGGACGATCGAGTCCGTCGCGAATCAGGTGGTCACGTATGGCCCAAGCGGTGAACACTCGTACCGAGTGGCCGGCGGTTTGCTGTCTGGCTGGCGGCTGACGACGCTCGTTAACAGTCTCCTGAACGAAGCGTATCTACGCGCCGCAGGCGTGCTTAAACACGCTCGGGGTTCGCTGCATAGCGGTGATGACGTCATTGTCGCTCTGGGCGACCCCTATGCGGCCGTTGAAACTGCCCGACTGTGCGCG…	849	11	0	RNA dependent RNA polymerase, partial	RdRp	BAT62484.1	Red clover powdery mildew-associated totivirus 4	170	2e-44	41	57	1	Totiviridae
2014	Partial		Sponge_RNAV296	BKZT01000296	TGACCGCGAAGTTGTCGAGCCTCCACACTGGTGATGATGTGGTCATGAATGCCATATCATACTCCAATGTTGACCAGATCGTATCTGCTTGCGCACGGTGCAAACTAAGGATGAACCCTGTCAAGCAGAGCGTTGGTCGTGTATCTATGGAATTTCTGCGTGTAGCTGTGACTGCACATGAAAGCCGTGGGTACATCTTGAGGTCGATAGCTTCATCAGTAGCGGGGAATTGGATCACCGAGGTGGTCGAGGAGGGCGGATCAGCGCTGGCTACATACATAAGTAACGCACGCACATTAATTAACAGGTCTGGAGGACGCGAAGACATGGCTAGCCTGATGTTTACAACATTAAGGCGGAGGTTGAATATTAATAAGACGACGGCATACCAACTGCTAA…	811	25	0	RNA dependent RNA polymerase	RdRp	NP_047558.1	Sphaeropsis sapinea RNA virus 1	167	1e-43	39	58	3	Totiviridae
2014	Partial		Sponge_RNAV297	BKZT01000297	CCCTCAAAGCACAACAGATGGTAATTTCTGAGTTGTGTGACATCGTCGGGTACCCGCGTGAACTAGCGAAGAGACTAGTAAATAGTTTCGAACGCATGCATGTTTACGCAGGCGGTGACGGTTTGGGGTTGGCGACGGCGACGTTGATGTCAGGGCATAGGTGCACTACGTTCATAAATAGTGTGCTCAATGCTGCGTACATACGAGCTGCCGACCCAGAGCTGGTAGACCGCTTACCTGCCTTACATACAGGGGATGACGTCGTAATGTGCGTCAACAACCTGCGCCAGGTGGAGAGCTTGTTGGACGGTTGTGCGCGTCTGAGGTTGCGTATGAACCCACTCAAGCAGAGTGTCGGCACTGTATGTGCTGAGTTTCTGCGCGTGGCTATCAAACCAA…	692	49	0	RNA dependent RNA polymerase	RdRp	NP_047560.1	Sphaeropsis sapinea RNA virus 2	163	1e-42	43	60	3	Totiviridae
2014	Partial		Sponge_RNAV298	BKZT01000298	AGTGGTATCAACGCAAAGCAGCCCGCTGAGGACGCTTTTCGGTTCAGTCCGCGCATCTTTTATGTGCGGCGGTGTGGTGTCGCGTCGATCTAGACGTGGACATCAGACGCTCGTGCTCCAGGTTACACCCCCGTGTAGGACGCTTACTCTTTTGTTTGTGCATCCGGTGTGTGTCACGTGACGAGTGGCTGGTTCTACATGGTCTCTATTGTATTGACTATGACGTCCCATCACACTGACACTGATACTTGACTGCGGTTTTCCTGGGTGCCCCCAGGGGTACGCAGTTCGGCTTAGGAACCCGGACTGCGTGTGGTGCCGCGAAGGACCTGGCTGGCGGGGGTTGATCCCCTCTGCTGTCCAGTTCCTGTCAAGCGCCTTCAACGGGTTAGGGGTCGG…	6697	9096	0	polyprotein	RdRp	YP_009209482.1	Thelephora terrestris virus 1	127	1e-25	28	41	1	Totiviridae
2014	Partial		Sponge_RNAV299	BKZT01000299	ACGGCTAGCGAGACAACAGTGTTTCTGCCAAGAATCGCTGACACTATAGTCGCTCCAAACACGCTGGCGGCAATAGTCCACGCATGTGCAGGCGTCGGCAGCACACTTGCTACTGACCTTGTTGAGGTAGATGCAGGGATGCGGGCGCTGGTGCCAACAGCAGTAAATGCTGATCTGGCCATGGGCTGCTATTCGGGGCTGCTCCTCCTTGGGCACATGTACGACCTGGCCTCAAAAGGCGCGCTCTTCGCTCTGGCCCTGACACGGGGGCTCCACTCTTGTTCCACCGTGTATGGGCACAGTGACGAGGGCGCTTGGGCTAGGAGTGCACTTCGTGCAGGCTTCTTTGCGCCAAGCTTTGGAGGCATACATGTACAGGGAGCCAACTATGTGGGCATT…	706	8	0	putative coat protein	-	YP_007761588.1	Ustilaginoidea virens RNA virus 1	134	1e-32	44	61	1	Totiviridae
2014	Partial		Sponge_RNAV300	BKZT01000300	GGGCACAGGGCAACCAGTTTCATCAACAGTATACTTAACAAAGCATACATGGTTGCAGTCTGCCCAGAAGTTGGTGACATGCTCACGGTGCACGTAGGAGACGACGTGTACCTAGGTGCATCAACAATAGTTCAGGCAGGGAGAGTGCTGCGAACGGTCTCAAAACATACGCGCATGAATGTGCTCAAGCAAAGTGTAGGTATCTACAGCTTTGAGTTCTTGCGTGTGGCTACTGGTGGAAGGTGTTCATTTGGATACCTGGCCCGGGCCGTAGCTTCCAGTGTCGGAGGCAATTGGGTGAACACGAACGAAGGACGAGCCATTGACAAGCTAACCACGTTCGTGAGCAATGCTTGGACGCTCGCCAACAGGTCGAGCAACCCAGCAGGGGGTCTGTGT…	853	14	0	putative RNA-dependent RNA polymerase	RdRp	YP_007761589.1	Ustilaginoidea virens RNA virus 1	167	2e-43	38	52	1	Totiviridae
2014	Partial		Sponge_RNAV301	BKZT01000301	CGATCGACAAGCTCTGGGTTTGCGGCGCGGATGTACGCAGCATTAAGTACACTGTTTATGAACGTAGTGCACCTGTGCCCTGACATTAATGTCGCCGTAGCCAACCCTAAACCGTCGCCGTCTGCGTAAACGTGCATGCGATCGAAACTGTTAACCAGTCGCGTCGCCAGTTCACGCGGGTATCCGACGATATTACACAGCTCGGCAATAACCATCTGCTGTGCTTTGAGGGTATGCTGACTATTGAAGTCGTCATAATCAAGCATAACCCATATGCTACCGTCGTATCCCAGCTTACGGACGCGATCACAGGTACCACTGTGACCATACCTTCCTGGATCCAGAAGAACTCTGCTGTTGCGCCAAGCGCGTTCGACAGGCTTCATCAGGTGCTCGAAA…	992	150	0	RNA-dependent RNA polymerase	RdRp	YP_009182167.1	Ustilaginoidea virens RNA virus 5	277	7e-83	49	61	-1	Totiviridae
2014	Partial		Sponge_RNAV302	BKZT01000302	TCTGCGCGCAGAGCGTCAGTGGTCGCCTTATTGCCCAACCAGCACGCATCAGAGTATGACAGTGCCCCGTCGATTACGGTGGGCTTAGATTTTTGGCCCCAGGCGGCGATCCCCGGGTCATCGTAATCGACCACCCCAATGTAGCCCATCAAAAAACTAATATCCTTGTTGCTCAGTCTACTTTTTACCAGCTGCAACAAGGGGTACTGTTCTAGGGCACCACGGGGTGGTTCGTAACCAAGTAGCGACGTAGCGTTACTTGTCGTACTAACGGTCATGTTCTTTAGAGGACCATAGCCAGAGCGCATTCCCACTCCCTCACCCGCTAATGCTAACGTCTTCCCATATGAGGCGTCAAGCATAGCTCCCTCCGGTGAGAGTTCAAATTTGCTGAAGGCT…	633	50	0	RNA-dependent RNA polymerase	RdRp	YP_009182167.1	Ustilaginoidea virens RNA virus 5	81.3	3e-14	38	51	-2	Totiviridae
2014	Partial		Sponge_RNAV303	BKZT01000303	AGCCTGGGGGCCAACAGTGACCCACTTGGTTCGCGCCTCGTGGAGGGAGACGCTTTGCAAGGAAGAGGAGTGGGGGACTTCGACCTTGTTGAGAAAGCTCGAGAGAGGACGGCAGAAGCTGGGACGGCAGGAGCTTTGCCCGATCTCGACCCTACCAAGATCCGTCAGGCGGTCCGGCAGATACTCCATACTGAACTAGGTTCAGAGGAAGTGGAGTTCGAGGAGCCGGCATCGTTCTGGAAAGGGAGATGGCTGTGGTGTGTGAATGGAGGCCACAGTCGGGCTATTGAAAGGCTAGATCCCAGGTGGGGGATAGAGCGGGAAGGTCACATACATCGACGCGTTGCCATGGAGGAGTGGAGTGAGAGCCCTCTGGAGCATTGGAACGGTCGAGTTGCG…	732	10	0	RNA-dependent RNA polymerase	RdRp	YP_009182167.1	Ustilaginoidea virens RNA virus 5	216	2e-61	47	62	1	Totiviridae
2014	Partial		Sponge_RNAV304	BKZT01000304	CACTAATTGTCGCAGAATGCTTACTCCAGCATCAAGCGTGCGAATTTCTCGATAAGTTGTTCAACGATGTAGTTTCCAAGGGCAATTTGTCTCTCGAAGGTTCTCCGGGTCATTTGAGTCTTCTCAGAAAAGGGATCAAAGGTCAAGTGAGCCGGGTCGTCCAGCACTTCACGGAAGTCACCTTCGACCTTATTCCACCGGAAAGTGTGCGATTCGTCTGCGCGAAGCCAAGCCCTGCGGAACAAACGGGCATGGATCATGCAAAACATGGGGGATAGCACAGACGACACAGGCACAGGACATTCGGCTGCTGTGAGCGCAATCCAATGAAGCCTTGAAGTTGTCGGGTGAACCCCTAGTGTCCGGATGTAACCGCGTAATGATGCAACTGAATTCAGC…	2558	232	0	RNA-dependent RNA polymerase	RdRp	YP_001976142.1	Alternaria alternata virus 1	115	2e-22	25	39	-1	unclassified dsRNA viruses
2014	Partial		Sponge_RNAV305	BKZT01000305	ATAGGTGTCGTCTATCACCCCCACCATCGCATCATAACCAGGTGCCGATTCCACTGTGGTCGTTCTAGCCCTAGCGTGTTTCACAGATTCGAACTCATGTTTCCAGTCTACGTCGTATGTCCCGAATGCAGGTATCCCGTGCGCTCTGCCAGAATGCAGCGACAGCTTCGAATGGACTATCTTGATCTTCTTCCCATTAGCTCCGTAGTAATGGCTGGTTCTGAAGTACTCCTCGTGCTCTGCTTGCGCATTGCGGAGAAAGATACCACACCATCCACGTCTGTAAGCTGCTGCACACGACTCCCACTGTGACCTTATGCGCTCAACCGAACCTTTGTAGCTGGACTGGTAGAGTTGAGGTTTCGAGGTCAACACCCTGAAAGCACATCTTGCAGGCAT…	613	8	0	RNA-dependent RNA polymerase	RdRp	YP_001976142.1	Alternaria alternata virus 1	62.4	6e-08	33	50	-2	unclassified dsRNA viruses
2014	Partial		Sponge_RNAV306	BKZT01000306	GATCCCAGCACCTTGCCCCCGAAATACCGAACCCGAAAGTAGATGGTAGATCTGTGACAATTTTGCTGGGCTTTGGCCTTAGCAGCCTGGCCGCCGCGGAACATCATCAGCATGGTATGAAGGCCATGGCTCAAGTTGTTCCAGTAGCGGGTCACGTCGTCCGATCTGCCCATCTGTACGACAGGCAGTCTAGCCTGAGGGAAACGGGCCTGGAATTCCATGTCATAGACCCCTACGCGCCCTCGTTCAACTTCTGTGTTGGAAGACATGGTCGCACGGCGACCCGTTTCTTGCATATCCGCACCTACGAAGTACTCAACCCATTCATAGTGCCAGGTCCCGTCAGCTTGCCGGGCACCCGGGCCACGGAGCCAGATGCGCTCTCGACTATCCTGCATG…	1337	41	0	putative RNA-dependent RNA polymerase	RdRp	ABX79997.1	Aspergillus mycovirus 341	95.1	4e-17	25	38	-1	unclassified dsRNA viruses
2014	Partial		Sponge_RNAV307	BKZT01000307	AGGGAGCCGACGTCTTAGTAGCATCTGAATCTCTATTGTGACGGGTGGGCTAGCGTTACCATTACAACATCAGCAACACAAATCCACATTCAGGACGACACGGCGGTCAAACTCTCGGCGTACTCAGCAAACCAGCTTCATCAACAATATGACGGACAACAATCGCAGCTTCCAGGAGATGTTCGGCGGTGCCAACGACAACATCAACTACAGTACGGCGCCCGGTGGGCCTGAGTCATTTCTGCCAATGCCGGCGCCCGACGACAACTTAGAGACGATCGCTCGAAAGATGCGAGCCCTGGCCGGGGTTGTCGAAACCGGGGGGAGCATGGCGGTGTCAACCGGCTTCAAGCAGGCGGCGCAGCAAGAGCGCGACCCTGAGACGATTGCGCGCCAGTC…	889	24	0	hypothetical protein	-	YP_007985676.1	Cryphonectria parasitica bipartite mycovirus 1	237	3e-73	47	65	2	unclassified dsRNA viruses
2014	Partial		Sponge_RNAV308	BKZT01000308	CGAGGTGGTGGGAAATAACTCGTACCTCCCTTCACAGGCTTGGCCTTCTTGCCTATGAAGGGAGATAGCGGTTTCCCACCGTGTGCATGTGGTGCCCCCGTCGCCAACACCCTACCAGGTGGCGAATAGCTCGCCTATGAACCTCCGCGAGGAACACAGTACGTCTACGCCCCATCCCAGGCAGAGAGTATAGCGAAAGCAGTCTTGAGTAGCATGCGATTCCAACTGATAGAATGTGCTCAATAGTGTAGGGGTGTGGGAATTCATTCCAACACCAGTTTAAGCCACTCCTCATATGTCAGAATCTTAGGTGGGGGGACCTCATAGCCAACCCCACTATAATCTCTCGACATCATTCTCTCGAAGTTGTCGGGCCAGGTCTGTGGTATATCATCCACT…	1774	38	0	putative RNA-dependent RNA polymerase	RdRp	YP_007985675.1	Cryphonectria parasitica bipartite mycovirus 1	464	3e-154	49	64	-3	unclassified dsRNA viruses
2014	Partial		Sponge_RNAV309	BKZT01000309	TACTCATGATAAGCATTTCCAAGCATTTGCTTGCGGTCTGTCAGTGTCCAGCGGGCCCACGAATGAACATGCATGTACATCATAGCCATTATGTCGCTGCTAAAACATGCATCTTCGTCGTCTCCACACATAGCAATGAACTTAGGCTCGCAACGTGCGCCTGTTATCTTAGTGACTACTCTACGCGCAAGCCTGGAGTACACGGCATGAAGCAGCGTGTTGTCTCTAGCTGTATCGCGATGGCCGGAAAACAATCCTGAGAATACTCGATGTGTGTCTTCTCCGTCTGATACAAAAGCACACAAGTGTGATTTTGCAGTCCACAAAGCACAGCGCATCTTGTCAACTTTTATGTTGGGTTCTATGGGAGCTGTAGACCACGCGAGCACCAATCCCAAG…	5003	313	0	hypothetical protein RVD_036	-	BAU79516.1	Diatom colony associated dsRNA virus 17 genome type A	1774	0	80	88	-2	unclassified dsRNA viruses
2014	Partial		Sponge_RNAV310	BKZT01000310	GGAACAGCTCCGATATGGTGGTTATCGTAAATTTGATTGGTCCTCCGAGCCCAGCTGGAAATGCCACGTAGTTATTCTTGCAGTCCTCTAGTGTGGGCCAGTGCTGCGGCAATGGGGGTGTCATTGCGACATAAGATGTTATAGTGCATTCGTGCCGCAGGGTAGTGTAATCTTCCACAAGCGCGCACTGTGGCATGTCATGCACCCTAAATGATGCACGGCAGCACTGCTTTAGGGTGCCCCACCATTGCACTATTGCTCGTCCGAAAATTGCAGGGTCTTTGGAGGCTGCACTCCCTGTTGCTCCACAGATTCTGCAGGGTGATCGGCTGGGCCACTCAAACCAGTTTGTGGTTCTTCCTGAAAATCCGACTCTTCTTTCGTTTCTTCTGCTGCCGG…	819	7	0	hypothetical protein RVD_036	-	BAU79516.1	Diatom colony associated dsRNA virus 17 genome type A	342	2e-106	99	99	-1	unclassified dsRNA viruses
2014	Partial		Sponge_RNAV311	BKZT01000311	GCTTGATCGAGTAGTTTCAGTCTCCAGGAAGTATGCATGCTGCCATAGCTTTCTGCTAATGCTGTTAGCTTAAACTGATTGAGCTTCCCTTCAGGTAAATGAGAGAGTAGCTCATATGTATGTGTTATGTAGTCTTGTGTGGCTAATGTAGGCGCAGTTTTTGTTGGCGGTGGTTTTGCCAGTATCTTAGGAGGGGGTTCGCATTCATTGGTATTATCTATCCACAGAGGGTGTGATGATGTACCATGTCTATATCGCCACCACTCTAGTTTCTTCCAGTTGCCTTCAGGTGTCTTGATTCGCATCATGCTGTTCAGTAAGTTCTTTGCTAGTGTCTGTGCGACTTTGAAATCAACTCCACGCCGAACGAGTTCAAAACAGTTGTCACTGATACTCGGT…	744	5	0	RNA dependent RNA polymerase	RdRp	BAU79517.1	Diatom colony associated dsRNA virus 17 genome type A	273	4e-83	55	70	-2	unclassified dsRNA viruses
2014	Partial		Sponge_RNAV312	BKZT01000312	GATAAGAGCCTCCATTGAGTGGGGGGTAAGGTGCGTCCTTTTTCCAATTAAGGGCCTCTTAGAGGTCTTTTTTCTAGTTATCTTCACAGCCTGGTTAGCTGTTCGTTCTCCGTTCGTACATCCCAATTTGTTGTTAGCTTGTCTGTGGGTATTTGCCTGGGCGTTTTCTTTGTTAGAAAAAACTGTTGATGTGTGCGTTTAGGGAGCTGTCAAGCCACCAACTCCAGTGCTTTTTTGGAGGTGGCTTTGTGATGTTAACCCATCTGGCTCTTTCGCCGGGTGTGAGTTTGGTCATAAAAGCCAGGGTGCCACCAAGTGCTTCCACAACTTCCGGGGTCACACCGTAACTTGCTATGAGTTGTTTTTCTTTCTCAATATAACGGGGTGCCGAGCAGCTCA…	2153	136	0	RNA dependent RNA polymerase	RdRp	BAU79519.1	Diatom colony associated dsRNA virus 17 genome type B	306	1e-89	33	49	-2	unclassified dsRNA viruses
2014	Partial		Sponge_RNAV313	BKZT01000313	ACTGGCTCAGTGTGTCGTTCAGGCCAGTCACTCTCGGCTGCTGAGTGATTGAGATCCATCCTCCAAGATGTATGAATAGAACCGTATGATTCACGCAGCATCTCTTTCTTGTATAGTCCGAGCTTATTAGGCGGCAGATGTGTGAGCACACTGTAGGCATGTCGTATGTAAGCATCAGTAGCTAGAGTAGGTGCTGTGTGAGATGGAACGGGCTTTGCTGCGGTAACCGGGCATGTAGCAGTAGGTGCAATGCACTGCCACAGTGGGTGTTGTCCAGTAGGGTCACGGAAGGTCCACCATTCAAGTTTCTTGGAGCTCCCGTCCTTACGCTTGATCTTCATCATAGCTGAGATGAGCTTGCGTGCAAGGGCCTGAGCATTTTCTATTCGAACCCCACGG…	572	116	0	RNA dependent RNA polymerase	RdRp	BAU79519.1	Diatom colony associated dsRNA virus 17 genome type B	335	4e-108	85	89	-1	unclassified dsRNA viruses
2014	Partial		Sponge_RNAV314	BKZT01000314	TCATGGCTGAGATGAGCTTGCGTGCTAGTGCCTGTGCATTCTCTATGCGTACACCACGTCTGACCATTTCGAAGCAGTTATCTGACACGGCCGATATCACGCTATCATACCATGTGGCTGAGCGTTTATACCAGTTACCGGTGGCCATCGTTTCGAGTATGGTTGCTAGCGGTTTAGTTGGTAGTTGGCGGTTAAAGGCGCTTCTCTGCAAATATTCGTGATAAGCATTCCCGAGCATTTGCTTCCTATCTGTGAGAGTCCATTTCGCCCAGGAGTGCACATGTAGGTACATCATAGCCATGATATCACTTGAAAAACACGCATCTTCGTCGTCACCACACATGGCTATGAACTTAGGCGCACACGGTGCTCCGGTTATACGGGTGACCACTTTGCGTG…	659	8	0	RNA dependent RNA polymerase	RdRp	BAU79519.1	Diatom colony associated dsRNA virus 17 genome type B	462	1e-156	100	100	-2	unclassified dsRNA viruses
2014	Partial		Sponge_RNAV315	BKZT01000315	GGGGGGAAAGGGAGGGGGCCCTTATTTTTTCCCGTTAGGGAACTATTTGTAGATGTCTATTAATGTCTGTGGCAGATGGTCAGAATTCTGCAACCATGATAATAGAGCTTGATCTATAAGCTGCAGTCTCCAGGGTAACTTCTGTGGTATGTAAGGTTCCTGGTATCGACACAACTTGGATGGGTCAACTAGTCGCCAGACATTGTCTAGCCCGCCTAGGTATTCGACTACTAGTGGATCAAGTCCCAGACGAGCTATTGCGTCTTGGGTTGATATTGGTCTAGGTGCATGCGCTCGCAGTCTCATCATCACATAGACTGGCGCTTGCTTGCTTCTGGCATCCCATGTGATAGGTGTGTTGGTTATAGCTGATTTATTCACTCTTTCAGGCCAGTCTTC…	598	12	0	RNA dependent RNA polymerase	RdRp	BAU79519.1	Diatom colony associated dsRNA virus 17 genome type B	143	4e-36	50	62	-2	unclassified dsRNA viruses
2014	Partial		Sponge_RNAV316	BKZT01000316	TCTCCTCTTTGTTCTTACGTCTGCCTCTGGCACCGCATGGGGGTGCACATGCAAACTTGTTGTAGTTCAAATCTACACAGAGGTCGGATAGTCCACGTTACGGTCGGTAGCACACATTTCTGTGTGGTACTATTGTACTGCGCCTCGTAGTACACTATAAACTTTAATGAATTTGAAATAATTTTTCACATTTATCTATTCAATTAAAGAATAAACTATTACTATGAATGTTTTTCTTAAGTTCACGAAACCTACAACGAAATATTATATTCTCAAAGAAAGAAGTGATTCAGACTATGATGCTATCGCAAGAAAGTATGCAAAAGCCAAACGCTACGGGTGGAGGGCTTGTGCTACCGTCTTGTATGGATCTGGAGTCAAAGATATTGCATTTGAGGT…	3446	182	0	hypothetical protein RVD_003	-	BAU79483.1	Diatom colony associated dsRNA virus 2	68.2	3e-08	28	49	3	unclassified dsRNA viruses
2014	Partial		Sponge_RNAV317	BKZT01000317	CATGTACTAATAAAGGAGAATCATCAATTAAAGCTCTTAAAATTGCTAAGGAAAGATGGAAAAGGATTGACTTAGCGTCTAAGAACAAAACTAAACTTAATAGGAATGAAATATTCCCAAATACTTTCGTCGTCGGCGCTCGTAACAAAAGGGATTATTTTTATGAGGATGGTGATTCGATTTCGAGTAGAGCAGTTCATATGCCTGAATTTTATTCAGAACTTAATAGCTCAGTTTGGATTGAACAAATAGCGAAGGAAATCAAACTTTCTGAAAAGGGGCCTATCTATTTGGGAAATTCACTTGTTAAATATGAAAGATTTCTTAAAGATCTTTCAAATGATAAATACCAAATAGAAGGTGACTGGAAAAGATTTGATTCAAGATTGTACATTAATA…	837	9	0	RNA dependent RNA polymerase	RdRp	BAU79484.1	Diatom colony associated dsRNA virus 2	197	5e-55	41	61	3	unclassified dsRNA viruses
2014	Partial		Sponge_RNAV318	BKZT01000318	CATACCCCTAAATATAGCGGATAAAATTGCGCGCTGTGAGTCAAGGAGAGATACTGCCCACTCCCGCTTCTTGGCAGGATCAAATGCTGCAGACACCCTTGAGGTTATCTTGCGGACGGCTGACATGATTGCAACGCCTATACGGACAGGCAACATAACATTGGGCGCAGCTAGTGCAGATGCAGTTGCTTGGTAGGCCATATATGCATTGTATGCACGCCAGCTATCAGCGTCGAACCCCTTAGGAGGAGCCACAACCTTGACAGATGCTTCAGAGGCTACACCAGCTTCACTCGAGCCAGAGGTTTGTTCGGAAGCGGCCGAACTCTTATCCTTCTCAGGAAATGAGTTTCCCTTTCGACCAACAAATTCAGTAACACTTGGGACAGCAAGCTGCCC…	596	10	0	hypothetical protein RVD_042	-	BAU79522.1	Diatom colony associated virus-Like RNA Segment 2	295	3e-94	98	98	-3	unclassified dsRNA viruses
2014	Partial		Sponge_RNAV319	BKZT01000319	ATAAAGGTTCGAAACCTATAGCCCTTAAGAGGAGTATGGTTAAAACTAACAAGACTCTCTCTGCATCTCCTAGCTCTGCCAAGAAAGGCAAATTGAAAGCTAAGGTGCCACGCGTAAGCTCAGTACAAAGAGCACGTGTAAGACCTGGTGCAACCAGAACCAGGGCGTCATCATCAGCTGATGAAACACCAGAATTATATGGTGCGGCGCAGCAACCCACCTTGAGTGGGATTGCGGAACAATCTTCAAGTGAGGAAGAGGAGGTGAACCCCACTGATATTGGAACTGGCGATCAGTGGCGCAACATACTCAATGAATCCAGCTTGATTCAATACGAGGGTGGCGTAGAATTCCCCGAAGAGGCGCAATCTATGGCTAATTTGGTTCGTCTAGCGGATC…	1282	74	0	hypothetical protein	-	APP91270.1	Fusarium graminearum dsRNA mycovirus 5	67.4	8e-09	26	45	3	unclassified dsRNA viruses
2014	Partial		Sponge_RNAV320	BKZT01000320	GAAGGGGATCCCACGGTGGAAGAACTTCCCGAGATACTGCGCCCCGTCGGGCGCGTCGCAGATCTTGCTGCTGCTGAACAGCAGGGTCTCCCGTGACTTCGCCACTGAGATGTCGAAGCCGAAGAACTCCTTCTGGAACCGGGAGTAGCCTGCCAGGCTCGCCGCCCTCTGCAGGGCGGGATTGGTGCTGCCGTGGACGGCATCGTCCCCCAGCGCGTCGACCATCACCTCGCTCTCGAGGTCGGCTCCGACGGCGCCCTCTTCATCGAGCTGCCTGTAATAGGCGCGGACGACGCAGAGCTTGATGATGGTCTGCGCCAAGCTGTTCCAGTCGTGGCCGGTGGTGGTGCCGCCTCCCCTCCGGAACACGAGGCCGTCCGGCATGATCACATCGCCCGT…	736	41	0	RNA-dependent RNA polymerase	RdRp	AHA82553.1	Heterobasidion RNA virus 6	100	1e-20	31	50	-2	unclassified dsRNA viruses
2014	Partial		Sponge_RNAV321	BKZT01000321	GTACGGCGATGAGCGGCAAATACATTTCATACCACGTTTGCCGGGTTACACGCCCTTACACAAAAGTTATCCATTCACAACTGTCGAACCACCAATGGTTAATGCCTATAACAATCCAAAAGTGGTGTGTGATCTGCTTAGACCCTTATACGGTGTTTACAATTGGTGTACTGAACATGTCGGATCTTTACACCACCAGATCATCAACAACACCGAGACAGTGGGGCGGGGCCATGAAATATATCTAACCTTTACCCAAGTGGAAAAGTTCATGATTTCCAGGGCCATTCCAGGTGGTGATGTGATGACAATACATGAAGCGCAGGGGCGACGATGGGGTGACGTGGCATTGGTTAGATTAAATATCTTCAAAATACCAGTGTACTCGTCAACACCCCA…	1006	25	0	RdRp	RdRp	YP_009333242.1	Beihai charybdis crab virus 1	77.8	6e-12	34	51	2	unclassified RNA viruses ShiM-2016
2014	Partial		Sponge_RNAV322	BKZT01000322	GGACGAAACCCGCTCACGCGGGTTTCGGATCGTAAACGTAATCAGGAGAATCCTATGATACAAAAACTAAGCTTACCGTCTGAAGAGACGAACTCCGTTCTTTCGAAAGAAAGTTTCCCTTGGGACAGCCCTTGGGCGGCAACACGCCGCTCGCTAGAGCTTATCTCGGCTGAGGTCGCACATGTCATGTGCGTACATCCGGGAGAGAGCTTCGAGTTTAGCATCATATGGAATACGAAGAGTCCCAAGGCTTTATGCCCTTATGACTTTCCACTTCTGGACGCTGAAGAATGACCGAGCGTCTGCGTACCGAGGATATATATTTTCAGTCTGAAGATATACATAAGGTCGTCATCACTAATGGTGTAGAAACCACAAATGAGACGTACCCCTCAGGTA…	1409	44	2	hypothetical protein	-	APG77056.1	Beihai levi-like virus 13	108	4e-22	31	50	3	unclassified RNA viruses ShiM-2016
2014	Partial		Sponge_RNAV323	BKZT01000323	TAGCTAAGTCGGGGTCCATTGATGGCAAACTTGCCACCATAGACTTCTCCTCTGCTTCTGATTGTTTATCGATCGAACTGCTTCGGTATTTATTACCATCACAGTGGTTCCATGCTATTGATCGCATAAGATGTTCAAAAATGACCTTGAATGGTCATGAGAAGAACTTATCTATGATCAGTACCATGGGCAACGCCACGACGTTTCCGTTGGAAACGCTCGTTTTCTATGCTCTGGGTAGAGCAGTGGTAGACGTGGAAACTAACTCCTCCGCGTTACCCTACTTATCCCAAAAGTCCACAGTCTCCGTATTTGGAGATGATTGCATATTGCCTACGTGTCACGCACAGTCCTTTATGGATCTATGCGAGAGCGTGGGCTTTATTGTCAATCGCGAGA…	1004	23	0	hypothetical protein	RdRp	APG77058.1	Beihai levi-like virus 13	253	5e-76	45	59	3	unclassified RNA viruses ShiM-2016
2014	Partial		Sponge_RNAV324	BKZT01000324	TGGGCTAGCTCAGAGTGTTCGTGAAATTGCCGACGTGGCAGCGTTGATTCGTCAACGCCTAACGTAGGCATCAACTAGGAGACAATTATGTCTTTATCAAATGCAGCCTTCAAGGTAGCACCAACCAGCCATGCCGCCTCTGGCGGCACAGCTGACAATCTCGAAAGTGTCTATGACGATTCGAAGACCCATCAGCTACAATACGGTTCAGGATCTTTTCTGGAACGCACTGTAGTAGAATTTTCAAGATCACAGCCTCAGAAGAACTCCGCGTCCCCGGGTGGTTACACCCAGGCGCGAGGTAATTTGGTCATAAAACAACCAATCGACTTAGGCGATGGAGAGATCACAATGAACACAGCAAGACTTACTGTAGCAACGGCGGTTCAATCCACCGAC…	820	14	0	hypothetical protein	-	APG77057.1	Beihai levi-like virus 13	67.8	1e-10	32	53	1	unclassified RNA viruses ShiM-2016
2014	Partial		Sponge_RNAV325	BKZT01000325	GTCCCCAAAAAGCCTCAGATCTCCCGTGTTATCTTTATTCAAAACTGTGCTAAGATTTGCTCATCGTATTTTATAATTGGTGGTCTTATCACTGTTTTAGAGCGTGGTGTGATGTTCCCTTCCGGATTGAAGAAGTTTAACTTCAAAGATCAGTCAATAAACAGACAGATGGGTTTAGATGCGAGGTCTTTTACACTAGACTTAAATAGTGCATCAGACAGCATTACGCATCAGTTAATGGAGACAAACTTCCCTTTGTTGGGAGCATTATTTAGGCCGTACTCGTGTGAGCAGTATCAGATTGAAGGGTGTGAACCTGAATTTTCAGTTTCTTTTACTGGAATGGGATCATATTTTTGTTTTCCTCTACAATCGTATATATATTATTCGATTTGCGAG…	769	20	0	hypothetical protein	RdRp	APG77034.1	Beihai levi-like virus 2	94.4	3e-18	29	46	1	unclassified RNA viruses ShiM-2016
2014	Partial		Sponge_RNAV326	BKZT01000326	AAGTAAGTATACGGACCTTCGTACAACTCCTCCAGGTGACAGACGCACAGCAGCTATACAAAAGTGGCTGCTAACCGAGAACCGGAACGCTTCCTCCAATGCCCGTCTTATGATTGGCATGGAAGATTTAGGCTATACTACATCGGACGAGATTATTCAATTCGCCCGACGAATCGTAGCCTCTGTACTAACTCCCTATAGTGTGGATAAGGCCTTTCAGGCCTGCACCCATACTAACGGTGCAAGTACACGGATCCGGCGCGGGCCTTTGGCCCGCATCGAAAAGCACGGTGGAAAAGCACACGTTACCGAGCCAGCTCTCAAGTATTGGTTTAGCGTCGCCGCGGGAACGCGGCTTGCTGACCAAGAACTTGAGATTGTGCCCGGTAGTGAACTCTT…	873	10	0	hypothetical protein, partial	RdRp	APG76997.1	Beihai levi-like virus 22	360	7e-119	66	77	2	unclassified RNA viruses ShiM-2016
2014	Partial		Sponge_RNAV327	BKZT01000327	AATTACTTCACAGGAGTTTTGTATGCTTAGCAAAGCTAAACATAGACCCTCGTTCGACGTCGAAGTCAATCTCGATGTCGACTATTTTCACTCTCTTATTCAGGACTGTCTTCCAGTTACGGAATTCAGGAATGAATACCTTATCTCTGAGATGCTATCAAAGCTTCCTAGAGATGGGACCTCAGCGGCTACACGGGCAGACAATGCTATTAAGAAAATGTTAGAATCGGAGGACGTATGCCGATCCATCAATCAAGATGGATATCGGTGCAATACGCCGCGCGACTACTTTTCCCAAGTGCATCTATATGCTTCGAATTTAGTTGCTGAAGTTCTGGGTGATTTTGATTATGGACTTTTTGAAGTGCCACCTTCTCTGCGGGTGCGACTGTTAGTCGC…	1744	33	0	hypothetical protein	RdRp	APG77025.1	Beihai levi-like virus 27	353	3e-111	50	67	1	unclassified RNA viruses ShiM-2016
2014	Partial		Sponge_RNAV328	BKZT01000328	AACGTCGCACCAGGTGCGGCGTCACTAGTCCAGTTAAAGGTTGTCAAATAAGACTCCCTCTTAACATAATCTAATACTGCCATCTCATCCTTGCCTTCAAGCCCTGTAACCCTAGGGTCAACAGTGACTTCATTCTTGGAATCTAGTGTTAATTTATTTACAGGATCTGCAGCATCCACATTAGAAACATTACCCAAAGGTACTGGTTTCATAATAACTGGATCTGTAATCACTGCTGGTCTACTATAACCAAATAGTCGTGCCACATCACCTACACCACTAGCTACTATTTCTGTAGCGCGTGCATAAGGTCTTATTAATGGTATGCTTTTTAACATCCCTGCTGCTTTCGCAACAGCGGAAGCTGGTTTAGAAATAATTCCTTGACCATACTCATCA…	3406	100	29	hypothetical protein 1	RdRp	APG76840.1	Beihai mollusks virus 1	991	0	81	91	-3	unclassified RNA viruses ShiM-2016
2014	Partial		Sponge_RNAV329	BKZT01000329	CGAGTTATTTATTTGCGAAAGCAGTTAAGAAAGCTTATTCAGAATTTCCGACAAGAGGTTTTGCAGCCTTTTACGGAGATGGTAAGAATGGTTTATTTGAAGAAGATTACACTTATGTGACTTCTCATAATGTACTTATAGATACAGGTGCGATTAATACCGAAGAGGATATTAAAAGTTTTGATCTTAAGTTACAAAGAGCCATTGATACTTGTAATTCAATGATAGGAGCTAATTCCGAAAGGAGTTATTATACTCCTAAATTGAGAGAATTAAAAGTATTACAAGCTAAACGCATCGCATCGCAAAAAGATTTTATTAGGATGAAACCGTATGGCATTTTGTTGACCGGAGGTTCATCAGTTGGTAAATCTTCTATTGCAAACGCTTTAACTCGTT…	1674	28	16	hypothetical protein 1	-	APG78969.1	Beihai mollusks virus 1	626	0	56	72	3	unclassified RNA viruses ShiM-2016
2014	Partial		Sponge_RNAV330	BKZT01000330	GTATTAGATTATGTTAAGAGGGAGTCTTATTTGACAACCTTTAACTGGACTAGTGACGCCGCACCTGGTGATATGTTATTTAATTGTCGTGTAGCTCCAGATCTTTTTAGGTCTGTGAATTACACAACACCAACACTTAGAAAAGAATTACATATGATTCCTGCGTGTCATATGGCGCAAATGTTTAAATATTGGCAAGGTTCAATTAAATTTAGATTTCAGGTAGTTAAATCTGCTTATCATAAGGGACGTATGTTAGTGCGATATGATCCTCGCAGCTTAGGTGCTGTTGTGGATTATAATACTAACTATTCTCGTGTTATTGATATAGCCGATGCGGAAGATTTCGAAATCACTATTGGCTGGGGGCAACATGCACCTTGGTTAGAGTGTGAAGAA…	1751	51	16	hypothetical protein 2	-	APG76765.1	Beihai mollusks virus 1	880	0	89	94	1	unclassified RNA viruses ShiM-2016
2014	Partial		Sponge_RNAV331	BKZT01000331	ATGGGGGGGGGTTGATCCCATCACTGGGATCAATAGGACGATTCTTACGTCGTCTTCCGCTTGCCACGGACCCTTGTAGTTTTTTACGCTACATTTTGATTGGCTTTATCCAAGTTAGATAATTTCTTAACTAACTTGAAGCAAGATATACCAATCAAGGCATCGGTTGAAATAGACTTAAAATCAACCACTACGCAAGGTACTGTAAAAAGTACCTTTTTATCTAGAGAATCAGGTTCTAAGAACCTGGAACTTTTACATCTCGGATACCAACCTACCGTTTTATGATACGACACACACATGAAATCATGCGGAAGCATTTATAATTTATCTGTTAAGATTATCATAAACAACATAAGGTTGGCCAAAGGGAGAATCTTCCCACTATTCCCGAAGTCC…	1410	47	0	RNA-dependent RNA polymerase	RdRp	YP_009333152.1	Beihai narna-like virus 16	469	3e-157	64	80	-1	unclassified RNA viruses ShiM-2016
2014	Partial		Sponge_RNAV332	BKZT01000332	CTGAAAATCTTCTAGATAATAACAAATCTTATTCATATAAACAGAATGTATTAAGTAGTACTTATTTCCAGAATAAACCAGCTTTCCGTAAGGAACAGGTATATTCTGATAGAGATAAACGTATTACTTTTAAACAAGATACTTGGGAAGAGGTTCCATTGGAATATCTTTCTAGTATCTTGGATATATATTCTGTTAGATCGCGATTTCATGATAACATTAGACGAACGTGGACTCAAACTATCAAATCTCAAGTTGAGACGAACATAACTCAGATTGGAAAGGAATTTTATGAAAAGGAAATTAATCCTTTTCTTCCTACCAGTTTGGGTTTCGATGCTTCTCCTGAGATTCGATCAAATACCTATTCAATTGAATTTGATGCTTATCCTCCCGATG…	1783	61	0	RNA-dependent RNA polymerase	RdRp	YP_009333152.1	Beihai narna-like virus 16	779	0	68	80	3	unclassified RNA viruses ShiM-2016
2014	Partial		Sponge_RNAV333	BKZT01000333	GACTTACCGCATCGCGCGGTAAGGGCTGAAAAGCCAGACACTTTAATTAACTAATGTTAACCATGCTTATTCCATTTAAGAAATATTTTCACATTCAGGATTTCTCCCTATATTCTGAATATTCTTAAAAGAATTTGCTTAGGCATTAGTTTGTTTGGTGTTGAATAATAGCGGTACCTTAGCCTATAAGGACCTCGGCGATTAGCTTGAGTTTACTAATCGCTTAAATACTCGACTTGCTACAAAAATATTGCAGCAGCCACAGCGCGAAGACGTGAAGTCTTCGAAGAGGTATGGTCAAGTACGTTCGGTTGAAGAAACCATCTTCTCTTTAGAGGAGATGGACTCTCTTAACCGGGCCAGGCAAACACTATTTATTCGAAAATTAGACGAATCATT…	747	12	0	RNA-dependent RNA polymerase	RdRp	YP_009333347.1	Beihai narna-like virus 17	63.5	7e-08	34	53	2	unclassified RNA viruses ShiM-2016
2014	Partial		Sponge_RNAV334	BKZT01000334	CCGGGTCGAAGGAGAGTATCACGAGTGATACTAGCCCCTGCGAACTCAGCAAATTTGTTCGACTGATGGGATTTGTTCCAAGAAATTGGAACACCACAGTCTTGCATCATTGTATGATACAAGCGGGCGACGTCGTCGTTTACAATGACGACATCATCTCCCAAAACCCGAAAGGTTTCTCCCGGCATAACCCCAACTGTTTGACAAATGTCATTCAAAAGTAGGTTATGGGCCAATGAAAACATGGACATGCTGGGCTTGATGCCCAGAGGCTGTCCTACTTTCCACCTGAGAGTAGTTCTTCCAAAAGAATGAACTAACTCCTTTCCCACACGCCAAGTACCTTGCGATACCCGTCGTAGGGCCTGAACGTGTTGCTCAGGAAGGCCTAGAACTCGA…	1436	13	0	RNA-dependent RNA polymerase	RdRp	YP_009333146.1	Beihai narna-like virus 26	130	1e-28	36	52	-1	unclassified RNA viruses ShiM-2016
2014	Partial		Sponge_RNAV335	BKZT01000335	GGCCTTAGCGAGGCCAAAACTAGCTTCTGAAACCAATAGGGAAACCTATCGGTAGCAGACGAGAGATCAACAGAATAAACTGTTTTTCCTTGCTTGAGAGATTGGGATATAACCTTGTCAGCTTTACGCTGATTTAGGGTACAATCCCAAGGACATCTCTTAAGTACCTCAAAAAGAGCTTCCTTTAGGGGCTCCGAGGCTCGTTGCAGAACCTTATTAGGGTTTGCAAAGTAGCGTGTTTTAAGTCCAGGTTCATTCGTTAAATGAATGTCACCTGCGTAAATGTACTTAACAATCCAGCGAGATGCAGTCTTCTTCCAAAAGGGAGAAATACTGTAATCACTGTAATTGAGAGGCTCATTTACTGGACTAGCTCCTACTGCTTGCTCCAAAAGAAAT…	1314	20	0	RNA-dependent RNA polymerase	RdRp	YP_009333146.1	Beihai narna-like virus 26	79.7	3e-12	28	44	-2	unclassified RNA viruses ShiM-2016
2014	Partial		Sponge_RNAV336	BKZT01000336	CTTTCTGTAAGCAAAGAGAGGTTCAATGAACCGACGTCTTGTTTCGCAGTTCTAGTACCCGGAATAATTACCGAGTTGTAGAGATGCAGTTGTTTTGACTTAGAGTCAAAACCCAAGTCCGGTATCAACGTTACATTGTTGATCTTCGGACTCGATTTCCTCAGAGGCTTGGCTACTTTTGCTTTGCCCTTTGGCGATTTGCTTCCTTGCTTTTTCAGTGAGGAAGTCTTCTCTTGTTTGGGTTCCATTTTTAGGTTCCTTTTCAAGTTGTGGAGAAGCCCGTTGAGTAAACTGAGACTCTCCTGGGTTGATGAATCCGTTTTTGTTAAAAACAGAAGCAGATTCTATTGGTCTTGATCCGGCTTCAAGCTCTTGCTTGATAGCTATGTCCTTTAACCG…	1110	18	0	RNA-dependent RNA polymerase	RdRp	YP_009333146.1	Beihai narna-like virus 26	59.3	7e-06	28	51	-1	unclassified RNA viruses ShiM-2016
2014	Partial		Sponge_RNAV337	BKZT01000337	GCAGAGCAGGTGGCAGTGCTGAAGTACTGGGTGGCGTGGCCGATGGCCCGATGGCTGCGTGACAAAGAGATTCAGTCCGCACGCCCACCCTTCCTCCCGCCGGCTCAGACTTCGATGGATTTCCCCCTGAGGGGTCCACTGCGGAAACACTTCCGGAACCTCCTGGCATCACGCACGACTAGTGTTCGGTCAGGAGCCCTCTTCACTGGCATCCTACAGGGTGTCAAGCGAGGGTGCGCGCCAGTTCCGGAGGAGTTCGAAGTTCTGTCCTGTCAGAAGCATAAGAAGGCATTGTCCAAGCCTCTGGTTCTCTCCCATGGTCCCGAATTCTCAGAGAAGTTTCGGGCCATCTGGGGAAAGACCAATGTTGAGGATCGGCGCACTGCCCTTCATTCGAGG…	660	8	0	RNA-dependent RNA polymerase	RdRp	YP_009333316.1	Beihai narna-like virus 9	340	4e-109	79	89	1	unclassified RNA viruses ShiM-2016
2014	Partial		Sponge_RNAV338	BKZT01000338	CTGACTACCATCTTGCTCAGATGGTCCTAATTGCTCTGCTTGCTCTTGTTGAGGTGCACTTGGCTCAACGGTGTTTTGACCATCAGGAACAATTCCTGATTGTACTTCAAAACCGCTTTGCGGTGCGAAAACAAAATTTTGAAAGTGGTTGTCTGGTACAGCCACTTCAAAATCCTCACCCATAGATACAAAAACATTAACTTCGATGTCATTGTTCACTGTACTATTGGGTGTGGTGAGCTCATTCACCACGTACACACCAACAACACCATTACCTGGTGCTTTTGATGTATAAGTGGTTGTGGAATACACTTCAGTCGCTGAATCCAATCCAGGACGAGCATGTTCCAACAGAGTAATATTCTGCCCATTCCCTATCTCTAGTGTAAAATCTTGCTC…	1499	66	0	hypothetical protein 2	-	YP_009333304.1	Beihai paphia shell virus 1	674	0	68	80	-3	unclassified RNA viruses ShiM-2016
2014	Partial		Sponge_RNAV339	BKZT01000339	GGGGAACGAAAGCGAATCTCCTTGATTTAAGATTCCGATATTAGGAACGTCGACCTAGAAAATAAAAGTAAGAAATTAATATGTACAGTCTTAAATCTAAGTTAACGTATTTACAAATATGCTTTGGAGTACTAAGTGAGGGTCCAAATCTTAAGGATAGTAGCAGCTGAGTGCTTATTCTCTCTGAATCGTGAAATGTCTAACAACCATTTCGAATTGGGCGTAATTCCTTCCGGGACACAGTGTCCGTAAAGAAGAAGCATACGCTCATATAGATGTATAAGTGACCAATGGTGTAAGGCCGAATCTATAAGGAGTCCTTCAACACGTGCGAGGCTAGTTGCGGGATCAAGGACGGGATATTCTGTGTGTAATACAAGTCTGAGTAGTTTGTACTCG…	1749	26	0	RdRp	RdRp	APG78185.1	Beihai partiti-like virus 11	640	0	62	73	-2	unclassified RNA viruses ShiM-2016
2014	Partial		Sponge_RNAV340	BKZT01000340	GATGGAGCACGAAAGTGTTCCACCGAAAGATTATACAATAAGTTTCATAGCACGTTTATAGGATTCGAAACTTTTAATACCGAAAGAATCTCCTCTTCTATACTCCGTAAACCTAATGTCTTTACCATCTTGCTTTTCACGCATCTTAATATAGCTAGAAAGGCCTTGGTCGCTCACAGTTAAACCATATTTGTCTAACTTAGTTATATAGTCGACAAACTCATTAAATAAAGGATGGTGCTTTACATTTTCAAGTATTGAGAGAGTACGTATCGCATAGTAATCCCTACCACTAATATCATCCTTTGAGAAGTCGTTGAATCTCTCTTGGTAGACTATCCTAAGTAGAGCTCGATAAGTAGGATAGATTCCACGAATTATACCTTCATCTTGATAATC…	966	30	0	RdRp	RdRp	APG78191.1	Beihai picobirna-like virus 10	554	0	85	92	-1	unclassified RNA viruses ShiM-2016
2014	Partial		Sponge_RNAV341	BKZT01000341	GATGTCACACGAAAGTGTGCCACCGAAATTATTTTCCGCTAAATTCTCTTGCTAGCTTATAAGATGAAAATGATTTAATACCAAAATTATCTCCTCTCTTATACTCTGTAAATCTAACGTCTTTACCATCTTGCTTTTCACGCATCTTAATGTATGCTGAAATGCCTTGGTCGCTAACATTGAGGTCATATTTATCTAAACCAACAACATATTTAACGAAATCTCTAAATAAAGGATGGTGTTTTACATTTTCTAAAATGGAAAGAGTACGTATAGCGTAGTAATCTTTACCACTAATATCATCCTCAGAGAAGTCATTGAATCTCTCTTGGTAAACAATCCTAAGTAAAGCTCTGTACGTAGGATATATTCCACAAATTAAACCTTTATCAGTATAAT…	1656	93	0	RdRp	RdRp	APG78191.1	Beihai picobirna-like virus 10	741	0	73	84	-3	unclassified RNA viruses ShiM-2016
2014	Partial		Sponge_RNAV342	BKZT01000342	GTAAATAATTTTGTTTAACTAATAAAGGAAGTATTCAATGAATGCACAATCTACAAAAGGTTTTGTAGGGTACGGAAATCTGCCCAGCAATGCTAAAACGAGCTTGTCCCGTCTTAACGCTAGTACTGAGTCAGGTAATAGCACGGCCCTCGTCACCCCAAATTTGGCTGAATGTTCGGATAATTTTGCCAAGGAGCAGTTGTTCAAAATTCTCGACAACGGTGATGTGACCGGAACGCTTCTCGAGTTAGAGACTTCCAACTCGAACAAGTTAGGTCCACGTTCGATTGCTACTCCGTGGAGTGAGAGGAGGGAGTCCTTACTGGATTATTTTGACGCGAACACGACGGACGTCGATTTTAAGATAGACCGAGGCTTTAAACGTTTACGACCGCTAAG…	1213	38	0	RdRp	RdRp	APG78191.1	Beihai picobirna-like virus 10	246	2e-73	42	56	2	unclassified RNA viruses ShiM-2016
2014	Partial		Sponge_RNAV343	BKZT01000343	ATAACGAATACCGTCAGGGGTTACTAAACCAATCGTATTAAAACGTTCTCCATGTATAGCTAATTCAGGGTGTACGTTGGTTTGGAATAAGCTTGGAAAATACACTTTGAAGGCATAATCCTGTAACGTTTTCTTTACAGAATTGTCAAAATTACTAAAATCAATACTAAGCAATTTAAGATTCTGACTTCGAGCATGGTAGATGAGTTCCGAGATTGCGCGGTCTATATCCGAAGCGCTATTCAAGGCTGCTCTCCAAGGCACTTTACGCTGATAATCAAGAATAGGTCTATAAAATCTCATCTCATCGAGAACAGTTGCTAGAGGGTAGCCCCAAACGGTCCGAGTTTTACTATTTTCTTGAGTACGAGTAAACATAACACTTGGATAGTTTGCACT…	1011	10	0	RdRp	RdRp	APG78191.1	Beihai picobirna-like virus 10	419	1e-141	70	82	-1	unclassified RNA viruses ShiM-2016
2014	Partial		Sponge_RNAV344	BKZT01000344	TTTAATGCTCTAGCAATTGAGTATACGCCACCTGCATAGTCATTCAGGCTGTAGTACCTTTGCAAGTAAATCGCCTAAGTAGAATCGAAGACTTTCGTCTTACCCTCATTAAGGGCTAAGCCATATGATTTGAATGACTTAAGCAATTCTTCCTGACCTTCTTTAGGAGTAATGTAAATACCGTCATCGCCCTGTACAAAATGGGTCCAATTCTTATCCTGGACGCCGGCCGCAACTACTTGAGCAAGTGAGTCGATCGTGTTTGTAAAACTCGATCCCGAGGGTACGCCGTGTACGCCAGAAAGTTCACCATCAGGTGTCCAGATTGGTATAGTTTGAAAACGCTGACATAATGCATCAATAGCTTCATGGTAGTTACCTTGAAACTGGCTAGCTAGG…	677	14	0	RdRp	RdRp	APG78198.1	Beihai picobirna-like virus 11	189	4e-54	45	61	-1	unclassified RNA viruses ShiM-2016
2014	Partial		Sponge_RNAV345	BKZT01000345	AGGCAAGGGTACGCTAATCCCTTGTTTCAAACTTATTTTAAAGCGTTCTGAATAGTGGTGAACATTTTAGTCACATATTCTGTGGCTGGTTGGCCATCATCGTCTCATTGAGTAGACTTATTTGGATCTCCATCATAGAGATCTTCTTTAGGAGTTTTGTCAAACTCGGCAAACTCTTTTGCTACATTCTTTGAGAATTTTTCGGGTGTAAGTTTTCCTTGTTCCGGATCTACTGTGCCTAATTTATATTTATCAAGACTAGCATAGTAGCGAATCATATCATCTAATTCCGGATTGTTATAAATACTGTGTAATTTAGATCAATCTGCTAACACTCAGCCATAAGGTCCTAAACCTTTAGATCTTTCAATTCATAACATCTTACTATGTGTACGTGGT…	771	8	0	RdRp	RdRp	APG78171.1	Beihai picobirna-like virus 2	170	2e-46	41	58	-2	unclassified RNA viruses ShiM-2016
2014	Partial		Sponge_RNAV346	BKZT01000346	CCCATTGACTACAGAACACCAGAGTATTCCAAACCAGTTGGATCTGGCGTTAAACCAGCGGAAAATGTGAGGATATCCGGAGTTTCAGGGGTAGTTGCTCCCGATAGAGAATTAATATTCCGTAATATGGTCAATACAGGTGTTTATAAAAGTTTAGAGAAAGAAGTAAATGACGTTGTCGAATTTGAAGAGTCTTTCATAGATTATCTAAAATCACCCAGGTCTATAGTAGCACCTTTCGCTGCAAGATCTGATAAACTCGCGAATTACTTTAGTACGCCTAAACTGAAAATTAATGAGAAAGCATATAATATTGCACTTAATAAGTTGGAGTCTTTAGTAAGCAAATATATAAAACCAAGATCATTAAGAGCATTATCATTAGATAAAGCATTAGAA…	1205	24	0	RdRp	RdRp	APG78169.1	Beihai picobirna-like virus 4	364	5e-118	48	65	1	unclassified RNA viruses ShiM-2016
2014	Partial		Sponge_RNAV347	BKZT01000347	GTAAAATTAAAATATCTTTTATCAAAGTTTATAAAAACTTGAAACGTTTTCGATGGGGATCGAATAACAGCTTTAAATTCGCCTCTGCTTGAACTCAGAGCTCGTCTTGAGGTTGGTGGGTTAACCTTTAAACCACAGATTTTACATTAGTGGATAAAAGAAGGGTCATACGCACATTTTAAGGAGAAACAATATGCAAGTTAATCAGCCTGAATCTGATTTACCTTTAACTAAAGCCTCCCGCTCTCCTGCTTATTCTGAAATGCCAAGTGCATACAGAACTGGAGGTTCTTTCCCATCTATGGGTGAGACGACTCGATCTAGAATTAATCAATATTCAGAATATATCCGCCCTGTCCTTGGTTACTTTTGGAATCAATTTGGTGATTCTGTAAAGGA…	1992	48	0	hypothetical protein	-	YP_009333348.1	Beihai picobirna-like virus 7	89.7	6e-15	26	45	2	unclassified RNA viruses ShiM-2016
2014	Partial		Sponge_RNAV348	BKZT01000348	AAAATCTTTAGTCTCAGAGTCATCAAAATAGGATCTTGATGTAGTTGGCTTTAACGCAATTGCTGACGTTGCTGTGAATGGAGTAAGAATACCAGGATACCACATATCTTTGCCAGATGTTTTATCATGGATTGATCCTAATGCATAAACAGATCCATCTACTTCATCAGTAAATGTATAATATTCAAAATTCTCAGATTTATTAGTAGTACTTGGGCTATAAGAGCTTGTTGCAACACTATCTTAATAAATCTGAGAATTTTGAATATTATACATTTACTGATGAAGTAGATGGATCTGTTTATGCATTAGGATCAATCCATGATAAAACATCTGGCAAAGATATGTGGTATCCTGGTATTCTTACTCCATTCACAGCAACGTCAGCAATTGCGTTAA…	2248	79	0	RdRp	RdRp	YP_009333352.1	Beihai picobirna-like virus 7	474	2e-157	51	70	3	unclassified RNA viruses ShiM-2016
2014	Partial		Sponge_RNAV349	BKZT01000349	GGAGCACTAGTGCTCCGCCGTTTAAGCTTCTGAATTAATTTATATGTTTCAAAATTTCGTATGCCTTTTCCGAAATTTAAGCCATATTGATTCTTAATTATTCCAGTTGAACCGACTTTATCAGTAATCATCTTAACATAATTATTGATACCTGTTCTAGAAGGCGAAAGCCATATTTATCCAATTTAAGAATAAATGCGACAAATTCTTCAAATAAGGGATGGTGTTTACAATTTTCCAAAATACTAATGGTTCTGATAGCGAAATAATCTTTACCAGTAATATCATAATCCCTGAAATTGTCAAATCTTTCCATGTAAATTATTCTATTTAAAGCTCTATAAACAGAATAAATACCGCCAATAATTCCATCTTTACCTCGATAATCTGTATGGTACA…	561	8	0	RdRp	RdRp	YP_009333352.1	Beihai picobirna-like virus 7	157	1e-42	63	77	-3	unclassified RNA viruses ShiM-2016
2014	Partial		Sponge_RNAV350	BKZT01000350	GAGGGTCCTGAGACCCCCGAGGATTACGAACTTAATTCCTGAATTAGCTTAACTGTAGTGAAATTCTTGAATCCTTTTATATTATCACTATACTGATTCTGAAATATATTCTGAGTTCCACTTGATTGAGTAATCATCTCAACATATTGACTCAAACCTTTCTCAGACACCTTGAGGTCATATTTGTCATGCTTTAAGCAAAACTGGACTAACTTCCGATATAGAGGATGGTTTACATTGTTCTCAAGTTTAGATATAAGTGCAATATTAAAATAATCTGAACCTAAAAGACCAAATTCCTCAAAATTAACCCAACGTTCCATAAAAGTGGCGTTAGCTAGAGTTCGATATAGCGGATACACCGGAACGTTTAAACCATTCACTATGAACTCTGGTCCA…	791	24	0	RdRp	RdRp	YP_009333352.1	Beihai picobirna-like virus 7	234	1e-70	48	65	-1	unclassified RNA viruses ShiM-2016
2014	Partial		Sponge_RNAV351	BKZT01000351	GGGACCACAAGGGTCCCGCAGTATTAGAGCTCTCGTATTACCTTAACCGTGTCGAAAGATGACAGACCTCTGGCTATGTCGTCACCATACTGGTTAGATATTACCCCTTGGACACCACTTGATTGTAACCTCATCTGAATATAAGATTTCAACCCACGTCCGCTATATGCGAGACTAACTTTGTCATTCTCGACTACGAATTTCACGAGGTCTACGAAATAAGGATGGTTCCTGCAATTCTCCAAAATGGTAATTGCCCTTATCGAGAAATAATCCTCACCATTCATTCCGAATGATTCGAAATCCGTCCAGCGCTCTTGATGAACCAACCTATTTAGAGCTCGGTAAGTTGGATACACCCCCGCCATTACGCCGTTACGCGTATAGTTCTCGCTGTAG…	1059	22	0	RdRp	RdRp	YP_009333352.1	Beihai picobirna-like virus 7	377	3e-125	54	70	-2	unclassified RNA viruses ShiM-2016
2014	Partial		Sponge_RNAV352	BKZT01000352	TAAATCTAACTTTCAAAAGTCTGAACACGCCTTTATTGACTCTATATACGACAGAATGAGTACTATAGGGATTGTTACGCCTGACGGAATCTATTATGGATCTCACGGAGTACCAAGCGGTTCACCTCTTACTAACATAGTTGACTCAGACGCACAGTACGAGATTGCTAGACTCGTAACTATACCCGAAAATGAGGCGGATATTCATGGTGATGATGGAGCTTATAATAGCGCGAATCCTGATAAGCTTATTTCAAACTTCATAGATCATGGTCTATTAGTAAACGAAGATAAAACTCACATCAGTGACGATTATTTCATCTATCTACAGAACTACTACTCATTAGATGATAATGGGGATGTATACGGCAAGTATCCCATATATCGAGCTTATATGCG…	728	14	0	RdRp	RdRp	YP_009333352.1	Beihai picobirna-like virus 7	221	6e-66	52	65	2	unclassified RNA viruses ShiM-2016
2014	Partial		Sponge_RNAV353	BKZT01000353	GTAAAATTTTAAAATTCAATATAATTATTTATATGAAATATGTAGAATTTTCGTTCTATAATTTAAGAAATTCATAATTTGTAAATTGGAGATACCGCATGTCCCACTATGATTTTCTTTTTGATCTCAATCTGAATGAGGAAGTTATTAGTCGCACGTCCCGTTCTCTAGACCGCGTTGTTGCCGGTTCTGATCTGATCGTTACTACCCCACTAGGACAAGGAGCCGATCCAAGCTCTATACTTAGCGGTTGGGACAGAATTTTCGAGGCTAACGACCCCGTGATAAGACCTGAACTATTAAATTTAGAGAAAGTCAACCGTGATAAGTTCGGCCCAAGAAGCATCGCTGTTAATTGGGAGTTACGGAAAGACGGCACTTACGCTTACTTCGAACCCG…	984	29	0	RdRp	RdRp	YP_009333352.1	Beihai picobirna-like virus 7	291	6e-92	49	69	3	unclassified RNA viruses ShiM-2016
2014	Partial		Sponge_RNAV354	BKZT01000354	ACAGATTCAAGGGGATGACGCCGCACTTGCTGTCGCTCAGGAAGATTCGGATGACCTTAAAACAGCGTATAAAAACGCGGGGCTAGTGTTGAATTTAGAGAAGTCATACGAGTCCAAGGACTACTTGGTCTATTTACAGTCTCTGTACAGTAGATCGTATATAGAACAAGGTATAACCGGTGGAATATATCCGACGTATCGTGCTCTGAATCGTTTGATATACCCAGAACGCTACGTGAACTTTGAGGATTCTGAAATTGTAGGTAGCGACTACTTTAGCATTAGAGCAATTGCCATTTTAGAAAATTGTAAACACCATCCTCTGTTCGAAAAGTTCGTAGAGTATGTTCTCAAGCTCGACCGTGAGAACTTACGCTTCACTGATAATGGCCTTCAGGC…	544	11	0	RdRp	RdRp	YP_009333352.1	Beihai picobirna-like virus 7	178	2e-50	51	71	2	unclassified RNA viruses ShiM-2016
2014	Partial		Sponge_RNAV355	BKZT01000355	GAGGTACCTTCCGCAAGGAAGATACCGACAGTCAGAGCGTTCTCAGAATCTTAACAGTCTCGAATGCGGCCAATCCGGCTACGTCGTCACTGTACTGATTCTTTATGGTCGTTACTGTCTTGGCTGCGAAGCGTTCGACGTACGCATGCAATCCCTGAGATGTATATTCAAGGTGATACTTATCTCTAGACCATACCCACTTAACGAGCTCACGATGCAGCGGATGGAATTTACAATTTTCCAATATCGTGATAGCTCGAATGGCGAAGTAATCAGCGCCCTCAATTTCCTCAATTTGAGTCCAGCGCTCCATGTGGATTAACCTATTTAACGCTCGATAAATAGGATAAATACCTACATATACTCCATTTAGTTTGTAATCAGGGCTATAGAACCTTT…	722	7	0	RdRp	RdRp	YP_009333352.1	Beihai picobirna-like virus 7	198	3e-57	46	63	-2	unclassified RNA viruses ShiM-2016
2014	Partial		Sponge_RNAV356	BKZT01000356	GTAAATCTTACAACTAACTTTAACTCATGAAAGGAACATATCATGAAAAGTAACGATGCACAACCTAACTGGCTTGAAACACTTAGGCCAGAAGCAAAGAATAGCTTGTCCACCAATAACGAACGCTTGGTCAATGGTTCGGACGAGGTATTAATCTCTCCATTTATGGAGAACATCTCAGATGACGAGCTGATTTCTGTAACAGGAGATCTCCTCAAGGATCAACCGATAACTGATACCCTTGAGTCTATAGAGAACGAAAATCTTTCGAAAATTGGACCCCGGAGCATAGCTGTACCGTGGAAGGAAAGGAAAGGGTCTCTAGAGGCATACTTTAAAGGTAAGAATGCCAAATCGGTTGGTATAGAACCCGAGAAATCCGGTGCTCTACGACCAACT…	1541	100	0	RdRp	RdRp	YP_009333349.1	Beihai picobirna-like virus 8	323	9e-102	38	58	1	unclassified RNA viruses ShiM-2016
2014	Partial		Sponge_RNAV357	BKZT01000357	GGGGAACCCTAGGGGTTCCGCCGTTTAAGCACCTGAATTAAATTTTGTAACCAATTTAACTGTTTCGAAGTTCTTTATTCCTCTTAAATTCAGTCCATATTGATTCTTAATTATTCCAGTTGAGCCGACTTTATCCTCAATCATCTTAACATAATTTCGGATACCTGCTCTTGAAGGCGTTAACCCTTGCTTATCTATATTATAAATAAGCCTAACAACTTCTTCAAATAAAGGATGGTGTTTACAATTTTCTAATATGGAGATAGTTCTTATCGCGAAATAATCTCTACCTGTTAATCCATAATCCTTAAAGTTGTCAAATCTTTCCATGTAAATTATTCTATTTAGTGCTCTATAAATAGAATAAATACCGCCAATAACTCCATCTTCACCTCGATA…	585	15	0	RdRp	RdRp	YP_009333349.1	Beihai picobirna-like virus 8	180	7e-51	50	71	-1	unclassified RNA viruses ShiM-2016
2014	Partial		Sponge_RNAV358	BKZT01000358	GTAAAACAAAATATCACAAATCAGAAATTAAGACAAAATTGTTATCATTTATATTTTATATATATTTGAACTCCTTTTGGTTTCGGATTATTACCGTACATTTAATGATAAAATTGTATTGGAATAGTCTTTTATAATATAAATTTTATTATTAAGATGTTAAATTTAGACTAAATACCATTATTTAAACTAATTTACGAATCATGAAATATCAATTCTTAAACACTTTGAATCTTGACAAGGATGTGATCACTCGAATGATCCCTTTATTAGATTCAACTCTTAAAGGCAACGACAACATAATCAGATCACCGTTAGCTAAAGATGATGCCCAGGCACAAGAAATACTTGCAAAATTGGATAAAGTATATTCAACGGGAGAGTCGAAAATAAATAACG…	634	11	0	RdRp	RdRp	YP_009333349.1	Beihai picobirna-like virus 8	110	8e-25	44	65	3	unclassified RNA viruses ShiM-2016
2014	Partial		Sponge_RNAV359	BKZT01000359	GAAACACCTGAGCAGAGGGAGACGTAAGAACAAAAAAGAAGAGGAGGAAAACAAAGGAAAAAATTTCTTTGATTCCAAATCTTTTAAAGGTTTTTATAAACACTATTATCTTAAAGCTCTTTGTTTTATCTACAATTGTGGGTTTTTAGGAGTTTCGGTGGTAGGAAACACTCTTGTCGGCAGTTATAAACAAACTGCTAAAGTAAGTGTTTCTCCATCAATGTGGTGGAAAAAGATAAATTTTACTGAACCCAGGAATTTTATCGATAAACACAAGTTGGAAGTAGAACTTGTTATTAAGATATTAGCCACTATCGAATGGACAAACAGACGTTCGGTGGTTTTTGGTTTTTTGTCTATATTGCAAGTTCTTAATAAAAATTTGTCTGTCGCGAAAAT…	5728	278	2	hypothetical protein 1	-	YP_009333581.1	Beihai picorna-like virus 11	196	2e-46	26	44	2	unclassified RNA viruses ShiM-2016
2014	Partial		Sponge_RNAV360	BKZT01000360	AGTACCAGCTATTATTATGGAAATTGGGGATGGTTTGTTATCATCTTGCTTCTCACGTATATCATGTCTCTTGTGTTGTACGCCCTTTATTGGGCCAGATGTGATGTGTACAAACGTGAGTATATGGCAAGGAAGGATGCCGTGACTGATGCTGTTAGATCGATAGAGCCTCATTCAGGTGTTCGCAAGGGTGCAGCGGCCTTGGCCGTTTTTGTAGTTGCCTTGCGAGCAGCGAAGATGTGGATGGATAATCGAATTCAACCTAATGCACTAGTCACGGACGCAAGTCCTGGTTGGTTCGGCTTCATCGAAAAGATGAAAGTATCAGTCGGGACCCAAGACAGAGTCAAGAATGCTTCTACCACACAAGTAGTATCGAAAATTTCGAAAAATATTGCT…	1167	20	0	hypothetical protein 1	-	YP_009333556.1	Beihai picorna-like virus 17	226	6e-62	37	55	1	unclassified RNA viruses ShiM-2016
2014	Partial		Sponge_RNAV361	BKZT01000361	GTATATCTCTGTCACCCATTGCTTTGGCAACTTTACCATTTAAGAAGTGGAGAGGATCTCTTAAATTTCATTTTAAAGTTATTGCTTCAGCATTTCACAGAGGTAGAATTTCTGTTACGTACGATCCTACAGCGACACGTCCGTTTGACAATTCTTTGGGAGAATATAATACTGCACAAACTATGATTGTGGATTTGGCGGAAACCACAGAGTTTGATTTTGTTGCAGGATGGGGTCAGGCCACTTCTTATCGTGATGTTGGTGATCCTACAAACACGGAGGACACTCTCTTTGATACTACTCCTTTGTTTTATGATTCTTCCATTGATAAGTACGGGAATGGCACAATTTCGGTACGGGTCGCGACAAAATTAGTGACACCGGATACTACCATTGACA…	954	17	0	hypothetical protein 2	-	YP_009333557.1	Beihai picorna-like virus 17	223	1e-62	43	56	3	unclassified RNA viruses ShiM-2016
2014	Partial		Sponge_RNAV362	BKZT01000362	CACTGGAGGCCAAAGCGCCGGCCCCCTCGTACAATGGTGAGGGGCACCGGTTATTTATAATTTTCATTATAAATCTTGACCGCGCTATAAAATTGTGACTCCTTGAAAACCTGCTCGCGCAGGAAAAATTAGTTATCATAATTCATTCGGCGCGACCAAATCAGCAGCTTACGCTACCTCCCATACGGCCACAGTATGGTAAGATTTTCTTTACATTTAGCAAATCTATATAGCTATATTTGATTAGGGAGTTTAATCTCCCCCATCGCAATTAAGCGATGGCTGGTGGGATTTGCTCGTAGTACATACGTGGCAATCCCGTGAAGAAATAGGTCTGGAAATCTTCACCAGTAGCGACATAAGTGTCAACTACTGCTGTATTATTCCCCTGGCAATACA…	1029	36	2	hypothetical protein 2	-	APG78966.1	Beihai picorna-like virus 23	228	4e-64	46	62	-3	unclassified RNA viruses ShiM-2016
2014	Partial		Sponge_RNAV363	BKZT01000363	AGCCGGAGCTGCGGGAGCACCGCTCTCGGAGAGACAGGTCCCTCTTGTTGTCGTATTGCGAGGAGAATCTGGAATCGGAAAGTCATACATCCAACATGCATTGATTGACGAAATTGCCATGAACGTGCTGGAGACACAAGACGAGCGAGAGGACTATGCCAAGAATCACAGTAATGAGAAGTACATGTGGTTGAGCGAAGAGGATCATGCTAATGGCTATTTTGGCCAGTTCGCATGCATCTTTGACGATTTCGGACAGTTTCTGACACAAAAGGGTCAGCCTGACGATTACATTCGCATCATCCGCATGGCCAATGCTGCTCCGTGTAGGCTTAATGCCGCAGAGCTGGAGCGCAAAGGGCGCGTTGTGTTCACGTCGCCCCTCATCATGTGCTCCTC…	1955	69	2	hypothetical protein 1	-	APG78016.1	Beihai picorna-like virus 74	101	2e-18	32	52	2	unclassified RNA viruses ShiM-2016
2014	Partial		Sponge_RNAV364	BKZT01000364	GATTCTTTAAAATCCTCTCATCATCCCCTTCAAGTCCCATCGCATCAACTATTAGTTGTGCTAGTCTTGACTTATCTTTTCTCGATCTCACATATCTCACCAGGGATCTAAGTTGTGTCAGCTTTTGATCATTATACTTTGCTTTTAAAGTATGATTGATCTGCTTAAACTCCTCAACCTCATCCAGTGTCTGATGACCAAATCTAGCTATTAAAAGTTTAAATGCAACATCTCCATAGTATGGAGGAGCAATTGGGAGTTCAAGCCTGTGAACAGGGTGGTATGGCACAGTTTCAGTTCCAATCCCAATTTCATATGAGAATAGATTCAATTTTCGAATCATAGTTTGCCTAAAAGCGTAAGATCTTTTTGTGGCTAGAAATTTCATGAAACCAATTC…	685	9	0	RdRp	RdRp	APG79086.1	Beihai reo-like virus 1	61.6	2e-07	25	47	-1	unclassified RNA viruses ShiM-2016
2014	Partial		Sponge_RNAV365	BKZT01000365	AATGCCCTTAATTTTTGACTATGTTGATATTAATTATGCTCATAAACTCGGAATTATACAATGTTTTGCCTTGCAGAGATTTGATTATCATCACTCTTTAAATCAGCGTAGAATGCAATCGCCAATGATGCAGTTCTTATCTAATAGGATGAAACAAATCATGTCTGCAGACATGGACCCAACGAAGTTTTTAAAAGCGCATACAGCAACAAATGAGTTAGGAAGAGTTGGAATCACTTTACCAGATACTTTATCATTACTAGGAATGATAGAGCAATCTGCAGAAGACATTGTTGCTACACCAACAATTTCAGATGATGAAAGAGGATATTTAGGAATTGGATTCATGAAATTCTTATCATCTAAAAGAAGTTATATGTTTAAACCTAACTTTATTAA…	872	36	0	RdRp	RdRp	APG79086.1	Beihai reo-like virus 1	62.8	3e-07	27	47	2	unclassified RNA viruses ShiM-2016
2014	Partial		Sponge_RNAV366	BKZT01000366	TCCCTTGGAGGGAAAAACAGATGTTTAGGAGTGGTAAGGCTAGTTACACCATTAATCTTTCATCGACAGCAAAGAGATACCCCCTCATCTTGGCAACTTACTGCCAAGCCATGCTCTCTTATTCAACAAAAGTATTCATGGGAGTCTATCATTCAGTTAAATCATCACTTCTCAAAATCCGTCTTGATGATTGGTGCTATATCCAGCCGGGAGGCTTTACTGCTGCAATACTTGGGCTCAAAGATGGCATTGATTTTTCAGCAGTTGCAATGTTCGGATTTGGAAGGCATGGTCCTGTCATCAAATATGACCAAAGTCTCTCCACCTTCTCCGAGGTTAAAGACGCAAAAGTCGGAGCAGTGCTCAGAAAGACATTTAACGCGGCGCGTGACTTCTTTC…	1087	21	0	RdRp	RdRp	APG79086.1	Beihai reo-like virus 1	115	2e-24	27	46	3	unclassified RNA viruses ShiM-2016
2014	Partial		Sponge_RNAV367	BKZT01000367	GTAGGAACATCGTGAGGTTTCGCCCAGAAATATGATCTTTCATTCCGATCAAAAAGTTCAGCCGTTCTAAGGTTAATATAATTACGTATCTCATTATTTAATGCACCATCAAAACCACTAACGTCAGCAGAACTTGTAACACGATTAAATTTTCCTGTGCTGTGTAATTGAAATGATGCGTCAGTTACATCTCCAGTTAATTTTCCGACTGCAATAGTTTCATTGAGTTTAGCAGATTGTTTCAATACCATGTCAACGTGGTTTGAGTTCATTTGAGTAGCAGTTGAGAAGTTGGCAATGATCCTCGGTCTGCGAGCTATGGCGTTGCGGACTGTGATTGAGGCAGGGATAGAATAAGCCTCAAGCCACAGATCCTTATTACTTAGTATTTCAGCGACA…	626	13	0	RdRp	RdRp	APG79086.1	Beihai reo-like virus 1	57.4	4e-06	25	46	-1	unclassified RNA viruses ShiM-2016
2014	Partial		Sponge_RNAV368	BKZT01000368	CAGCTCGCCCACGCACGTTCGATCCCTCTACGGAGGAGTCAACGTTATCGCGTGCCCTGCTGACTCAGACTGGCTGACGGATCCTGACTGCGTACATGATTCCTCTGTTGAATTCCCTGTGAGTTCCGCCACTGGCACGTTTAGGCTTGTCGCTGGCGGATTCGAGGTGCACGATGTTACTGCTTCGCTTTATAAGCAAGGTAGTGTGACTAGTGTATCCACAGATCTAGGAATACAACGGGGGGCAGCATTACGAGAAAACGCTTTAACTGGAGAGAATGAAGTGGAGCCATTCACTTTTTCAAGGGTACCGCCTACTACCTTAACGAGTATGGCACAGTATCCAGGTGCAACAACTTGGGCTAGCGATCGAGGTGTGTATAACATTTGGACTCTGGG…	951	12	0	hypothetical protein 1	-	YP_009336792.1	Beihai tombus-like virus 17	116	1e-25	34	50	2	unclassified RNA viruses ShiM-2016
2014	Partial		Sponge_RNAV369	BKZT01000369	TGGTGCGCATAGTTTTTCCCAAGGACCTTGCGGCCCCTGGCTCCACCCCCCTTTCACCCGCTGTGTCGAAGCGAGCTAGCCCCCAGGCAAGGCATACGCAGAGGGAATCGAACCCTACGGTGGAGAGCAGTCTCAGACTGCCAAAGAGAGACACTACAGCCTCGCACGGCTGTCGCGTCACCTGTACATACAAAACGCTCACGGAATCCTAGGCATTCTCGCGAACACCTCGGCTGCCGCGCCGACATTTGCCACAACCTCGGCTATGTCCATGGCCCCGTGGCCCATGGATGTAGCCTGCTGCATCAACCGCTGCCAATCGCCGTCCGAGTGAATCGGATGGTGTGAATGGCCCGCCGAAGCGGCGTTCTGCAAGTCAAACCGAACTCGCCATTCGGT…	1131	14	0	hypothetical protein	-	APG78109.1	Beihai weivirus-like virus 21	445	1e-153	73	86	-1	unclassified RNA viruses ShiM-2016
2014	Partial		Sponge_RNAV370	BKZT01000370	GATTAAGTGCACCAAGCTTGATCTCAAGACTTATTTGCGAGTGATCGTTATCCTAGCACAGGACCACAAGAATTCCCAGATTAACGTTATGGCGAGATCTAAAGAGTTTGATGAGTGCCCAAGTTGTCCTAAATGCCATCTGGTCACAGACCTCTGCGATTGCAAGAGTGATGAATCTTGCGAGCAGATGCTCGAAATGATGGATAGGGTTGAAGATAAACTTCAGAAAGAACTTGAAGACGAGCGAATGAATCAAGTGGAACAGGAAATGAAAAAGGAGTTGTTGGATTCGAGGAATGCTGACAATGATCCAATTGAACCTCATGCTGCAGAGATGTTAACAGAAGTTGCTTCTGAAGCGATGTCTAGAGCTATGACTTCGTGGATATACTCTTTCTT…	532	10	0	hypothetical protein 1	-	YP_009336771.1	Changjiang crawfish virus 1	60.5	2e-07	27	45	2	unclassified RNA viruses ShiM-2016
2014	Partial		Sponge_RNAV371	BKZT01000371	AGCGACACAAAAAGCGATACCAACCCCCCCCCCACAGAGACTTAACAGAAGTCACTTTCCTGAAGCGCACCTTCCAGTTCGACGAAACCATGAGTTGTTTTGTGGCTCCTCTCAATTTGGAGACAATTACAAACATGATTCACTGGACGAAGAAGGGTGCTTCCCAGAGAGCCATCACCCTCGATAATTGCAACAATGCAATGAGGGAGTGGTCTCTGCATGGAAAGAGCACGTATGAGGGGAAGAGTGCAGCTTTGAAGGAGGCTGTGCTGAGGCGCATGGGCGAAGTGCTACACGTTGAGAGTCACAAAGAGGCACTCACAGAGGTATGCACCCACGTCCCCGCCTGGATTAGAGAGCACATGTGAGTGCTCAATCCATGTCCAAAAATTGAAGACA…	1412	37	0	hypothetical protein 2	-	YP_009336730.1	Changjiang crawfish virus 2	87.8	1e-14	33	49	1	unclassified RNA viruses ShiM-2016
2014	Partial		Sponge_RNAV372	BKZT01000372	AACAGCATTACCAGAGGAAACTCTAGTAATCCTCAAAGAGAGGGGACGACAATTTGGAAAAGTAGTACGAAAGTACTATAATCCGCTTCACGGATTCAATCCAACACATAAAGCTACTTTCGCTTTCCCCCAACTTTCAGGAGGGGTGAAAGGAAATTTGGTTTATGATAATAGATTGAAAAATTCTACACTAGGGACCCTTCCTTCCAATGAAACGGATAGAATGGAACCTTTAGTGATAGGATTGTTTGGTCAACCAGGAATGGGTAAGAGTAGTTTACTTCCTTATTTAGTTAGTAAACTCTCTAAGCTTTTTCCTGGAGTTCAGAGAAGTGACCTCACTTATTCTCGTTCTTGTAATACTGAACATTGGGATGGCTATAGCCATCAACCAATTAC…	789	29	1	RNA-dependent RNA polymerase	RdRp	YP_009337385.1	Changjiang narna-like virus 4	266	3e-78	56	71	2	unclassified RNA viruses ShiM-2016
2014	Partial		Sponge_RNAV373	BKZT01000373	ATTCTTTTGGTTCACAGCATCCGCAGTAAGCGCTGGCATGACCGCTCTTCGCCCAGCCACAACAAATGCAAGCGTCTTCACCATTTGATGTTTCATGGGCACAGTGTATGTGGTGGTGATCACAAGCCGTTTTGTCCACTATTGCTTCAGTATCAATCACATCGTTCACGTTCACAATTTGTGCATTACTCACATTAATTTGACTGTGCCAAGTTTTAATCATGTCCCAGCAGCTGTCATTCAATGCGTTTTGCACCTGCCATAGACTGTGATTAGACATCCACTCTATTATTTCGCTCATCTTTTCATCAGTGCGTTGCCCAGTCAATTTAGTCCCCAAGTCGTATATCAATTTAAGAGCACGCTTACCATAAGCCGTTTGCTTGTTTGCTTTCTTTT…	774	11	0	hypothetical protein	-	YP_009337681.1	Hubei endorna-like virus 1	81.3	1e-13	24	47	-3	unclassified RNA viruses ShiM-2016
2014	Partial		Sponge_RNAV374	BKZT01000374	ACCTAATGCCATTGTGTACATCTGTATTCCATTAACATTATCATACATGTGATGTTGTCTTAATATGGTTGGTTGGTAAACAACTTGAGTTGGTTTTACATCAGTAGGAACATTTGGATCATACAGTGGCATCAGAGAAGGATCATTAACTAGTGCACCATTATCAGTCTTATCAATGTACAAGTAAACTTCATGTGATCCAGCTTTAGTAGCTCCACTCCTGATGATTGAAACTTCATATCCAAGTTGGGTTGCCAAAACACAAACTTCATTAATTAGTGATGGAATTGGATTGTTAACCTTGTAGATTAATGTATCTGTTACTGTTAACATCTTTGAGATCTGAGTAATCACTTTGTTCACAATGTCAACTGAAACAGATAGAGTTGTTTGATCAAC…	690	8	0	Inner core protein	-	YP_009329899.1	Hubei insect virus 2	57.8	5e-06	27	46	-1	unclassified RNA viruses ShiM-2016
2014	Partial		Sponge_RNAV375	BKZT01000375	CAATGTCTCCTTGAATTTGTGGCTTCAAGAGAGATATAGTGTATTGATCAGCATTAAGGACCGGATTATATCAAAGCAGAGAAATACTGCTATTCGATTCCGGCCATTCGGATTGGGCCTCACAGGTCCTTCCGGTGTTGGAAAATCTACACTAGCTAAAATTGTTATGAAGACATCCCTTGAGGCGATGGGTTTCGGTTATGATAAAGATCGGATAATCACCAAGGACATGTTTGATAAATACGATTCCACATACACTTCCGATATACTGGGAATGTTTTTGGATGATGTTGGAAATGGAAAGGCACAATTTGTCGTGACTAGTCCAACTGACGTAATTATTAAATTCTTCAACAATATGGCAGCCACTGCGGTCAAAGCTGAATTGGCTGGCAAAGG…	726	20	0	hypothetical protein 1	-	YP_009329961.1	Hubei leech virus 2	278	2e-82	60	73	2	unclassified RNA viruses ShiM-2016
2014	Partial		Sponge_RNAV376	BKZT01000376	TACGTCCGTTTTTCCATGTGAGGTCCGCCTCTCACATGCTTCGCGTGAGCGTTGATGGTTTTGCGGTTTAAGAGCTTGACCAATTTGTCATTTATGCAGCGTTACTGTCCTACAATGCATATCATTTTCTTTGAGTGTCCAACTTTTGAAGAATTTAATGACATCCTTTCCACCACGTCAGCTGGAAGTTTATATATACTGGGAATAGAGACACCCATAACGGCCACGAGCGCCGAACCCCTGTGCGGAGAATCTTCGTAGCAGTGCCACGATCGGAGATTCTTGATCGCCAGGGGAGTTGCTAAACCTACAGAGAAAGATGACGATGTAAACACACCATGAACACCTTATCTACCAACCAAGAAATTACTAACATCTCTCCTGCTGGGGAGGGATTCG…	979	13	0	hypothetical protein 2	-	APG76092.1	Hubei noda-like virus 11	93.6	6e-18	31	48	3	unclassified RNA viruses ShiM-2016
2014	Partial		Sponge_RNAV377	BKZT01000377	CTGGCAACCCTTTCAGGTGACAAGGTGTATAGCATGTATGGGTATACTTCATTTACAAGGTTTTTGTTCATAGGTTCATAGTAATCAGAATCACACATGGTTATTGTGTGTCCTATAGTCACATCGTCCTTTTTCGGTTCTGAAGTAGTGTCTTTCGCCCAATGTATAGTTGAGCGACCTTCACTTTCGTCGTATTCGAATCTTCTTGGTTGGATGTGGTATTCCTTTCTCCCGGATGAGCGGATCATTGTCTTGATGTTTTTCATGGCTGAGTTTCTCGCAGCAGCGGTTATGCCGTGTGAATGTGCTACAGCCCCCTTTTGTGAGAAAAAGGGCATCTTTCTAAAGATCTCTCTACACTTGGAAGATACCTTTTCAACCTCATTGGATCGATATAGG…	912	12	0	hypothetical protein 1	-	APG76528.1	Hubei noda-like virus 7	62.8	3e-07	34	50	-2	unclassified RNA viruses ShiM-2016
2014	Partial		Sponge_RNAV378	BKZT01000378	TGGCCATCCGTGGTACACCGCACTTCTTCCGGAAGCAGCGAGGATTACTTAGCGGTAGTGTTTTGACTAACTTACTCGGAACACTTTGCAACATGTTCGTATTAAATTACACGAGTATTATTATTAACGGTTCACCCTTGAAGCATGAACATTATCACGGTGATGATAATATGATAGGTATCAGTAATGATAATGAACTATCAAAATTTAGTCAATCTATAAGCTCTGTGTTCGGTATGACTTTGGACACAAGTGGTAAAAGCGAAGTTGCCACTCCGGGGGATAACATTTACTTCCTTGGTCATTATTTTAATGACACTGAACGGCTTCTAAACAGAGATAGATTAAACAAGCAACTTTGTATCAGCGAAAACTTCATTCCAGAGTCAGTTATGTCAG…	620	9	0	RdRp	RdRp	APG78227.1	Hubei partiti-like virus 10	61.6	1e-07	29	50	3	unclassified RNA viruses ShiM-2016
2014	Partial		Sponge_RNAV379	BKZT01000379	GTTCTACAACTTAAACAATTCCGGTTCAGCCGAACTTCCATACACTGAAGATCCATTATTTAAACAATATTGTTTAGATATGTACTTAAGTGGTGAAACAACCTCTCCAGCCTTAACCAAAGGAAACGGAATGAACTACATTCTAGAAAAGGAAAGGGTTAAAGTTCACCAACTTAAAGATGGAAAATTACCCATGAAAAACTTTCTTTATGACGCTCGTCTACACGCACGATCGCATTTAACAGAAGTTGATCAGCCTGACAAAGTTAGAGCTGTTTATGGCGTATCCATTCTTCTTATCTTCATTGAAATCATGCTTCTATGGCCTCTATTAGCATCCTTAAGTGATTCATTTATCGCATGGGGATATGAGACATTTCGCGGTGGCCTCGCTCGACT…	636	8	0	RdRp	RdRp	APG78246.1	Hubei partiti-like virus 26	127	1e-30	40	55	2	unclassified RNA viruses ShiM-2016
2014	Partial		Sponge_RNAV380	BKZT01000380	ACCAAAGAACAACTGGTCAACCTCAAGGAGATCTTGTGTCCTATCCATGTCTCCCTTGAAAACCTTGTTTTATTCTCTTTGCGTTGTGCTCTGTCACGCTGCGCCAACATCCACAGAATTCACTGGTGGTCTGGAGTTACTCCAACCTCCTGACGAACGTTTCGCCTACTCACTGACCCCGTCAGCCAAGTACCCGATTCGCGTCGTGTTCGCCTTCCTACGAATTCACTTTCCCGCGCCATGGGTCGAGAAAATCTCTCGCTCATACCGTCGCTCCGAGACTTCTGTTGAACGTCTCCTTGACGACTTCTTTCGGCTTAAACTGTACCACCCCGTGTTTCGAAAAGAACCCGGAGCCTACATTGCCGCGAAGCGCCTCACAGCTAAATTGTTTAACTT…	1957	114	0	RdRp, partial	RdRp	APG78241.1	Hubei partiti-like virus 27	306	2e-92	39	55	2	unclassified RNA viruses ShiM-2016
2014	Partial		Sponge_RNAV381	BKZT01000381	AGATTTTTGTTATTTAAAACAGAGCATAAAGCTCAAACCTCCGATTGTCAAGTCGGGAGGGTCACAGAGAGGAACTCACCAGCTAACCTGTTACATATCTAATCGAAGATATACCAAACGACTATTTAAAAGCTCAACGAGGTTGACTTTTTGTCATTTGGTACATCCACTAAATAAGTAGCATGTCGGGTTTATTCTTCTTAGTGAATATACTTTTGAAAATTTGTGTCTCCAAATTCGTAAGATGGGGTTCTTGCTAGTCTAAAAAATTCTTGTCGAGTGGGAAATTTAGGGTAGGCGTTGAGGATGATAGATAATTTATCTTTGTCATACCAATCTAAACCTTGTTCCGTGATTTCTACATCAACTAGGTATTCTAGAATATCAATACACACCTTA…	1858	42	0	RdRp, partial	RdRp	APG78241.1	Hubei partiti-like virus 27	236	2e-66	31	49	-3	unclassified RNA viruses ShiM-2016
2014	Partial		Sponge_RNAV382	BKZT01000382	GTGACACACAAAAAACCTGTAGTTTAAATAGGTCTGAAGCTGTTGAACTACTGAGTAAGTCATCAAATATCCAAATTGATGATATTATAGCAGCCAAAGTTAAGGGACAGATGTCCGACTTATTATTATTGACGGGTAATAAGTATAAAACCTGCTCTCCTAGGGAAGCGTTCGATACTCTACCAAGTGCAACTAGTAGTAGCTTTCCAAAATTTAAGAATCCTAAATCTCTTATTAAGGAGGAGGTGATTAATTTAGCTCATCGCCTATTACATTTAGATTTATCTCGATGTGTTTTAGATTTTCCAATATCTATTAACTGGCGTACGCAACTTTCCAGTTCTGGGAAACTCAAGTTCAGACAATTTTATCCCTTTCCTGTTATAGTAGCTTGTTTTG…	1318	36	0	RdRp	RdRp	APG78233.1	Hubei partiti-like virus 39	82.4	3e-13	27	47	3	unclassified RNA viruses ShiM-2016
2014	Partial		Sponge_RNAV383	BKZT01000383	TCGCTATCCCAATGATATCCCAGAAACTGGAAATCTTCGCCAGGAGCATATAGTTTTGATTTGTCTAATGAAACCGTGAAACCTAATCGTTTGTAAACTGTAACTAGTCGATCATATTTGATGATATCAAGAACTGTCAAATTATCATCACCTAATACGACCGATGTGTACTCTGCGTTTTCTTTTCCTCTAGAAATTTCTAATCTAGCATAATTTTGTATTGTTAAATTTACAAAAGTACCAAATAAAGAAGTAATAACAGATCCAGATGCCAAACCTTGGTTTTGGAACTGTATTTGATTACTACCATGTACAAAAGGAGTTTTGCACTGATATATCATCAATTTTCTAAGAAGATCGAATTTGTTGTTTTCTTTTTCTTCGAAATCTGTCGACTGG…	797	409	0	RdRp	RdRp	APG78218.1	Hubei partiti-like virus 48	69.7	7e-10	27	47	-1	unclassified RNA viruses ShiM-2016
2014	Partial		Sponge_RNAV384	BKZT01000384	CGACCAAGAGGCGGTCGTGTATCTTAGTGAGAGAGGTTTATCTCGCGAAGATTTCCAACTCAGCCTTGATGTCGTTCGTAATCCAAAGGAATGGGATAGATCCACTCCTGACGTTGATGCCCTCTAAACGGCATTGGCTGAATATGGAGATGAGAACGAATCTAATATTATAGAGAAGGCTTACCGTAAGTCTCTCGACGAATTGGTCCTCTGGTTTAGTGGTACTTACGCATCACTTCCTCTTTCGGACGGTTTGCCTATCCAAAGGCAGAAGTCAAGTGGGTTTCCCATGTTAAGGACGAAAGATGAAGACTTCGCAAGAGGTCTTGCCAGTGCAAAGCGATTGATATCCACCAAGTTGTCTCCTGACCCATGTATTGCAATTTACCGCGTGCAGCA…	826	8	0	RdRp	RdRp	APG78297.1	Hubei partiti-like virus 53	134	2e-32	39	58	2	unclassified RNA viruses ShiM-2016
2014	Partial		Sponge_RNAV385	BKZT01000385	AAAGATAAAAATAATCTCAAGATGTATTCTTCAGACCCTGTTTTGACGCCTCTTTTAAACCATTTTATAGTAATTAAAATCCTATAATCTTAGTTAAGTTAAATATTAATATGAAATACTTCTATTCACAAGATAGTTTGCAGAGCTATTTAGATAACATAAATTCTAGTCTTCCATTTTATGCTCGTTTTGATACAGAAAAAGCAGCTAAAGTCAGCTGGATGAACTCGAAGAAAAGTGCTTCATTTATCGTGGAATCTATATTTACTGAACTTTTCGATAACAGAAAAGAAGTAGATGAACTGATTCATACTGCTGGTGATCCTAAAACAGTAAGCATATCTAATAGAAATGAAACAATTAAGATCCTTACTTCTAGTGAAACTTTATCACTAGATC…	1631	50	0	RdRp, partial	RdRp	APG78299.1	Hubei partiti-like virus 55	76.6	3e-11	27	48	3	unclassified RNA viruses ShiM-2016
2014	Partial		Sponge_RNAV386	BKZT01000386	TTTAATGCTCTAGCAATTGAATATACGCCACCTGTATAGTCGTTCAGGCTGTAATATCTTTGCAAGTAAATCGCCTCAGTGGAATCAAAGACTTTCGTCTTACTCTCATTAAGAGCTAAGCCATATGATTTGAATGACTTAAATAATTCCTCCTGACCATCTTTAGAAGTGAAGTAAATTCCATCATCACCCTGTACAAAATGGGTCCAACCTCTAGCTGCGGTATCAGAAGCGATCACTTGAGCAAGTGAATCAATCGTGTTTGTGAAACTCGATCCCGAGGGCACTCCGTGTGTACCGGACATTTCACCGTCAGGTGTCCAGATTGGTATAGTTTGAAAACGATGGCATAATGCATCAATAGCTTCATGGTATTGACCTTGAAACTGATCAGCTAAA…	1198	48	0	RdRp	RdRp	APG78305.1	Hubei picobirna-like virus 2	247	1e-73	39	56	-3	unclassified RNA viruses ShiM-2016
2014	Partial		Sponge_RNAV387	BKZT01000387	TCGAGGCCTAACATGGACGAAGAAGACGATTTTGAAACCAACTAATAGGAGTATACGATGAATTACACTATTGGAGACATATCATCGCTAGGTTTAGATTCTGACCAGCTTCAACGTGTAAACACGTCACTGCAACGAGTAGAGAAGGGTACAGAAGAAGTGTTTGAAACCCCGATAGGCAAAAGCCTCACTTCTGAAGAACTGTTAGCCGGTTGGGACTCGGTTTTCAACGCTAACGCTCATAAGCTCGATCCTGATTTAGTAAGTCATGAGGAATCTAACCGTGCTTTGTACGGTCCTCGATCAAAGGCAAAGCCTTGGTCGGATAGACGGGAATCACTAGAAGCGTATTTCGAACCGTACGCTGGAGAAGCTGACCTAGAAACAATGTTTCAGGAT…	1034	21	0	RdRp	RdRp	APG78305.1	Hubei picobirna-like virus 2	230	9e-68	39	62	1	unclassified RNA viruses ShiM-2016
2014	Partial		Sponge_RNAV388	BKZT01000388	ATATCACGATCGAAGAATCGTTGTAGGTAGTTGAAGTTTTCGGTACTATCTCCTTGTTTTTCACGGTTAGCAACCATTCCAAACTCAGATGCAACTGTGCCGAATACATTTGCTGCTTCGCTATTTTCGATTAACAGTCCAAGGAAACCATCATCGCCTAAAACCTGACAAATAGCATCAGTTGATAAGTCGAGGCCAAGAATTTTAGTGGTTTGAAGAATAATTCCAAATGAGAGGATACTCTCAGCAAGGTTAGTCCAGCCGGAACCACTTGGCATTCCATGAACTCCTGTGTATACTTTGTTAGGCTCAACAAGGACGTCAACGTTGTTAATATGCCTTAAACTTTTAGCCAGAAGGTCTCTATACTGTGGCTGAAACACAGGTGTTAACACTTCA…	1360	34	0	RdRp	RdRp	APG78304.1	Hubei picobirna-like virus 4	321	3e-101	45	60	-3	unclassified RNA viruses ShiM-2016
2014	Partial		Sponge_RNAV389	BKZT01000389	GTAATAATACATTTGCTTCGGCATAAAAATTATAAATTTACAAACAAAATTTATTAAAATGAACATTCTTAGAAATAAGACTCTGATGTTCGTTCTCTACCATGTAGCAGAACAGGGTGTAAGATCATATCTACACTATCAATCAGCATCTAAGTTAGGTCCTGAACAACAGAACCACGAACTGAGAAAAGATTCGATTTCGTTAGGACGAAATATCATCAAAGCTTGCGTACAGTCAGCTATTTTCCAGTTAGATCATATTGTCATTAAGAAATAAAACTACTATGAATATTACAGAAATAGGACGCACATATTTAGACAGTATCCTAGGTGTAGAGAAACAACCTAACGTGTCCAGCCTGTTAATGGGAATTCGCGAAGGAAAGCTCCCAACTCCCA…	1501	72	0	RdRp	RdRp	APG78304.1	Hubei picobirna-like virus 4	332	4e-105	46	60	3	unclassified RNA viruses ShiM-2016
2014	Partial		Sponge_RNAV390	BKZT01000390	ATTCTCTCATTTGGAATTATTTCACAGACTGCTAAAATTCTAGGCTTAGAACTATCAACAGACGCGATTTGTCAAGTACTAGGCGATGATGGTTTCCTTGGATTATCCAACACAAATCCCGAAGCTGCAACTGTATTCAGTGAAGTCGCATCCAAGTTTGGCATGGTTGCAAATCCCGACAAACAAGGTGATTCTACTGAAAACTTTAATTATCTGCAACGATTCTTCGATCGAGATATCTCATTCAATTTAGAAGGGAGAGATGTTATGGCAGGTAGTTATCCCGGTATTCTAGCACTTAATACCGCGATGAATCCAGAGCGCATTCATGATCCCTCTAAGTGGGGACCTGAAATGGAAACACTAAGGTGGATAATGATTCTAGAAAACTGTAATGAG…	665	62	0	RdRp	RdRp	APG78304.1	Hubei picobirna-like virus 4	220	1e-65	58	66	1	unclassified RNA viruses ShiM-2016
2014	Partial		Sponge_RNAV391	BKZT01000391	ATGTCTGCAGCTTCCTCCGCTATCTCAGCTACTCATGACTAAGTTGGCCATTCCTTATATAGACTCGTTTTGAAGTAGGTTTGACGGTAAGCTCGTCTATAAGAGGTTTGAGTTTATCTAAAGCCTCGTATAATAGGCTGTTTCTATCAATTTCAATTAAGCATAATTGCTTAGCTGGGTGCCCCATCGAGAGTAAAGCTACTTGTAGTACTACGGCCATTTGCCTGTACACTGGTTGGGTTGTCATTATGCTATCATCTTCAAAAATGTATCCGTAAAATTCATCGTCATTCCGTAAATTCTTAGCCATACTACCAGTAACCGAATAAGGGATATAAGTTGGTGTTGTGCGTTTTACTGATTTGATTATTGCGTTAATATGTGTATCAACCCCTATGA…	2160	399	0	RNA-dependent RNA polymerase	RdRp	APG79051.1	Hubei reo-like virus 11	92.4	2e-15	27	47	-3	unclassified RNA viruses ShiM-2016
2014	Partial		Sponge_RNAV392	BKZT01000392	GAGTGGCGGCCTGAAGTTGCGTTTTAGTTCGTGGTTAGATTCCACGTCAGGTAGGCGGCTATACAAGATCACTACTAATAGTAAGCGTATCATCCTTTCAGCCTACGGGTTGGCGTTGTTTAAGAAAGAGATGGTATCGATGAAACTTACCGAGGACACCCCAGGATCAATGGGGTCACGTAGTGTGCCAGCGCGAGCGCTACGTATGATCTTGCAGGCGCCGATCACTCACCATTTTGCTCGATTGGTCTGGACTATACCACTCGAAGCGTACGCTAGATCGCGCGATGTTTATACGTCACCGCAATTAACTGGTTTTATATACACCGACCATTCTCTTGGATTCTGGGCCACAGGGCGGGCTCACGTTGTGTGCGCCGCCGGAGATTACAGTAACTT…	704	8	0	RdRp	RdRp	APG79087.1	Hubei reo-like virus 14	59.7	1e-06	26	41	2	unclassified RNA viruses ShiM-2016
2014	Partial		Sponge_RNAV393	BKZT01000393	TATGAATTCAGCAATAGCTTTAAATTTTAACAAGTGAGAAACGATTAAGTTCCGTATTTCAAGTGACGTTGCGAGAGTGATTTGGGAAATGTCAGATATAACTAAATTGAACCTTCGTTTTGCAGAATACTGTTCAAGTGTTGATCTAAAGTTTGGACTAACCGCAGTCATGCCCACTGAAATTACTGTGATTTGAGGAAAAGCTGCCATAATTAATGAAGCAAGAGGTTCGCGTTGGGCTCCGAAGATGCCAACGCTGAGACCAGTTCTAATTGTAGTGTTGAACGATAATCCATTATTAATATTAGTTTCAATTCTGTTCGTGTAAAACCATGAAAAGTAAGCGAGTAGTTTAAAAGTTGATTGGTTATATGATCTGGAATGAGCACGAGGAACAGT…	616	14	0	hypothetical protein 2	-	APG79194.1	Hubei reo-like virus 4	58.9	1e-06	33	50	-2	unclassified RNA viruses ShiM-2016
2014	Partial		Sponge_RNAV394	BKZT01000394	GGGCACGACACCAGGTCGTAGCGTTAAATATTTCTAAGATCCGCCCGCACAATCACTCCTGATTGATTTTTGGATCTACTCCGTAGAGCAGTTGTGCAATACCATTTGCTATTATATACAATATGTACGCCACACACGTCCCCACCAGGTACGTCTTGCTTCCTGGTGGATTACGGGGTCTGAGCGGGTACCAACCGCAAGGTCCCAGACGAGTGCTTCTTTTTGTGGATTTTCGAGTTTTTCTTGTTTTTATTTTTATTTTATATGGTATTGCTATTAGCCCGGAGGCTAATGTTGGGACATGCGGGTAACAGTCATCCCTCCAGTTGACTGCCCCCAGGCCGCGGTCACAAGTGACATGCGGTCCCCCACCTGCACATTCTTCAGCAAAGCCAAGTA…	1645	33	0	hypothetical protein 3	-	YP_009336791.1	Hubei tombus-like virus 8	117	4e-25	30	46	-2	unclassified RNA viruses ShiM-2016
2014	Partial		Sponge_RNAV395	BKZT01000395	CAGTTCTAACAGTTATCGGCTTGCATTTTCCCCTATAAGGTAGTACGTTTCGTTAACGCCTTTCCGTTATAGGTGCTTGCGTTATTACACGCAGCCTCACACTATGTGTGTCCACTAACCTAGTGCTACCCACCCACTTGGAACTTACGTTCATGGGTGCGTATCTCGTCGCACATACTTTGTTTAATATCAGGCCCGCCCTGCGGAGCTGCCTGCTCTAATTCCGTGACAGCTTGCACAGCCCGCTGCGAGCCATGACATCGAATGCTGCCACCTCGAGCTGGTCCCAGACCTGACCGGCCTTGTCCCTGCTCCACTGCTTGGTCAACCACTCAGACTTGAACCATGATGTGGCTGCCGCAGACATTGTTGACTGACCCACGGCATCAAGATATTTAG…	2579	103	0	hypothetical protein 2	-	YP_009336493.1	Hubei toti-like virus 10	83.2	1e-12	24	43	-2	unclassified RNA viruses ShiM-2016
2014	Partial		Sponge_RNAV396	BKZT01000396	TACTGCCTCGACCTTCCCTTGTACTACCTCAGTAGTATTTCTAACTGTACTCAATTTATCACGCCAACTTTTCAACTCGTCGAGTCGGCCCCAGCCTGCAGGGGCAACCCGTGCCCCCGGTATACCAGGCAAATCAGGAACACGACCACGATTGGTGGTTACGCCCTCACTGATAGACATACGTCCTCCCAGACCTGCGCCTAGACCACCCAAGCTCGCGGCAGTAGACAACAGTTGAACAATATCAGTCTTAGATAATCCGTTCGCGTTTGAGATGTCCATAATCATAAACTTCTCACACTGCCGTAGATTGCAACCCCGACCTATAAGTATATTCCACACAGAGAGCTGCTCCCTAGCGCGTAGCAGTCCAGCGGGAGGGTCCCGTGACACAGGATT…	763	9	0	hypothetical protein 3	RdRp	YP_009336917.1	Hubei toti-like virus 17	139	5e-34	43	58	-2	unclassified RNA viruses ShiM-2016
2014	Partial		Sponge_RNAV397	BKZT01000397	GGCCGGCAGGGGTGGAGGAGGGAGCAACATACCGGGTGCGAAATACAAAGTGGTTCACAGCGTGGTCGATGACTGAGGAGGAGGCACGGGCTATGCTACTGACCCCAGTTGGTGAACGTGCAAAGATGGTGGTCAAACGGGAGACAAAGAAGGCAAGGTTGATAGCTAGCGCGTCGTTGGAAGTGTACCTTATGATGGATTACATATCAACTACAGCGTTAGATCAGATCTTCTCTGGTGCTGAATTGTCTACACTATTCATGAGTTCGCAGCAGCTGGTGGAGTTTTGGGCTCGTACAGCTAGGTTTGAGGATGGAGCAATACGAATGCCATTGGACCAGAGTGCGTTTGACCAGAACCAGACCAAGCGGATGATTCAAGTCACGCTAGAGTATATGC…	1915	34	0	hypothetical protein 3	RdRp	YP_009336917.1	Hubei toti-like virus 17	182	2e-45	34	55	3	unclassified RNA viruses ShiM-2016
2014	Partial		Sponge_RNAV398	BKZT01000398	ACGGTTCATGGTAAGAGGGAAGCCTAAGGACCAAGTCTTGTTAGTACTACGGAAGATATACCAAGCCCTGGTAGTGAATCCATCATACGTAACAGTGCCTGGGAAGGCCGATGACGTGGAGGTGAAGTATGAGAAGGGTATCTTGTCTGGGTGGTATTGGACGGCAGTGATAGACACCGCTCTAAACTACGCTACCTACCACGCCATCTCGACTTTCATCAAGCGGAAGGGGTTCACGGGGAAAGTGGTATCTGTGTGTGCTCAGGGAGATGATGATCAGCTCTCTTGCGATAACCTAGCTTTTTTGTTGTCCTTAGTAGCTACCTACGCCGATGCAAATTTTGACATAAACCGTTCGAAATTCTTCTTGTCACGGGAGAGAGACGAATTCCTGCGGTT…	1149	13	0	hypothetical protein 3	RdRp	YP_009336917.1	Hubei toti-like virus 17	117	5e-25	39	52	2	unclassified RNA viruses ShiM-2016
2014	Partial		Sponge_RNAV399	BKZT01000399	AGGTAGCTCAAGACATGGTGGTTAGCGGATTCTGGGTGCGTGCCGTGCCTTCATTGGTATGGCGCAACCCCGTCTCTCGCGACCCACCAGCCGGCTTGTTCCGCGCACGCGGTCAGCTCACAAGTTGGAACATGCTCATCGGTCGCGGATGCGACCAGCCTCCTGTCATGCACCATATGGTGCAAGACATTTCACGCGGAAACGGATTGTCTCGCAAGCAAGTCGAACGTTTACTGCGTACCCCAGCCTCGGTCGGAGGGCTGGGCTTTCTCCCCGACGACGGTGGCAAGTGGTTGTCGCTAGACGGCGGTAGTGCGGAGACGGTAGGAGTGCGGATTGACAGCGCACTTCTGGGCTTTGACACGATTCTTCAGGACTGGTCTGAACTAGGAATCGATG…	702	19	0	hypothetical protein 3	-	YP_009336917.1	Hubei toti-like virus 17	64.3	2e-08	30	44	3	unclassified RNA viruses ShiM-2016
2014	Partial		Sponge_RNAV400	BKZT01000400	AATGAAAAGGTTTTCATTGAAAAATTCAGTTTCCTAGCCGCCAGTTCTGATTTCTCGGGAATTGAATAATCCGGTCGCCAGGCTACAAAATTGTCATCCCCATTTAACAACACCAATAGACACTCCTTTAAATCGTATAGGTATGCCATTATCATGAATAACACTAAGGTGTTTCCGAACCAAGTTAATGGGTCTCCAGATCTACGTTGGTAAGACACTGTTGTCCTAAACCCCCACCTGGGGCTGACTAGAGTGCATAACTCATGATACGTTTGCCACAGGTCAATGTCTGACTCTAGCATTCCAAAGTGCCGAAACAATTTACATTGAGCCATTAAGAATACGTACTCCTGGCTTTTGTCGTACTTTTCAATGTCACCTTCCAATATTTTAAAGTCC…	732	10	0	hypothetical protein	RdRp	APG77802.1	Hubei virga-like virus 10	110	4e-24	33	48	-2	unclassified RNA viruses ShiM-2016
2014	Partial		Sponge_RNAV401	BKZT01000401	TGGTTTACTGCACCATCTCGCTGTTACGCTTTAGATTTCAAATACTGAACAATCCACCATGTGGATATGCCTTTATCAGCATCTTGGTTACCTAGAGATTTAGTGTAACCGAGGAAATCGGGCATGTAATCGATAGCTTTCTTAGCCAACTTAGGTAAGTCAGTTAGAAAACCTGGGATATCTATTCCTAATCTATATTTATCCCCTGCCATGCAATAGTCTGCGAACTGTTCGCGTAAAGGATGCCACTTACAATTTTCAATGATTGATAATTGTCGTAGCGCTACCATTTCCTTGCTCCAAACTTCGGAATCGTAGTATCGTTCTTGCTCAGCCAACCTTCCTAAAGCTCTTAGAGTTGGGTAAACTCCGACTGTTATATCGTCTACTCTATACTCG…	528	16	0	RdRp, partial	RdRp	APG78214.1	Jingmen picobirna-like virus 1	258	4e-81	72	83	-2	unclassified RNA viruses ShiM-2016
2014	Partial		Sponge_RNAV402	BKZT01000402	GGGGCTGTGCCCCAGCTAGCCAATGACGGCCGGCCAAGGCACAGAATGACATCACCCTATAAGGATGGGTCGTTACTATCTAAAACGGCAAGTCTAATTAAATAATTAGCTTCCCTTAAGTCCGCCTCGGATCTAATGTTTCCATTAGAGAATAACCTGGTCTCGAGAAGTGATAGCTTATGCTTTTCAACATAGGCTGATAAACTACCCTTTCTTAGCATATGATTCAAGTCAAGAATTGTGTTCGAGACGAATCGAGCTCTCTTATCCTTGGAATCTAGGAAATCTAGTCCAAGTTTCGGAGTGTAAAGTTCCTCATCACAGACTTCTGACAGAATGTCTGAAGTGTAATCTTGCTGCATTTCTGCACGCTTGATTATTTCTTCTAGTGTTACGGAT…	2330	201	0	RNA-dependent RNA polymerase, partial	RdRp	APG77166.1	Shahe narna-like virus 6	129	3e-27	29	48	-1	unclassified RNA viruses ShiM-2016
2014	Partial		Sponge_RNAV403	BKZT01000403	GAGGCCCGTGAGGGCCCGCGGTTCTTAGAGCTGGTTAATTAATTTAACAGTATCGAAATTTCTAATACCGGTTACATCATCACCGTACTGATTAAATAATAACCCCTGACTACCACTTGTCTCATGCAACATCTTAACGTATTGCTTAAGACCTTTGTCAGAAAACGTTAGACCATATTTGTCTTGTTTGACAATGAATTGAACCAATTTAGAGAACATAGGATGGTGACGACAATTCTCTAGAATAGAAATTGCCCTTATGGCATAGTAATCTCTACCATCTATGCCAAAGTCCTCAAATCCAGACCAGCGTTCTTGGTAAATCAACCTATTCACAGCTCGGTAAGTAGGATAGACACCGACGGTTATCCCGTCTCTGGTATAACCAGAACTATAATA…	927	24	0	RdRp	RdRp	APG78271.1	Shahe picobirna-like virus 1	281	4e-88	51	68	-1	unclassified RNA viruses ShiM-2016
2014	Partial		Sponge_RNAV404	BKZT01000404	GAGGCGCACGGCGCCCCCGTGTAATCAGCCTCTTAGCACACGTACGGTCTCAAAGGCGGGTAGCCCTCTGAGAATTGGTTTAGCTAAAACGCCCGCTCGCACACGTGGTTCATGCATACTAGAGAATACGCTTAAACTTTCATCGGTGAAATTTAGACCGTTTCCATCGATGTCGCGAACTGCTCGAACAAACTCTTCGAAACCGGGATGGTGCTTACAATTCTCTAGAATCATTATTGCCCGGAGTGAGAAGTAATCTGCGCCACTAATTCCTTCCTTCTCAAAGTCTGTCCATCTTTCAAGGTACTTCAATCGGGTTATAGCCCTAGACAAAGCATAAACACCGCCGTAATTACCACGACCATCGGGGTAATCTTTGTGATAGTACCGTCTGAGGTA…	730	17	0	RdRp	RdRp	APG78271.1	Shahe picobirna-like virus 1	175	4e-48	42	58	-2	unclassified RNA viruses ShiM-2016
2014	Partial		Sponge_RNAV405	BKZT01000405	GTTAAATAAAATAAAACTAATTAATTTCTTAAAGGAAAAGTTATGATAAACATAGCTGTTGTTACGGGAGCGCCTTGTTCCGGTAAGTCAACAACCTCAGCCGCAATCAGGGCTCCAGTGCTACATGTTGATGCTTATCTGGATGATGGAGTTTTGTCCCAAATGTTTCAAGATACTCTTATGAATCTGATCAATTCTGACATTAAGTCACTTATAATTGATGTGGACTCTAAAAGATATTTGGAAGTAAAACAAATCGTTGATGATTTGGACTCTAGATATCCAATGAACTTACTAACCGTGGTGTTAAAACCTAAGTTTAAAACTTTACTTGGTATTAAGTGCCGGGAAGGAAAAGTTAAGTACTCAGATCAATCCTCGAAAATTGATTATGATACT…	2358	146	0	RdRp	RdRp	APG78268.1	Shahe picobirna-like virus 2	407	3e-130	44	62	2	unclassified RNA viruses ShiM-2016
2014	Partial		Sponge_RNAV406	BKZT01000406	CAGACCTCCAGGGTGAGTTGGTTTTATGCCACTCTAGTAAAGGGGAGAACACCATCATCTCATATAAGGCATCAGCAATGCCTGGTCCTATGACGTTCCGCGTTTTACCAGCTTGGGTTCTAGTGAACAATAAACCTGGATAGTTATTATCCATCTGCTCTTCGAAACTGGATAATAATCCTTCTTTTGCAACTCCCTTCTTCACCATTAAGGGTAGTCCAGCTGATGTCATATTCTTTAATTTATGAATCGCTTTAGCTGGAGATATGTGTCTAAGCCGACCGGACGCCTTGGTTTGACTAATATTTCCTTTTGCACTATCGGAATCGAAATATTCTTTAAGGGTAGTCTGCCTAATAGACCAAGGATCTTGAATTGACCTTGGCTGAAATTTATCTC…	1441	52	0	RdRp	RdRp	APG78268.1	Shahe picobirna-like virus 2	127	3e-28	37	53	-1	unclassified RNA viruses ShiM-2016
2014	Partial		Sponge_RNAV407	BKZT01000407	AGTTTCACTTTCGTGAAACCCAAATCCTAAGAATTAAGAATCTTAACTGTCTCAAAGTTGTCGATCCCAGTGACTGAGTCACCAAATTGATTCATAACTCCTGCACGGACTTTGGATTCCATCCCCTTGGAAAAGGACTTCAACCCTTGTCTAGTAAAAGAAAGCTTATCTTTATCTAAACTCTGTGCATATTTGACTAACATTGTAAAGCACGGGTGGTGTTTACAGTTCTCCAAGATCATTATAGTCCTTAACGAAAAGAAGTCGCTACCACTAATTTTCATCGCCTCAAAGTTAGTCCATCTTTCGAGATACTTAATCCTATTCATAGCCCTGAATATAGAGTAAACCCCGCCGAGACCACCTTTTCCGGAATAATTATTCCTGTACTCGGGTGAG…	1533	80	0	RdRp	RdRp	APG78268.1	Shahe picobirna-like virus 2	359	3e-115	42	60	-2	unclassified RNA viruses ShiM-2016
2014	Partial		Sponge_RNAV408	BKZT01000408	GAACGTGCTAATCAAGATAAATTTGGACCCAGATCTATCGCATTGCCTTGGTTAGACAGGATTCCTGGTGTGAAGAAATATTTTGAAGTCGATACTACTCTCCTTCCTGATATAACTTTACCGCAAGCACCAGAAGGGCGATTACGACCATTGACCCTTAAAACTGCTTCTGAGTATATTAAAAGAACGACAAATTCAGGATTGCCTTACTTACAAAAGAAAGGTGTAGTTCTTAAAGAAGCTTTAGCTAACTTCGAACAACTGTTGTCTCGTCAAGATCCTTGTGTATTATTCACTCGGACTCAGGAAGGCAAGAAAACTAGACCTGTATGGGGATTTCCTTTTGCAGACACTTTATTTGAGATGATGTTCTATCGTCCGCTACTCGAATTCCAGAAG…	752	8	0	RdRp	RdRp	APG78268.1	Shahe picobirna-like virus 2	276	7e-87	51	70	1	unclassified RNA viruses ShiM-2016
2014	Partial		Sponge_RNAV409	BKZT01000409	GGGACCTAATAATGCAGCTCGCCAAGATTTCCTCTTCATGTACTCCAATAGGGACAGATAATAGGTCATCTCTAATAGTGTATCCGCCATCGGATAACCCCAGACATTCCGAGTCTTACTGTACCTATTAGCGGCTGAATACTCCTGAGTACGAGTGTATAACACGCATGGATCTTGACGACCCAACAACTCGGCAAGCTTAGAGATCGTGCGATCTTTAACCAAGGATTTCTTCTTCAAGTATGGTAAACTTGAACTCGTGTTATTCTTGAGGTTCGCTAGTGCTCTCTTAAGAGACACGGGTCGGAGATTCCCTCCCTTTGGACTCTTAAACTTTGGTCCCTCAGACAATCTATCGTCTTCAAAGTATTTGTCCACAGACTCTTTTCGGTCCTTCCA…	636	10	0	RdRp	RdRp	APG78268.1	Shahe picobirna-like virus 2	186	5e-53	47	64	-1	unclassified RNA viruses ShiM-2016
2014	Partial		Sponge_RNAV410	BKZT01000410	AAAATGTTCTTCGATATTGTTCCAGTCAAATCCCAATTTGTCGTTGTGAGCTGTTCCTTGTTTGAAGAAGGATCGGCGGCCGTCTTGGCCTCTTTTTCTCTGGGAGTTCCAATAGGCGGACGTGGGCATGACTAGTATTCCTTTCTCAGCGAGTAAGCCGAGGTTGGAGAATATAAGTTGTCGAGTGAGTCCCTCCTTCATGTGGGCAACGGGCCACTGTAATGGGGTGCTGTGTCCGGGGAGGTGAACTATTTCAGGGTAAATCATGAAGTTGCCTTCGCTGATTCTGGGAACGTTCTCTACCCATTCGACGTTGTTGATTTCCTTTCGGAAAGATTCGGTGGCCTATGCGTAGGCTGCGGGGTTGTTCGCCATTGGCTCAGTTTTAATGTTTTTGTT…	2248	122	0	hypothetical protein, partial	RdRp	APG76581.1	Wenling noda-like virus 1	62.8	2e-06	29	47	-2	unclassified RNA viruses ShiM-2016
2014	Partial		Sponge_RNAV411	BKZT01000411	CAAGCAGTGGTATCAACGCAGAGTTTTAAGTTCATTCAGTGTAGAGCAAACAGTGATGTTATGTACCCTTCTCAGCTTGCTGCCAATAACTCTTCCACTCCGGAACAAACGTCCTTGAACAACCAAAATCAAAATGCCTCAAACACGAATGAATTACAAGCACCGAAAGTTCCAGAATTTGCAAAAACCGCAACTTCCAAAGATGATGACCCCGCCCCCAAACGTGGAAATGCTTCCAACCGGCGATTGCAAAATAAGCCAGCCTTCATACCTACGCCTCCTGTATCTGAATTTCATTCAAACTCAGTTATCCGTGAATATATTCAGCCCCACCTTAGATCGTCAGGGTCACCCCTACTTCCTAGAGAGTACGAACACTATCTTGCACCACTTTCGGAT…	4455	1122	0	RdRp	RdRp	APG79214.1	Wenling reo-like virus 1	1457	0	54	72	1	unclassified RNA viruses ShiM-2016
2014	Partial		Sponge_RNAV412	BKZT01000412	TGGGGTACTACCGACAGGAAGCAAGTGAGAAGACCGTAAACCAGCCCTTAATGTCGACCGCAGGCTTTTAGGAATTCCAAAGGCGTCAAATGTCCAGTCAAGAATCTCAGGCACACGTGGTTCAATCTCCATTGCGTAGCGTAATGCTTTAAGTATTTGCGCTGCATCTCCACCTCTCGCCCAGCGTAAAATAATACGGTTAGTGGGATCACCTTGTCCAACTTCATGCATGCCAAGTCTGAGGTAACGGCCAGCTTTAGGGGTGGGTGGGTCTAGGTGGCAGTGCACAGCGATTGAATCTCCATCTCCAAAGATTGCGTGTGGATGAGGTGCGAAATCGTCTTCAAGTTCAAAAGCGGCAACACATCCAGAGTCCCAACCAGAGGGCATTTTTAGCGG…	646	6	0	RdRp	RdRp	APG79214.1	Wenling reo-like virus 1	73.9	1e-11	24	45	-2	unclassified RNA viruses ShiM-2016
2014	Partial		Sponge_RNAV413	BKZT01000413	TTCCATTGACGGTATGAGTTGTCGTGCCAAACCCCTTTGCTCCAACTTCTGCTCGTAAGTTTCCCGACTTTTCGATGGCCAACGCATCTGAGCCTCGGATAAAACTGTGAGGTGTCATGATTCCAAGGATATCTGAGTAGACTGCGGCGAGCTTACCGGGAGTATCTTCATCAAGCAGTTTGTGAATGTGGCTCATGACCTTGGGATCGACACCTTCTTGAACCGGTTTTTGTGGTTGAGAGTGAGCTTGGACTTCTACTACTTGCGGGGTGACCAGTGGTGTTACAGTCACTACCTTTCCAGCTTTACAATGGGATCCAAGTTTCTTCAGTACCGCACTCGTCAGATCTTTCACCTTTAACACATGTGCGTCCGGAGATGGTTGGGCAAATATGGATA…	761	7	0	RdRp	RdRp	APG79214.1	Wenling reo-like virus 1	94.4	3e-18	29	45	-2	unclassified RNA viruses ShiM-2016
2014	Partial		Sponge_RNAV414	BKZT01000414	GGTCGGATACTGAGTCGGGGACCTCAATACGGAAGACGATCGAGTCAAATCCGTTGTCCCAGGCGACCGCTGGGCCTTTGAAGGCCGCCGCGACCGTACCGGTAGGTTGATAGGAAGGGTCCTGGTAGCCATCCCATGTAGAGAGTAGCGTAACATCATCTAACACTTCAGTGAAGTTGAAATCGGCTTCTCGGGACATGGCGACGGCATAGGAACCTTCTCGGACGGGGACAACGTCGGCTTCAGATGAAACCGGATTTTTGAACAGGGATGGTGTTCCCATGATTCGATATCGCACGTCTCCTGCTTTTTCGACAACCTCTCGAGTAAGAGGTGTTTTGAAAGTGGTGATCGTTCCGAATTGGTTGAAAGCATTGTTGGTTGTGACAATCTCTGCGG…	863	6	0	hypothetical protein 2	-	YP_009337426.1	Wenzhou bivalvia virus 3	100	2e-20	32	48	-2	unclassified RNA viruses ShiM-2016
2014	Partial		Sponge_RNAV415	BKZT01000415	TCGAGCGAGAGGAAAACCTCCGGCCAAGAGAAGAGACCGGCCTGCCTGCCGCTTTCGCCAAGGAGGCTACAAAGGATAGCTGGCTCGCATGTCTGAGCCAATTGTCGGTGGCCGATCTGGGTAAGAACTCTAGCGCAGCCGAAGCTGTAAGTTCTCTCGTTGCAATGGCCCGTCCGGATGAGATCCTCCGGGTGGCAAAAGGTTTGCAGGACGTAGCCGCAGTACTGGCAGCTAATTGGGAGGATGAGAATAATAGGCGGGCTGAGAGTGCAGCTCGTCCCAGAACCGAGGTCGTGCAGAAAGAAGTGGAGAGAACTCTACTAACTGAGCTCTCGGCTCGATTACACCCTGAGTCTGGCAAGTGGGCTAAGTATGTCTCCCCTGTGTACTTCAGTAAGG…	5924	241	0	hypothetical protein 4	-	YP_009337110.1	Wenzhou crab virus 5	275	4e-73	28	44	1	unclassified RNA viruses ShiM-2016
2014	Partial		Sponge_RNAV416	BKZT01000416	TAGGTTTGCCGATGGAGTGCCAGAAGGCGCACCACAGCAAGGGTTTGACGAGTTCGTCACCTCACTTAGCTGGGCCAGGCCAGGTTCATCTGACATCGGGGCAGATGTCACAGTACGGCTTAAAGACTCCGGCGAGGATGTCTCTATCCGGAACACGAAGGACATGGTCGCAATGGGCCTATCCCCTGATGAGATCATCAGGATAGGGAGGGCCGACTCATCAGTGCCAGCTAGAGCCATGGTCAAGAGAGAGCCAGGCAAAGCCAGAGCTGTCCTAGTCACTGATCTATCTCTTTACCTGAAGATGGCATGGCTGTCCACTTTCTTTGAGCCGCCGCTCAAGAAGACGGCCCGTGCTACTTCACTTTTCTTCTCTTCCACCCAGCAGCGCAGGTTGTG…	2011	146	0	hypothetical protein 5	RdRp	YP_009337111.1	Wenzhou crab virus 5	342	2e-102	36	52	2	unclassified RNA viruses ShiM-2016
2014	Partial		Sponge_RNAV417	BKZT01000417	GACCCGCTCAACTGAGGCCCCTCCGGGGGACCTAGCTGGGCGCCCAAGTCGATCGGCAGGTAACTCGATACGCGCTCTTGGGAAGCTATATACCGGGTACCGTGCATAGTGCACGTTGCCTAAGGATGGCTGAAAGCCGGCGACTACAGCGCCATGCTGTAGTCGCTAACGGCTAAATTGCCACCACTGCGCGGGAGCTGCGTCTGGCTACAGGCCGACGGCGCTCAACGCACACTGGCGTGGGTGCCCGATCAGGCACCCACTAACACACTCACGAAATGGGATGGGTTCTGCTGTGAAAAGTAGAACCCAGCCTCAACTCGTTTGCGCCATTCACCGCTATACGAGCGGCTTACGCTGATCACATCCGAAAGGATGCGTCGCATCTGTCGACGGTAT…	768	25	0	hypothetical protein 5	-	YP_009337111.1	Wenzhou crab virus 5	73.9	3e-11	29	45	-2	unclassified RNA viruses ShiM-2016
2014	Partial		Sponge_RNAV418	BKZT01000418	CAAGCCGAACTGCCCACTATAGGCAGAGACCCGCTCAATGCCGGGCATGACCGGCATCTCACACCTCCGAGTCTGCCTAACGACCCGGGGTTTCCAGAAGACTGTGGAGCCGACACGGACCTCTTCAGGGTCATAACGCCCGCTCGGGGAGCCCAGCCCGCCGTAGACTACAGGACTGGCTACCCATCTGTGGACCTTGTCACCATCCAAGCGGTGGCCACGGATTAACCGGTCTAACTCATCGACCGAACAGCGAGTGGCCTGTTCTAGGGACCCGCACCTGGCCCGGACAGTCTCCCACCGGGTGACTACGTTCGCTATCATGTTGTACACGCTGTCCAACTCCTCCTTGATAGGGTTACGCCAGAGTATGGCGGTAAAAGCACGATTCAGATAACC…	588	7	0	hypothetical protein 5	-	YP_009337111.1	Wenzhou crab virus 5	113	1e-25	45	56	-1	unclassified RNA viruses ShiM-2016
2014	Partial		Sponge_RNAV419	BKZT01000419	CCAGCTATCTATGTACTGCCTGAAGCCCCGCTCGGGCACCATTGGTGACGCACGTTCACAAAACAGGTTTACGCCCTCCACGAAATCGTCGTGCCAGCCGGGCAATCCTGAACCGGGTTCAGGCATATCTTCTGAAACCCAGTGTTCAACCTGCGGCAGAAACTCAGCCGCAGGGGGGGCCGGCACGTAGCCGCCTAAATCAGCAAGCGCCACAAGGCTTTCCCAACCGGAGAACCCGTCGCCATTACGCTTAGCCCAGCCACCTAGTGATTTCAGGACGTACCTCAGTGAGGACTCCAGCATGCACACCATGGCACAGGGGGGCGAATCCTCAGTAGCCGAGACCGCGGGTACAACGCCTGACACCTGCTGAAAGACAGCAGGTATCGCGTCGGTAAG…	1114	17	0	hypothetical protein 5	-	YP_009337111.1	Wenzhou crab virus 5	82	3e-13	28	39	-2	unclassified RNA viruses ShiM-2016
2014	Partial		Sponge_RNAV420	BKZT01000420	ATACACTGCAAAACCAGGCTTTTATGTTACAGGCATGAACATGGTTGAGCAACTCTACACTATAGATTATGGTCCTCTGTAGACTAATGGGCTCGAGGGTAAAATCATTTCAAAACGAAATACAGGATAACATATTATCCTAACCACAAATTGGTAAATAACTAACACACACAACAATATGGACAAACAACAATTCTTAGCAAGAAAAAACATTTCTACGCTGCCTCGCAAAGAACAGCTGAAAAGATGGCAACAACACCAACAATCGGTTCGCATGAACAAACCTAATACCAAACGCAACAGACAAGCTACTCGGCTGGTCAGGAAATCAAAGCCTACCGGAGACGTGCTCAAACGCACCTTTTCCCCTTGTGCTCTTGACTATCTAATGGCTTTAGA…	1759	592	0	hypothetical protein	-	YP_009333319.1	Wenzhou narna-like virus 4	81.3	6e-13	29	46	2	unclassified RNA viruses ShiM-2016
2014	Partial		Sponge_RNAV421	BKZT01000421	AGCAGCGGTGTAGTACTTGATCCATTTTGTCTGAAGGCACTTGTCAATTTCGATCAAGTGCCTGAATGGCGTAGTGGCCGTGTGGAAGTCGAACTTTCTTGCCTTGGCATAAGAGTCTTCAATCACACACAGGTATCCGCAACAGAAGTCTGCTGCGTTTCGCCAATGCTCTGTATCCCCCTTTGTGGGAACCAGAACGATCTTCGAGTATTTTAAGCTCTGGGGCTTCGGTATTGTACCGTCGGCTTTGAGCTCAGTGCTAGGGGGGGGCCAGGTTTCCATGAAACCCGGCTTCGTTGTTACCCTCTCCAGGGAGACACATTCGAGGTACTTTTTCGGCAGCTTTGCTAGCCAATTCAAGTCCTCTTTCGTGTTTGCAACGAAAGCCAAACGACCTTC…	643	10	0	RNA-dependent RNA polymerase	RdRp	YP_009333318.1	Wenzhou narna-like virus 4	214	7e-61	62	68	-2	unclassified RNA viruses ShiM-2016
2014	Partial		Sponge_RNAV422	BKZT01000422	GGGGGAAAACCGACTTTGTCGGAAATAAAGGAGCGGCTTTGCCGCAAATTCAGAACTAATGTTCTTGAAACCCAGTGGGATCCCATATAATTTCCGGCCAAATCTCCAAAAGGAGCGCCTAGGCCGCCCTAGGTCTTAATTTATAGTATTTCTACTCACGAAAATCGTATTTTTGGCACATTCAAAGGAACATAGTATTCAATTCCATCATAAGAACTGAGTGCTCGCAATCTGTTGTATCCATTCTGCCATGCAACAATGTTCACGGAAGTCTCATTCGTTGAAGTCCGATTGTACTTGAATCTGTCTGTATCATAATACGGAATTCTAACTTCCAACACATTGTTATCGGAGACCAACTCTTTTCCTTCGAGATAGCCATCAGCTAAATCGCTAGAT…	3695	245	4	hypothetical protein 2	-	YP_009336715.1	Wenzhou picorna-like virus 7	150	4e-33	28	48	-1	unclassified RNA viruses ShiM-2016
2014	Partial		Sponge_RNAV423	BKZT01000423	TGTACCTGCAATCCCATATCCACATGAATTACTCGAGTTAGCAGTGAAAGATTTCAAGGAGCCATTGATTGAAATATATCAATCGGAGTTATGGAACGACACGCGACCATTGACAGATGGCGAGAATATGTGTGGAATCCCAGGTAAGAAATTCGTGGATGGTATTAAATTAAATACAGCCATTGGATTTCCTTTAACTGGGAAGAAAATTAAGTACATTACTGAATGTGCTGAAGGAGAAGAAAATCTCCTAAACAGAGCCTTTACAAAGGATGTAATGGATGAAATTACACGTTGTGAAGACTGTTACAAATCAGGTGAAAGAGCCTATCCTATTGCGAAAGCATGTAAGAAGGATGAAATCTTGGCAAAAGATAAATGTCGTATCTTTTATGGTAA…	1903	58	9	hypothetical protein 1	RdRp	APG76681.1	Wenzhou picorna-like virus 8	704	0	72	84	2	unclassified RNA viruses ShiM-2016
2014	Partial		Sponge_RNAV424	BKZT01000424	ATAGAGTGGCGTAGCGCATAGCTACGTCACTCATTAAGTATTTGAATCTCAACCGATTCAGGTATTTGGCATAATAATGCCTAGATTTACTTCACTAGAAGAATCTTAGGGCATTACGATGCCCTCTGTTTACTTCATATAAGAACTTCTATCTAAAATATTTTCTAAGTACGAAGAGAGTTAAACTAACTCTTCACCTCGCCTCACGGCAGACATAAAGTCTATAACTTATCCGATTAACATCGAAGAGACCTCATAAGTCTATAAACTATTGTAATTCAACATGAAAGTTGAAGAACCCTATTCACATAGGAGCTTGCCTACTTGCTTTAAAGTAGGAAATTGTAACAAGAAGATAAACTTATACATATAAAATATATCTGAGATACTGATCAAGCA…	4199	235	32	hypothetical protein 1	-	APG76681.1	Wenzhou picorna-like virus 8	1125	0	53	70	1	unclassified RNA viruses ShiM-2016
2014	Partial		Sponge_RNAV425	BKZT01000425	ATAGTGAATGTTTGGGCGTCATCTGTGTTGTTGATAGCGTGAGAGATGGCATAATATCCTTCAGGTTGCACTTTCCAGTTCCAGGCGCCAGTTCCACAGGCAGGGATAAAGCTAGAAGGGGAAGTAGCTGCAAGAAATGAAGCTGAGGAAGATTGGTCACTTTTCCATGAGTTAGCACCTAGGGGAGTAGTCCAGAAAGAAGAATCAGGCGCCTTAAAGAAGGCATCAGCGTAAGCAGGCTTCATGTTTAGATGCATCATGAGACGAGAAGTAGCGCCAGCTGTGGTTCCACCATCAGGAGAGACGTTATTGTTACTTGGACCAAAGAAGCGCGAACATTGTTCAAAGGAGAAGTTGAGCACACCTACATTCACAAACTTGTTGTCAAGTATGTTGGTT…	1788	333	0	replicase	RdRp	YP_009336596.1	Wenzhou shrimp virus 3	63.5	1e-06	34	55	-2	unclassified RNA viruses ShiM-2016
2014	Partial		Sponge_RNAV426	BKZT01000426	GGGTACTGTAGAATCAGCGGGCAACAGCGCGTAATCAATCTCAAATTTTTGAAAGAGATCTTCATAAGCACGCTGTTCATCAGGGGTCAGCCCAAATGCTGTCATGAACGACACACGCGTCCTCGGATCGATGGGGGCAACACCCCCAGGCATCCGACGAGCCAACATCTTAAACCCAGACTGCATATTTGCAGCCTCCATGAGTTTGCTGTCCTTGTCCGACTGTCTCGTGAGAAGACTGTAGAACTCCTGAATGACAGGGACGCCCGTTGCTAACGACGCTCCACACATCCCTATTGCCCGGAGCCAAGTCCTGGCACTGGTCTCATTCCTCACGGAAACCAACGCCATTGTGTCCTTGGCTAAGGCTCTCTTCAGATTCCTTACCATAGTGTACCC…	952	16	0	hypothetical protein 2	RdRp	YP_009342291.1	Wenzhou tombus-like virus 5	342	3e-112	52	69	-2	unclassified RNA viruses ShiM-2016
2014	Partial		Sponge_RNAV427	BKZT01000427	CGCCGTTAATCTAGTACTTAGATAACCAGTCTCCATACATACCTATGCTATACTCCGTAATAATGCGCGCGTCCACATTAGCGGGTGCTCACATTCACGTAGCCACGCCTTAGTATCTGCGCTCGTTGCCGCCCAGCCATATGCGTCAGCGACCCCGGCCGTGCGGGCTAGGCCAAAGGCACGCGTTGTATAAACAACGCGTGCCTTCCGCACAAGCCGCACATGCCGGTACCAGCTAGCATCAGCAGGTTGCATTACGTACAATTCTCGTGTAGATAGGTTAGTATGGGTTGCATCAGTAGCTTTGGTCAATCGTGTACCAACTGTTCGTATACACGACCGATTAAGCTCAAGTTCGCGCGCAATTGTCGATGCAAAGGCAATTGCGCCCGGGTATGG…	1688	57	0	hypothetical protein 2	RdRp	YP_009342428.1	Wuhan insect virus 26	259	2e-73	34	48	-3	unclassified RNA viruses ShiM-2016
2014	Partial		Sponge_RNAV428	BKZT01000428	AACTCACAACCAGCAGTCGATTGCGACATGCGGTCGATAGACGCGTCTAGAGCAGCGGGAAAGATGTCAGCGAAAAAGGCGTCAGCTGAAGTCTGGGTGAGTCGGTCTGTGGTGCAGGCGACGAGACAGTCATCTCCCGATACTTTGGTAGGCTCCAAGAAACCCAACGTCTTGAGTTGCCAGGCGTAGTGCCGGCGCAGGTTGACGTAGGAGTCGAGGGCGGTAGTAAATCTCGAGCCACTTGGCCAATATCCAGTCACGTCATAGAGCTTGTCGAAGACGGCGATGGGCTTGGTGATGTTGTAGTCTCGAACTAAATCGATCTCATGGTGCAAGTACGGGGCAAAGTTGACCTTCATGGAGTTAAAGAACTCACGAATTTCAAACGGATGTACGTCG…	693	6	0	RdRp	RdRp	YP_009329867.1	Xinzhou partiti-like virus 1	82	2e-14	35	48	-2	unclassified RNA viruses ShiM-2016
2014	Partial		Sponge_RNAV429	BKZT01000429	TCGGGAAAAACACCCCTCCTACGGGAGCTTTATTGATTTGTTTTATATAAACCATAGCGAGTTTATATTATATTTATTGGAATCTGTGTGTCGTAACACTTCTAACTGTTATGTATTATTATTATTATCGAATTAAATTAAATTTATTATTTTTAATAGTGTTAGTGTATCAGACATCTTTCCTATGTATTATTCTTAACCGTTTTTGTTTTTATAAAGTTTTTTCAAAATTTTATTATCGTATTATTGTTTTATATTCATTTTTAAACTATGAATAATTTAGATAGTGCTACTTTACGCGATTTCTATAGTCGCCTTTCTGATGTTATTAGTTGTAAGTCTTTTATAGATAAGACTTTATTAGGAGAAAGTATTTTAGATCCTAAAGGTAAACTTAAA…	1875	15617	3	RNA-dependent RNA polymerase-like protein (chloroplast)	RdRp	BAB63954.1	Bryopsis cinicola	86.7	4e-14	24	41	1
2014	Partial		Sponge_RNAV430	BKZT01000430	AGCATCAGTATATTAAGAATACCAATCTGTGAAGGAGGATTGTGATAAATCACTTGTATTGTATCCTCATTTTTGGACACTCTACACGATAGAAGGTCTAAATTAGACTCAAAACTTGAGAAATCAAACTGACGAATCAATCTCCGATCAAGGCAATTCGTAACTGTAACTAGTAAATTGTAATAATTTAGGAACTCCAAATTATTTTCAATAACCTTATCAAAACCAGCTGTTTTACTATTTTTGTCGATAGGAAATTCCGACTCAACGCTATAAACTACCGTGTTGTGACTGTTACCAAGAGATTCACACTTGCCATTTTGAGATAGTAAGTCATAAAATAATAACATAGACATGGGTACGTCTTTCGCTCTGTTAAAGCCAAGATTCATGATCTTG…	1490	24	0	RNA-dependent RNA polymerase-like protein (chloroplast)	RdRp	BAB63954.1	Bryopsis cinicola	67	4e-08	29	45	-2
2014	Partial		Sponge_RNAV431	BKZT01000431	ATATTTCACATTATGTTTTATGCACTCCACTTAGCGCATCATTCTCATATGCTATGTCCTAAGATTATCAGTTTGATCACTGTCCATTCAATTAGAACACCGTTTTGTTACGGTTCCTCAGAACTTAATTTCCATAAGAGAGGTATCGCCTCTGGCGAACTTCTTACTTCTCTTTTTGGTTCTTTTGTCAATAAGACTATTATTAATTTAGCCTACTTAGAGGTAACCAACGGCAAACAAACTGCTGAATCGGATGCAGTATCCTTAGGAGATGATCTTACTTACCTTTCAGGTATAGTATCTCTGAATCATTTCCGAAGTTTATGCACTCGTTTAGGTATGAATGTGGACCTAGAGTCTTGTTATACATGTCATTTTGACGAACCCTTCCCTTTCTTA…	825	11	0	RNA-dependent RNA polymerase-like protein (chloroplast)	RdRp	BAB63954.1	Bryopsis cinicola	62	3e-07	26	40	1
2014	Partial		Sponge_RNAV432	BKZT01000432	GGGAAAATTAACCCTATCATTTATGATGAATATAATTGTTTTTACTAAAAAAATTTTTTTATTTTGATGTAATTACTATTTCATGTACAAAAACAACCAATAACCCACTTATACTTATGGAGCCATTAGTTTATATCTATTTGGATTATTTCAAAGTTAATGTGGCTTTTCTTCGGAAAATTCAAGGCGAAGTCACGTCTAAAAAACAAAGAGGAGCGTCTTTTAATCCTCTTTTCTGTAAAAACTCTTCAAGAATTAATGTGGCTAGAAGTTTCCCTTTCTTCAAGGAAGTCGTTAATGTTACTGCACCAGATTTTGACTCATCTGGAATGATGCCTGATGTTAATGAGATTGAAGCTTCCGACAATTTAGCATTTGCAAACTACGAAGTTTGTGAAG…	1743	200	0	RNA-dependent RNA polymerase-like protein (chloroplast)	RdRp	BAB63954.1	Bryopsis cinicola	90.9	1e-15	26	40	3
2014	Partial		Sponge_RNAV433	BKZT01000433	ATCTATAAATATAGAACGTATAATACTAAATTTGTATCATTAGATCTTGAATTATTTGATAGTAATATATCATCATTTTTTCATTGTCTATTCTTTTCCATTTGTAAATTATCCATTAATTTTTCAAATAATAGAGAAAAACAAGTATACAATTATGTATTTGGGTATAATTTATTTACACCATACTGTTATAGATCACGTGATCTTAAGTTTCAACTAGGTGGTAATTCGAGTGGATCTATAATTACTTCTTTATTTGCGACTTTTGTTACTAGAACAGTTACAAATTATATTTATCTTAAGTACACAGGAAAACCATGTCGCGAAAATTGTATAAATCTAGGTGATGATAACCTTGTTGGATTGGACCATCCAAATCTTTCAATCGAAACAGTTGTC…	831	6	0	RNA-dependent RNA polymerase-like protein (chloroplast)	RdRp	BAB63954.1	Bryopsis cinicola	84.7	6e-15	30	52	1
2014	Partial		Sponge_RNAV434	BKZT01000434	GGGTACCTGTTAACTTAAAGTTAACAGTATACCTTACATTAATCAGCTAGTTCCTCGATTAACCTGGCGTTTTCAGTCCAGTTAGAGTTAAAGAGGCACTGAAATGGTATTGAAACTTTTTCAATGTTACCATCCCTCCCCACGTAAGGAAAAGAAGTAGGATAACCTTCTTGGTACCTATTAAATAGATATTTGAAAACATAGTCATCAAATCCAATAAGGAAAAAGAAATTATCCATGCCCTGGTAAAGCTGAAAACAGAGACTTAACGCTCTGTATGTTTGAAACACAGCGTTCGGATACCCGTGAGTCCGTTCGCTAGTGAATCTCGAAGGGAAACAAATTTTCGAGATATACCATTGCAATTTTTGGAAAGGGCGGGATTCCCGATCCCAAAAA…	735	10	0	RNA-dependent RNA polymerase-like protein (chloroplast)	RdRp	BAB63954.1	Bryopsis cinicola	60.1	8e-07	26	43	-2
2015	Complete	2015_1	Sponge_RNAV435	BKZU01000001	CGAAAATGAGTCACAACACGTATTAACCATGGCATTTGCTAAACCAGTCGAATTAAATGAAGTTGAGGATAGCGCCTCAGCACCTCCGCCCAAGGAAAAGGGTAAGACCAAGGCAGCTCCCGCTGATAAGAAAAGCGGCAAAGCGCAAGGTCAGGGTGGCGACAACAAGAAGAATTCTGGTTCTTCTAACACCCGCAAATCGGGCCCGCAGTCCGGTTCGCAAAAGTCCACAGCCGTAGGTTTTGCTGATGGTAACGCAGCATTACTTTCATATGGCTTAGGAGTCTCAGGCCGTAAGGAGAGAATCTTGTCTCCAGTGAAAGCAGACAAATTCTTCCACTTGGTAGAGGATTCGTATCGAGCACTTATCGAAGCGAAACCTCACGCAGCCGATCGTTT…	1587	971	0	capsid protein	-	APT70074.1	Alternaria alternata partitivirus 1	498	2e-169	55	70	2	Partitiviridae
2015	Complete	2015_7	Sponge_RNAV436	BKZU01000002	CGAAAATGAGTCACAACACATTGAAACTACGCATATGCTTGATCCCCTCCAAACAATCCAAAACGTGTACCAACGGGCAGACGCCCTGTCACGTCGAATTCGCTTGCGCGCTCTATATCCAGAAGGAATAGTACCGTACATCAAGCGGCTCGAGTATGCCGGAACCATTGCGTCTCCTGGCGGCCCGAGTGCTAGTGTTGCACCGCCTGTAACGACTAGCTATGAAAAGCAGTTCCCCTTGGAAATGTACCCCAAGCAGGACTATGTTCTATATCCGAAGGCAACCATGAAATATATAGGTAGAATGGATGGTTACAGCTTTAACAGCAGTATTCCTAAGTTTGATCCTTGGTTTCGAGAAATATTGAAGGAGAAAGCTCCTCAAGTTTGTCAAGATTT…	1811	640	4	putative RNA-dependent RNA polymerase	RdRp	AGZ84316.1	Botryosphaeria dothidea partitivirus 1	795	0	70	84	2	Partitiviridae
2015	Complete	2015_35	Sponge_RNAV437	BKZU01000003	GAAATTTTTTTTAAGGGCCCCCCCCAACCTTAAACAAATTTATTCTCAAAGAAATTTCATGTCTCCACAAACAAACACACCTCGAATCCCATCAATCAGGTCTTACTTTGCAGAACGCCGATTTCGTTCAAAATTTGAACAGAAATTCGCCGCTCACTTTGCTCTTGATTCTTTCTCCTTGGAAGAACATTATGAAGATCTTGATACGAAGCGTCTTTTCCGCTCTGCGAGAAACTACGACCAAGAGAAAGCCCTTGCACATGCTGCAAACGCTGAACTCTCGCGTATTCTCCAGATCTCATCTGACCCTACTCACGCCGCTCGTGAACCTTTCGAATTCTTCATTGAAGACGACCGTGTCTGGCCCGACAACAGAGCTCCAGCCCCTGGACTCAACCG…	2292	600	0	RNA dependent RNA polymerase	RdRp	AFX73019.1	Grapevine partitivirus	626	0	48	66	2	Partitiviridae
2015	Complete	2015_37	Sponge_RNAV438	BKZU01000004	AGAAAATTCACAAGAATTTCCTAAGACCCTCGTGATCTCTTCACGAATTCCCGCGCACATTCAACTAAAGCGCATCCTCCGAGTATGGAGACCCTTCCTGGTGTTAATCAGAAAGGTAAGAATATTTTTGTTGAGGAAGCAAAACAACCGAAAGAAGTTATGAACCTGATACGACTGACCCCCGGGCCTAAGATTGGTATGAAGCCACTTGCCCATGCACTTCGTGCAAATTCCACCTATGGTGATGAATTTGTTGATGAGTGTATCAATGGGTACCATCGTTCAACTGGTGACACTGCTACGTTTGTCGAGACCTTCCGAAAGCATTCTAACGATGATTACAAATCACCTTTGGACTGGACTGAGTTCGAGTATTGTCAATTTTTACTTGCACTTCAG…	2148	298	0	putative RNA-dependent RNA polymerase	RdRp	ACO37245.1	Heterobasidion partitivirus 3	118	5e-24	27	41	1	Partitiviridae
2015	Complete	2015_45	Sponge_RNAV439	BKZU01000005	AGAATCATTCTCATACTAGTGCGACCAAAAGTGCCGCACGTTAGTGGGGATAATAGGACACATATATTGTATAACAACAAGTGTGCCAACTATGAATCTTAGAATTGACGACTTTAAGAACGGACCAATGTTTGTCATTGGCAATAGTACAGCGTACTCTTCAAATCGAGAGGAAGATGTTACGTACGTCGATCAATACGCTCTTGACGTGCTCAAGACTATTGACCCAACCTGTGAAGATACTTACTTGAAAGACTATTCAAGAAGCTATTACAGGCGCGGTTTTCATCTCAAGTCTATTTTGGACTTCAACAGAGATGACCCCGTTGATGAATCGTGGAATACTGAAGTTTTCGCTGAAGTAGAAACGTTTATCATGAATGAGTTAGAGAAAGCAGA…	1565	361	0	RNA dependent RNA polymerase	RdRp	CEJ95596.2	Pittosporum cryptic virus-1	404	3e-133	46	64	2	Partitiviridae
2015	Complete	2015_46	Sponge_RNAV440	BKZU01000006	GAAATGTCTTTCATTCTTTCCTTTTGGAAATTAGCAAAGCATACCTTTCGCTAGGTTAACACCGCAAGCATATAAGGAAGCACCGCTATCGCCTCTTAGGCCTACACATTTCCAGACTGATAGGTACTGTCATTTCAGGATGTTCTTCGGACTCACTTTATTACACGATGTACCCACTCGTAATGTAAAGCCAGAGTTCACGACACATGTCGATCCCTTCATTGAAGAAGGTTTTCGAGCATTGATGGCGATTGGAACCCTTAGTTTATTCAAAGGCTGGTCCCGCAGTTATTACACACTTTCCGGACATGTCGAATCTATTATGAATTTCAACAAACCCATTTTGCCGGAGCCCACTAACAATGAATGGCTTCAGGTTAAAGAAGAGTCTTTTGACTA…	1742	6033	2	putative RNA dependent RNA polymerse	RdRp	YP_001686783.1	Raphanus sativus cryptic virus 2	329	3e-103	38	58	2	Partitiviridae
2015	Complete	2015_6	Sponge_RNAV441	BKZU01000007	GAGTTTTAAAAGAGGCATGGCCCAATGGAATTTTGTTGCGAGTCAATTGAGTTCACGAGAAACATTCGATCCGCACCCATCGGACATTCAAGCGATTAATACTACATTGAGAAGAGACATATTACGGAATTACAACTACTACTACGACATTAATTCGACTGAACACGTGTTGCGTTTACTAAATAGATTCAGATATATAACACCACATTTGCACAGCTTCGAAACTGAGCTTTTCAATCTTAAATCAAAACATCCAAACGAACAGATACCAACTCCAGAACTAGAAAACGCGCTATCCAGCTACTTTGAGACGTACACTTTACCAACACCACGTTTAGATAACAGATTATATACTAAAGATTCTAAGTATAATTGGTTATTAGCCACACACGCTGCCAC…	3284	455	0	Chain A, Cryoem Structure Of Cytoplasmic Polyhedrosis Virus 3IZX_A Chain A, 3.1 Angstrom Cryoem Structure Of Cytoplasmic Polyhedrosis Virus 3JAY_A Chain A, Atomic Model Of Transcribing Cytoplasmic Polyhedrosis Virus 3JAZ_A Chain A, Atomic Model Of Cytoplasmic Polyhedrosis Virus With Atp 3JB0_A Chain A, Atomic Model Of Cytoplasmic Polyhedrosis Virus With Gtp 3JB1_A Chain A, Atomic Model Of Cytopla…	-	3IZ3_A	Bombyx mori cypovirus 1	328	3e-92	28	48	2	Reoviridae
2015	Complete	2015_13	Sponge_RNAV442	BKZU01000008	ATAAATTACGCGCTCGGACACGGTAGCTACAGAGATCGTGGAAAGAGGACCACAACTGTTCTATTTTACACTCTAGTTTTTCGTTGCTCTTTTCCCTTGTTCACAGACTTTAACTTTCTTTTGCTCGAATAGCTTTCTTTGTTTTATTTCTTCAATTTCAATACTTTTATTACCCGTCAGCTTCCTATCAATTGACCAAAAATGGCTCGCAACCTGAATCTCGAAATCAACAACTTCGCTCCCATCATATCTAGCATTGGTAGTCAATTGTGTTCATTAGCTGCTCACAAGTTACTTACCACCCGGAAACAGTATGGTAATGGTGCGAAATCATTCGATGAGTTTTACGCTGAAGTAGGTGGTATCATTGGCATGATGGGCATCAACTCTCAAACACCT…	1158	135	0	VP12	-	AMX23311.1	Callinectes sapidus reovirus 1	494	5e-174	83	92	1	Reoviridae
2015	Complete	2015_15	Sponge_RNAV443	BKZU01000009	GTAATCATTTAGATGGCAATTCAATCGAAACTTTCTGATTATAAGAGGGACTTTGACAAGGCATATTCAGCCTTTGCTCAAGCCGCCGGAAATCTTGCTAATGGTCTGCCCGGACAGCAGTCAGAGCCAGGGAAATTTTCCTGGATCCGCGAGATGTCCAATGGTCTTGACAACGGTGTCTTGTATCGATTTTTGAAAGATACTTCCAAAGGATTCAAGATGAGCCCTGTAACTCCGAACTCGGAGCACGGTTTCACCGTGTTCCGGGGGCAGAAGCAGGCCTCGGACCGCACAAGGTATGCCGTGGACTTAATACCAAAGAAGCCCGGCATTCGCGTGAAGATAGAATTCGAGAAGCCGCCACAGACTACAGCCGAACTGTTCAAGCATGATATCGAA…	3956	1122	0	RNA-dependent RNA polymerase	RdRp	YP_009158901.1	Chobar Gorge virus	67	3e-07	22	37	1	Reoviridae
2015	Complete	Sponge associated reo-like RNA virus_RNA1	Sponge_RNAV444	BKZU01000010	GGTATTATAATTCCTGTGGACGATGGATGACTTGGAGCTTTATGATTTAATGCTGAAGTCAGTGATCAATTTTAATGATCCCGATGCTGATTCTGATGAATTGACAAAAATTATCAGAACTAATGGAATAGCGTTTCATCAACTAGATCTTGCTAGTGGAAGCAAACACGCAGATTTAGGACGTGGTGATACGCGAAGAAGAAAAGTATGGTTAAATGTTTCCAATTGCATAACGCAAGCGGGTGCTAAGTATAGAGATAGAAATAATAAATATGTTTCTGGATCGCGTACACTTGATTCGCTCGAACCAAGTGCGCAATTCATGGAAGGATACGTCGTTGATGAGGAGCACTCTTTTCATAAGTTTGCTTTTGCACGAGCCAGTTCTGAGCACGTGTC…	3819	681	2	RNA-dependent RNA polymerase	RdRp	AMC39573.1	Chuzan virus	294	2e-78	30	46	2	Reoviridae
2015	Complete	2015_17	Sponge_RNAV445	BKZU01000011	CATGGTTTTAAGACTCATTCACTACATATATGACGGCAAATAGTTTTTTGTATATACATTACATATAAGTGCATGAGTTCTGCTGTAATAGCGAACCAATCAAATTATGATAATCATGAATATAACAATGCGTCACCGCCAAATGAAAAGAAAGAAGAAAAGATGGAGGGTGATTTCACCTCGCGTGCGAAACGTTTTTCGCGAATGGTTGAAATCGTGCGTCCCACTGATGTGGACCAAAATACCTACATCCAAAAAAGAAAGAATGATGAGATAAAGAGAGTTGAGCAACTGGTGCGAGAAGAAAAGAGACAAAACAGTGAAACTTTTCGTAATAATATTAAAGGAAAATTAGCTCCAGGAAAAGCCGATAAACTATATGAAAGGATAACCGCTTCT…	4736	1538	0	putative RNA-dependent RNA polymerase VP1	RdRp	NP_690891.1	Colorado tick fever virus	236	4e-59	26	42	1	Reoviridae
2015	Complete	2015_18	Sponge_RNAV446	BKZU01000012	AGTTTTAAACACTACGGTAGACAGCTATTATGGCAGAAAACGCTAGTACGAGCGAATCAAAGAAACTAAACGCTAGACTCGAAGAGATAGAGAGAATACTAAGGAATCAAGGATACATACAAGAACGAGAACCAGATACACAGCACGCTAATTCAGTGGTAGAACCTTTAAGCTCCAAACAGTCAAATATTGAAGAATTAGATAATGAATCCAAATCGCGAAACCACCAACCATTACACACCGATAATCGCAAGGCCAAATCTCCCAAAAATGAATCAACAGGTGATGAAATTGTTAGCGGTAAATTACAATCCAATGTTGACATTGTCCCAAAAACTAATACTAACGCACCGATACATGTTAAACCAACATACGATCACCGAGCGCAACAGCAAATAC…	4181	432	0	putative major core protein	-	NP_149146.1	Cypovirus 1	385	1e-108	26	46	3	Reoviridae
2015	Complete	2015_30	Sponge_RNAV447	BKZU01000013	ATAAATATCTCTTGAGGCCTAGATGCGTAGACTGTTTCACACTGATTGCGTTACGAAGAGTCAACTAGCAACCATGAACAACCAAACTGGAAGTCGCGGTTTCGCTGCTAGATACGACTTGTACCAACTTGTCTGTGTGATATTAGCTACATTAGGAGGAATGTCTCAGGTGATGGCCATGGTTTTAGCTGGTTATGTACCCACTGAGTATAGAGAAACGTGTGAGTATGTTGGTCATGCTGTTGCCATTGTGTGCTTTGCGATTCAGCTTGGATTGATGCGTTGGATGAGGAGTGACAAAGTTGCGATTGGCGTAGTAATGGACAAAATGGCTAATTCTCTGTCTGCAGTGGGTGCCGTTGGTGATAAAGGATTGATCCAGAAACAGGGGAAAAGACT…	1246	118	0	VP10	-	AKC01929.1	Eriocheir sinensis reovirus	571	0	80	91	2	Reoviridae
2015	Complete	2015_31	Sponge_RNAV448	BKZU01000014	ATAAATTTCTCTGCAGGTGGATTGCCGTGATCAACGAGTATAGCACGAACTCAAAATGGATCGTAACCGAACCTTTCAGATTCCTCAGAACGCCCCGCATCGAGACATCTTTTCTGCTACCACGGAAGAAGTCGCTGAAATGCATGAACAACTGAAGAGCGGTTCACTACTCCGAGGTTTTCTCGTTGTCGAGCAAGGACAGGGACCTTACTATGTGGTTGTCGTTGACGAAGCAGTGCATCAAGGATGGATCTACAATGCCCGTACGGCCAGACTGGAAGTGAGAAAGGTGATTGGTGGTATGTACATAGGGCAGAATGTGATTCCTGATGAGAATGGAGTAATGCATCCGAGTGACGGAGAACCACACCATGACCTACTACCCACATTACTACAGGC…	2026	208	0	VP5	-	AKC01924.1	Eriocheir sinensis reovirus	966	0	90	96	2	Reoviridae
2015	Complete	2015_32	Sponge_RNAV449	BKZU01000015	ATAAATTACAGTATCACATTTCCTCAGTGAAAACATGGCTTTCAGAACTCGCATTGCGCTTCGTGGACCCGATGATTTGATTGGAAAGGGAGTTCTTCGTCGTCAAGATTACGGAACTACTTCTCAGATTAATGAGGGCTTAACGGTTTTCGATTCAGATGGATTTGAACTTGCGTCTAAACTTGATCAAACTGCGCGAACGGCCAATCTTACACGACAGGGTTTAAATACTGCTATCGCTGATATAGATTCTGAAATCAACCATTTGTCTGAAAACCTATACAACACGGAAGGTGAGATTAGTGAAACCGAAAAGAATGTCTTACGAACAGCGAAAATGGTCGGTCATTTTGAGAGAGCGGTGCGTCAAGATATTGCTATTATTAACAATAACATTAA…	2164	276	0	VP6	-	AKC01925.1	Eriocheir sinensis reovirus	1060	0	89	96	2	Reoviridae
2015	Complete	2015_33	Sponge_RNAV450	BKZU01000016	ATAAATTTCGACGGTAGATGACCATACCTTGGGCAAAGTACTAACCTGCTAACTTGAAAACTTCTGAACATTACAAATTTCAACATGAGTAATGATACAGAAAACCAGTTCACCGGTGCGCAGTCTGATAATAAGACGGTGTTGAAAGCTGTGTTTGGCAACTATCAGTTAACTCCTCAAGTAGGGTTGTCGAAGCCAGGAACTAAAGCCATTGTTTCAAGTTTACTTAATGAGGACAATGAATTGGTTAAACTGGATCAACTGCAGCGCTATTTGGGAAATAGCTACCGCAGCGGGTTCATAACCATGAATATGAGTGTGAAGCGTACCATCGCTGAAACAGTACTAGGTCTTTTGCCTCCTCATTCAAAGATTAACGTTGAAGCCTTCCTCAGACTA…	1523	435	0	VP7	-	AKC01926.1	Eriocheir sinensis reovirus	658	0	77	89	1	Reoviridae
2015	Complete	2015_34	Sponge_RNAV451	BKZU01000017	ATAAATTCAGCCCAGGAAGAAGCTTGCATCGTCACTCTTGTCCAGATTTCTTTAAAAGTTCTTTCATTGTTGTGTGTCACTCGCATTATCAATCCAACATGTCTACTGCTTCAAACTTTGCTGATGAACAGGGCGAGGACCGTCATTCTGTTTTAGATTCTGAACCTACAGAACACGACGCGGTGATTAGTCTGCCTGCAACAACATTTGATGACATCATGAAACGGCTCGCTGCGTTGGAAACTTGTGCCGCTGATACAGCTGCTGAAAACCAGAAGTTACACCATCAGATAGCACTTCTCAAAGGTCAGGAAGAACAGGTCAGCACAAAGACGATCCAGATAACAGTTGGTGTGTATGAATTTGACGTTGATATTCCCGAGGATAAAGAAGAGGATC…	1234	266	0	VP8	-	AKC01927.1	Eriocheir sinensis reovirus	476	5e-166	79	89	3	Reoviridae
2015	Complete	2015_36	Sponge_RNAV452	BKZU01000018	AGTTTTAAATCGTGCACTATATCAATGGACCCTAAAACTCTATTTTCTGAACTGGAAGATTCACACAGATTGTTAATTGACACATATTCGAATGAAACATTGAGATTTGACGAACGACTAATACACAACTATGAATTATTGCGCAATGAACTACTGATGAGTGATTATACTGATGAAGAGCGATATATATTTAAATTCCTTACTTTGCCATGCGATATGACGGGCGAATATACTGGCGTTAGTGTAACTGGCAGGACTATAAACCATAAAATTATTATACCAAAAGAGCTAATATCACCACCTAACTTCAAATTTACAGATTATCCTTTAAATGAAGATAAAACTTACTTTGCAACCACCAGACCCTACGACTACATGACGACATTCAAATATTCATCC…	3841	372	2	RNA dependent RNA polymerase	RdRp	ABB51571.1	Heliothis armigera cypovirus 14	534	8e-165	30	50	1	Reoviridae
2015	Complete	2015_42	Sponge_RNAV453	BKZU01000019	AGTTTAAAATGAGTGACTTTGAGACAGACAAGAGGATTATTGCACTATCAACAGGAGGACTTTCCTCGATCATTAATGATGGAAACACACTCGAAGAATTGGAACAGATGTTAAAAGAATGGATCAGATTTAAAGAAACGAGCAGACAACTATTATATGTAACAGCTTACAATGCGATGAGTGATTACGCTTTGGCACTTGCTAAGGTTAATACTATGAGAAATGTTTTTGATTCATCACTTGAAATGTCATACGTAGATTACCAGTTAGAATTATCAGAGCATGAGCACTTCGACCCAACGTCCCTAACATTTACAATTGAAATTAAACCAACGCTTTCAGCAGACAATTTTCGTAAGGAGGATGTATTATCGATTTCTTTAGCAGGCGTAAAACTAG…	3781	479	0	VP2, partial	-	AKP18634.1	Lutzomyia reovirus 2	88.6	2e-14	24	42	3	Reoviridae
2015	Complete	2015_43	Sponge_RNAV454	BKZU01000020	GGGATTTTTTCAAGACACAGTCGTTGATCGTCATGGCACTAGTTAGAGATAAAGTTAGCCATATTAAAGGTGGGACCGGAACGGTTAGGTGTATTGCAGGGAAACAGTCACTACTAGTTAGACTCAGTGATGATGCATCTGTCATGGAGATACCGTTACCCGGTAGCAGTAGGATTGAGGCAATAGCCATATTAGTGAATGCAATGCGTCTATCTCTCGTTGACTATGATGGGAAGTACCAGGCAGCGATACTTGATATGATGAAGCAAATGGGTACATCATCAACGTTCAAGGTTAGTACCAAGTATAAGCCCATATTCATTAAGTATCTGACATTTGATGATGACAATCAGTACACGCATAGCCAGTACGCAGCAATCGTTAGATGTTGTGGATTAC…	1246	542	0	VP8	-	ALR84818.1	Mangshi virus	65.9	3e-08	24	46	3	Reoviridae
2015	Complete	2015_47	Sponge_RNAV455	BKZU01000021	ATAAATAAGACGTACGACGCTTCCAGCCTGACTCCTCGATGCAGCGAATGACAGCGGCGCTAAGGACGGGTGTCTCGACATTGCAGGATGATTGTAATAATCTGCAAACGCCTAGGATCGTGAGTACCATGAGCCACATGACGCCAAGATGGATAGCGAACACGCGACGAGCGATCAACCAAGACGCACAGCATCTGAAGGCGATCTTCATGAATGGCAAGGCTCATTCAGTCCATGAGCAAGTGCTGCGCAGTGATCGGTTAGTCTGTGGCCCAACTGAGACCGTTGCCTTCCAGACGATCGGACAAAATATGGTCTCTGTGGATACGTCGGTGCTGCCTGGGGAGCTATCCCTTCTGCCTGTTCCGTTCTTACGTTTGAGACGACATGCGGACAATG…	1357	126	0	VP4	-	AEQ75469.1	Scylla serrata reovirus SZ-2007	104	1e-20	33	50	3	Reoviridae
2015	Complete	2015_50	Sponge_RNAV456	BKZU01000022	GAGTTTTAAAATCAATAAGCTGACATATACCCTGGAAAATGCAATTACTGGCAATTAACCCGATAGATCATCCTGAGATATATCAGACGTACGCACTCTCATTACGACAACAACTGAAACTGAACAATCATCTACACCAAACGAAGCAAAAGGTAAGAAAGATAGCACGCATGTCAAATGTCAATTCAACAGATAAGTCAGAATCATTCGTCGACTCGGTTCCATCAGAACTAATTAACGCCCGCGATGAAATAAAAATGAATGTTTTACTGCACCGATGGCTTAAACAAGCGTTCAAAGACCGCGACCTTGATGGCGAATCACATGTTAACTATGATCAACTCATTGACTCATTAAAGAATGGCACCGACACTTTCATCAATGATGGATTATTTAGAC…	1809	420	0	orf2	-	AKH40299.1	Torrey Pines virus	93.6	3e-16	23	43	3	Reoviridae
2015	Complete	Sponge associated reo-like RNA virus_RNA3	Sponge_RNAV457	BKZU01000023	GGTATTATAAAATCTTTAAGTTAGCTCGTCTTTTGAAGAGTGCAAAAAGTCGCTATAGCAATGTTGGTAATTGTTCAGACAGCCGAAGAAGCAGCGATCCGCGCCCTTTGGGGTAAGCAGATTAATGAACTTAGAATAGATGAAGATAAAAATGTCGTTTGGAATAAATCGAAAGGACCTATGTCCAGTGATGTTTTCACTTTTACAACGAAATTGATTGAACCATTTATGTTGAATATGACGATTCCGTTATATGTTAAATTGTCAGAACGTGATGATCGAAATGAATATATGATTGTTGGGGGTAAACCAGTACGTGCTCACGTAGTTGTTCCGCGTCGCAAAGGACGTGAATTAATTGATTGGCTTTCTGTCCACGATGCGTGGATCGAAAAGTGT…	2295	697	2	VP4 protein, partial	-	AHX25715.1	Wad Medani virus	88.2	2e-14	25	42	1	Reoviridae
2015	Complete	Sponge associated dicistro-like RNA virus	Sponge_RNAV458	BKZU01000024	TTAATAAAGTGTGTATGAAAATATATCATACACACTTTGGCCGCATCTAAAGAGCGACTCTGTAACAGACAAAATGCCATCCGATTTGCAGCACTCAAAAGAAGCATATTTTCCGAGAAAACATGAACCATGCGGACGGCATATTCTTAATAGTTATGCCTTACTTGAACCTTTGAGTATTGGAATTATGGAACACACTTGGAACTGATTAGGTTGGTATAACTTTATGACACACACACAAAAACAAAATTTATTTTTAAACATAGTTTTGTTGGTATCTATTCAAAATACCATTACGAAATTTCATAACGAGACGTTTTATTAAGAAAACTAGGTACACTTTGATCTAATTCGTAGTTTTACAAGGGAGCGACACCGCACCAACAAATCCTAATTGTA…	8661	365584	18027	replicase polyprotein	RdRp	NP_044945.1	Drosophila C virus	1484	0	47	65	2	Dicistroviridae
2015	Complete	2015_19	Sponge_RNAV459	BKZU01000025	TGATAAACATGGTTATCTGTTGGCGTTATAGCTGTGTTTATACTCTGTACTCGCTATCCTGATTTATCAGTGTTTGCAGAGCCTGGCTTGTGTCGCATGTGAGCCGCCAGAATGCTATTGGGTGCTTCGGTACGCCATCGGGCCCTGGTTGTGCAAGACCACCACAGAAGGGAAATATACATACGCACCCACGGGTCGAGGAGGGTAAGAGCTAGTAATGGGCTCTCCTAAGATACGTAACCTCAGGTAGTGCGATATTTTAGGATAGAAAGTACACAGTTATTGATTATGCCGGAAGGCGAAGCAGTTAAGGCCGATACGATCACGGGATTGATCTCCAACACCATCGACACTGTCGATGACGGTGTGGAGCGTCATGTCGCGAGGTACAGGTCGGTT…	5080	922	0	RNA dependent RNA polymerase	RdRp	BAU79504.1	Diatom colony associated dsRNA virus 10	1536	0	93	97	3	Totiviridae
2015	Complete	2015_20	Sponge_RNAV460	BKZU01000026	TGATAAAAACGCAATGTTTTTATGCCAAAGGGACATCAGTCTTAGCTGGGTGAAGGTCCAGTGTCTGGTGTTTTGTTTGTTGATCTTGTGCATTACTAAGTGCCCCTGAGATATACGGAAGCGACAGTCAACGATTTAGTAGATAGGAACTCGATAGGTGGAATTAGATAGCCGGATCCCGAGTTATTGTAAATGAGCGAAAAACAATAATTGTAGGAGTGAAGGATAGTGGCCGTGATAAAACACATTAAGTCCAACAGAAACCGACTAGAGTATAGCTGTCCAGAGAAGAGGCCAGGAACCAACTTAAGAAACGGGGGGTTATGATTCTCGCACTAATAGACCGTAGAAGCGGTACTAAGCTCACACACACACCGATCTCAGTGTAATACACATTAC…	5941	757	1	hypothetical protein RVD_027	-	BAU79507.1	Diatom colony associated dsRNA virus 12	1751	0	96	99	3	Totiviridae
2015	Complete	2015_22	Sponge_RNAV461	BKZU01000027	TGAAAAATTTGCGTTGTATCCTAACAATGTGAGTTTTTAGCGAAAGCGGTATTGATATATTGATGCTTACCCCTGATTTAACGAGAATGGCTTGGCCACGGTAAGGGCCATAGCGCGGTGCGTTCCACCGTGTAGGGAAACAGAGCTTAACCTGAATAAGGCGGGCTCCTAAGTACTGCCTCATTGCGATCGTTATTACTTCAGTATTATCTAACGCCATGAAGCTTTCAGCATACTTTCCCGTAAGTGCCACCTTAGGCGCTTCTTCTCTCTACGATTCCCCGACTCCGAACTGGCGTCGCCTGTCCGTTGCTTGCAAGCACACTGTGACAGGCCGCATCGCTGGCAAGGATCGTGCTGGATCGTCCTCTACTCAGTACAATTCTGACTTTCGCCCTG…	4910	2134	2	coat protein	-	BAU79485.1	Diatom colony associated dsRNA virus 3	1336	0	97	99	3	Totiviridae
2015	Complete	2015_23	Sponge_RNAV462	BKZU01000028	CGAAATATGGAGGAGAAGGCCATATTTCCAGGGGCGGGCACCTTATCCCGGGTACGCGCGCCCTTAGTTTAAAGACTTAAGTCATTGTCTTTGGACGGCTCGCAAGGGTCTTTTTATATGCGATCAAACTTCAAATCGGTAGTATGGTTAGATAAAGGTAGAGCAATACCGTGTCGACGAACGAGGTGTATGTGCAAAATGTCCAACTCACCTGTAGTGATTCTGGTCTCATAGGATAACCGATTAAAGATATAAGTCCACCTTCGTGCAAAACGATTGAATGTGAGCCTTTAAGACGCCCTACACTCTATATGGGTGTGCGGGGCTAGCTAGAATCTTTAAGTCTAACAACTAGTTTTAACTAGCATACGCTTGAAGAAATTAAAGATTGGAGAGAAT…	4826	509	0	RNA dependent RNA polymerase	RdRp	BAU79486.1	Diatom colony associated dsRNA virus 3	499	2e-153	37	53	3	Totiviridae
2015	Complete	2015_24	Sponge_RNAV463	BKZU01000029	TGAAAAAAGATCCAGTTGCCGGTTCTTAGGTGTAACAGCCAAAATTAGAAGCAACCACTCTTCGGAGTGAGGGTAATAGTGTGTTTCGTGATTAATCCAACTAAGATAGGATTTGTTGTGCCACGACACAGGTCCCAGGGTGAGTATTTCTACCTGGGCAGCCTCTGGGGGATCCTGCGTACCGACAGCCCAGGCCAAAATGAGAGCGTCAGGTTAATAGCCTGCGATAAAACAAAACTAGCTATTCCGATAATTCTTTAACAGATTTACATACTATGTCCCTTTCCAAGTTCGTTCCGACGTACACCTCTTTAACCCCGATGTCCTTCACCCTCCGCGAAAAAGGCGGACGTGTTACTCGGCTTCTCGTTCTCGCAACGCCCCACAGCGTTTACGCTG…	5252	1373	0	RNA dependent RNA polymerase	RdRp	BAU79492.1	Diatom colony associated dsRNA virus 5	1889	0	98	99	1	Totiviridae
2015	Complete	2015_25	Sponge_RNAV464	BKZU01000030	TGAAACTTCAGCGATGATGCCCTGTAAGGGATGGACTTGAAATCCTAGCGACGACGTCTCGTAAGGAAAGGGGCCACAGTGACCTGTGAGTTGGTTTGAATTAATAACTCGACCTCCGACCAAGTCACAGTGACCCTGCTTCTTATGAGACGTTGTCACTAGGGTTTCAAGTCCGTTTCTTATGGGGCATTGTCGCTGGAGTTTTGAAGTAGAGGTGTAGGAATGTGATAGTTACTAGGGGTGATATACATCAAGGGTAGCTTACCGACAACGGTGAGTGCGCCTAGGGAAGGCCGCAATTCGGTACCGAACCCTAAAAAAGCAGTTGTCTTTCCCGCAATGACGATTCACGAAATTCTGCCGGATACAGCGACTTTACACGCTCACCCACCGATACGT…	5511	600	0	RNA dependent RNA polymerase	RdRp	BAU79492.1	Diatom colony associated dsRNA virus 5	407	1e-117	39	57	2	Totiviridae
2015	Complete	2015_26	Sponge_RNAV465	BKZU01000031	CGAATATGAGCGAGAGCACCCCATAGGTACCCTTCTCATACACCAGGTAGTCCTGGGGGTGACACTTCGCCTAGCTATGCAAGAGCTTTGAAAGTGTTCACCTGAGCACGCGGCCTCGTCAGACAAGGTTAGCGCCGAACCCCACTAGCTAAGTTGATGCTCAATCGTAGTGTGTGTGTTTTCTAGCATTCACGCCGAAGGTTACTGAGCTCTGTAAGATTCACGTCTGCGGAGTAGTGATTCACCGTTAAGTCGGGATAGCTTCCTGTTTGGAAACACTCAGGATCAGGGCTAAGACCCCGTAGAACAGTAGCCGAGTAGTACAAACTCAAAGTTAGTCTTGTCGAGTCTTTCGCGCAGTACAATCAGGGTAAGAAGCCATTGGTAATTGATGGTGGA…	5326	1291	0	RNA dependent RNA polymerase	RdRp	BAU79496.1	Diatom colony associated dsRNA virus 7	1608	0	99	99	2	Totiviridae
2015	Complete	2015_27	Sponge_RNAV466	BKZU01000032	TGATAACGTGCCGGCAGGGTCGGACGTTATCGACGGGATGGTTCTCCATCCCCGGACGCGGACTTATATTATTCGATTGGGACTGATTGGGGCGTGTACTTAGCAGTATAGTGTATATCCAAGAGTGAGAAACTTCGGGCGGAAACTCGGGTATACGCGCCACGTGGTTAAGATTGCAGCACGGGCGGTGAAAATCCGTTGTGAAAAGCGTAAAGCCTACATAGCGTGGTACGAGGGGTGCGTTATATTCCTCATTTCCCGACGACGTCCAGTGATAGCGACACAAACAGTTGGGTAATATGAGTAGTCTACAAGTGATGAGCGACGGAGGGGTGACGACCTTTCCTGTCGAGGTGAGGGTGCGTGTTGACGCAACTCACGGCGACGGACAGTTCGCCC…	4659	813	0	coat protein	-	BAU79497.1	Diatom colony associated dsRNA virus 8	1209	0	91	95	3	Totiviridae
2015	Complete	2015_28	Sponge_RNAV467	BKZU01000033	GATAAATGAGTCAACGTCGAAACTGGACACGGAAACAAGAAAGCAATTCGCACCCTCGTCTCCAGTGCTGGCATTTACACGACTCATAGCATCAGTTGATTGATCCCTCAACTGGATGCTAAACGCGAACCGGGCGGTCCGCAGGGTGCCAAATTAACGAGTGGGGACAGCTACTTTAACAGGTTGTTGTTTGGCGGGCCGCACTTCAATCCAATACGGTGATGATTGGGAAAACGTACAACTAGTCACTAATGCGGAGACGTATTTAAAATAATATCACAGTTGAAATGCGTAATATGTTCAGCATATTATGTCCGATTGTAACCTGAACAAGGCCAACTTAATCGGATGCGCGAGCTGATGAGGCGATCGAGGGTGCCGAAGACATCAATTCTAAAG…	3324	640	0	RNA dependent RNA polymerase	RdRp	BAU79526.1	Diatom colony associated virus-Like RNA Segment 6	1900	0	94	98	1	Totiviridae
2015	Complete	2015_44	Sponge_RNAV468	BKZU01000034	TGGAAAAATCCCTCGTTTTCGGGAGATTCTTCCCGCTCCCCCTGGTAACCGAAGGGGAGTGCTTTCCGGGTCATTCCGGACTGATCCTTCCAGGTTGAACATGGTCCGAAGGGATTCTGAATGGAAAGGAGCTCTAACACACTCGTGTTGGGGCACAGGCGTGTATACATTTGCGGGTATACACGGTTGTAATTGTAACGCATTGTGCACCGAAGCCCACAAGCTTTTGATGAAGACACATAATAGACCGAACCAAGTAATTGGGTCAGCCAATAGAACGGGGCCGCTTGGGTCTTGTCGTGGTAAGCCAATAGGTAGTTCCGCCAAGCCAGATAAAGTTGCGGTTGATGGATAAAAGTGTTGGAATTGGAAGGGAATGGAGAGAGGTGGTAGCTCAAA…	7929	1328	0	ORF1/ORF2 polyprotein	RdRp	AIC34742.2	Penaeid shrimp infectious myonecrosis virus	216	3e-52	30	49	2	Totiviridae
2015	Complete	2015_21	Sponge_RNAV469	BKZU01000035	AACAACAAAAGGAGAAAACGAATTTTGTTGTGAAAAAACCAAAACAACTACTAATATAATCAATCAAATAAGACGTCTGTTGACAAGTACAGCAGCGCACAATGTTCAAGGTATTTAAAGAGATATATGAAACAGTAACCAAGCCAAACGCTTCTCGCAAGCTCCGGTTGTGGTCCAACCCCAAGCCCTTCAAGCTAGATGAACTAGACGAATTGGGCCTTGATGACAGCAATATCATCAACCACCAGCTCACCTGTCCACTTTCTGCCCAGGAAGCCGTAGCCAGACTGGAAGGCAATTCCGTAGACATGCGCTATTTGCTCATTGCGAATAGAAAAAACAAGATTAAGCGCGAGATGGTGGTCGGCAGAAAGTGGACACTGGGTGCTTCCAGCACCA…	5908	1640	0	hypothetical protein RVD_038	-	BAU79518.1	Diatom colony associated dsRNA virus 17 genome type B	2164	0	100	100	3	unclassified dsRNA viruses
2015	Complete	2015_2	Sponge_RNAV470	BKZU01000036	AAACTACACAAGACTCTACAACACACACAACACAATGGTTAACAAACGCAACAACACCCAGAAGAAGAATCCCTGCCGCCCCATGGGCCGCAGGCCGGTTCGCCGTCGGGCTAGACAACGCGCAAGCGGAGCAGCCTATGGTGACCGCAACCTGCCTGGTAACATTTACCAACAGCAAGGTAACAAACCTACTGACAGGATTCATATCTCTGGACACGACATTGTCACCATTATTCCTGATATCAACGGATTGAACGCTGACGTTGGAACACAGATATATCGTATACCGATTGTGCCCAACGCGCGTGATCTCCCCACCGCTGATGAGCCTGAGGGACCATATCTGTTCCCGAGGCTCCGAAGTCAAGCAAGCGGGTATCAGGATATAAAATACCATTC…	1480	1044	9	capsid protein	-	YP_009333379.1	Beihai mantis shrimp virus 6	239	3e-71	40	57	2	unclassified RNA viruses ShiM-2016
2015	Complete	2015_3	Sponge_RNAV471	BKZU01000037	GGATAAAAGTTCCAGCAAGAGATTTATCCAGCGATTAACAAACGTTTTAACAAGTACACTTATGGCTTATAATATTAAACTACAGCAAACACACAGCGATAAGATGACTAACACTTTGTGCCCAACTAAGAATGGCAGAGTTCGATACGTTACCAGTGTCCAACCCCATCCCATTCACAAGGATCCCCAAATAGTTGATCCATATGTTCGAGAAACCCTTGAATACATGATCGGCATAGATCCAGTTGCTCTCTTCCTTGACTCTACACGGTCCTACTACACGTTAGAAGGACATTACGAAAATCTGTGGAAATTTGACACTCCTCACATTCCCAGACCCACAAATCGTAGATACCAAGAAGCACTCTACAACACCCAACTTCAATTCCGACTTCCAAA…	1709	906	0	RdRp	RdRp	APG78185.1	Beihai partiti-like virus 11	523	5e-179	53	69	2	unclassified RNA viruses ShiM-2016
2015	Complete	2015_4	Sponge_RNAV472	BKZU01000038	GTAAAATTTAAACACTTTATAAAATTCCAAAATGAATTTTGCCGAATTTACAATTTTCGCATTGGACAAGTCAAATCTTACAATATTAAACTTCTAACATGGAGAAAACAAAATTATGTCATTTGGACTAATTGGAGGGTCATCTTTTGGACGACCAAATATTGGATGGAATAATTCATCAAGCTTTAACAAGTCAGACCGACGTGCTGTTAACAATAACGGACGATCAGGTGGACGAATGGGTGGAAAGAATATTCATCAACTTCCTGGTTCACCAGGATACATGGGTGGTGCCCCAAAATCAAACCAAACCGATCGCGTAAACTACGGACCTCGTGATGCATCAATGAGTGCTTCAGGAAAGTTCAACAAACGTACGAAAGCAGATCGATTACACAC…	1796	477	0	hypothetical protein	-	YP_009333348.1	Beihai picobirna-like virus 7	88.6	1e-14	29	49	2	unclassified RNA viruses ShiM-2016
2015	Complete	2015_5	Sponge_RNAV473	BKZU01000039	GTAAAACAAATCCCAAATTACTGCAAAATTTATTTCTCTTTAAACAGAGTTTAAATTCGTGACTGAAATCCGAATGTTGTTGACTGATCTCACACCGTAAGTGATTGATCTTTAACACACTACTCCTCATTAAGAGAAGTAAGTTCCAAGTTCACACAAGGGTACTATTTAAATGTAAAAGGAGAATTATTATGACAGATTACACTCAAGAAGCAATGAATGAAGTGTTAAAAGATAAACAATCTGACACAAAATCTCGTAAAAGTAGACGTCGTGGAAAAGGAAGTAAAGGTAACAAATCAGATATTAGTCAACCAGGTGTTCCGGGTACTTTTAATTCAGGCATACAAAATCCATTATTGGTAAACCCTCTTCAAGTTGGAGTAACTGCTCCCGTGA…	1638	497	0	hypothetical protein	-	YP_009333348.1	Beihai picobirna-like virus 7	100	2e-18	25	42	3	unclassified RNA viruses ShiM-2016
2015	Complete	2015_14	Sponge_RNAV474	BKZU01000040	GGGGGCTTTCCACCAAGTGGTGGAAAGTAGTCCTTAACAGGACAATCGGAGGAAGGTAGGTTGAATTATTTATATGTTTCCCCAACATTTTCATGATGGTTCAATTAACTAAATCTACTCCGGCATACTAGGTTTTTATGGCCTAATTAGCCTAAAGACTGAATTTTAGTCAATTTATAAAACACTTTCACAGGGTGAGACCCCGAAAAAGAGTCTCTATCCGAGTGATACGGAAAATTTTGTATCACACGAGCTGGAAGGCATTATAAATGGATGGACCTGCTTTGAAGATTTGTTCTTTTCAAGAACTTATTTTCTAGCAGAGGTCCGATTAGACCCAGTTGTCATGTCGTTGATTCATCTTGATGAATCTTTGGAGGAAATTAACCTCCCGGGTGG…	4050	677	3	RNA-dependent RNA polymerase	RdRp	YP_009337385.1	Changjiang narna-like virus 4	1022	0	51	67	2	unclassified RNA viruses ShiM-2016
2015	Complete	2015_38	Sponge_RNAV475	BKZU01000041	GGATTTAAAGTCTGCGTATGTAGAAGAAAGTTATCATTATTAGTATGGACAGTTCGGAACTTGAATCGGACAAGTTTTACCCCGAAAGTTTGACGCGACATTTTGATCAACTGGCTGAAGCACACGTTCGAAATGGCGCTGCTGCTAACATTCGGATACAGACCTTTAAGCAAGGGGATGGATTTGCTGTCAATCGTGGTGCTCAGCGGCCTGGACCGGCGCAAAACGCTGAAAGAAGAGACGTGCTACTTGGAGAGTTTCTGAATCAGTACGTTTCTGTGACGGAACGGGTCGCTGTACCCGGTACCTTATACGTTCCAGTGACTGAAGCGAACATAGGTAGCAAGAAGATGAAGCCGTTAGAGATAGAGAAGGTGAGGGATGGATATCCCCTGATGT…	3754	506	0	RNA-dependent RNA polymerase	RdRp	APG79167.1	Hubei blood fluke virus 3	65.5	7e-07	20	40	3	unclassified RNA viruses ShiM-2016
2015	Complete	Sponge associated partiti-like RNA virus_RNA1	Sponge_RNAV476	BKZU01000042	TGTAAAATAACTCTATTGAGTTCCCTTTTATTAACACATTTGTGTTAGTAATTACAGCCATGATGCATATGACTTTTAGTCTTTACATCTTGGCACAAGTTGCCATTTAATCGTGGCAGTTTTACATACACCTATGTCTCTAGCGTTTGCAAACTAGTAAGACATTTTATTATGCTTAAACTGAGAGGTAATTTTATGAAAGTTGAAAGAAAAGTCTTTGACTTCAATAAAGCCAACTGGCATCCTGCTAAATCAGTAGGAGAAATCCAGTACCCTTGGGGTCAAACCCTCATCGAGGAGTTTGGGCTCAAACAGTTTGACATACTTGGTCCGCGTAGTATTTACGACCCGGATGAGTTAGTCAGGCAAATCGAGAAATACTCCGGAAAATCGGACTTT…	1605	13462	8	RdRp	RdRp	APG78297.1	Hubei partiti-like virus 53	161	4e-40	32	51	1	unclassified RNA viruses ShiM-2016
2015	Complete	Sponge associated picobirna-like RNA virus_RNA2	Sponge_RNAV477	BKZU01000043	GTAAATCAATCTTAAACTGAAAGGTAAAATTATGAAAGATGATGCACAACCAAACTGGGAATCTAGTATCACACCAGAGGCCCAAAATAGCTTGTCCACCAACAACGATCGCTTGATCAATGGTTCGGACGAAGTCTTAATCTCTCCCTTGATGGAAGGAATTTCGGACGAAAAGATAAAGGCGCACGTAAGTGAACTTTTGAAGGATCAACCGATAACTCCTACCTTAAAGATTATTGAGGATGAAAACCTCTCTAAATTAGGACCACGGAGTATAGCTATTCCATGGAAAGAGAGAAAAGCATCTTTGACGGCGTATTTTCGTCCCAAAGGTACCAAACCGGCGGTTATGCCTAAACCTGACACAACTGGGTATTTAAGGCCAACCACCGTAGAATC…	1518	1952	4	RdRp	RdRp	APG78305.1	Hubei picobirna-like virus 2	335	4e-106	40	58	2	unclassified RNA viruses ShiM-2016
2015	Complete	2015_41	Sponge_RNAV478	BKZU01000044	GTAATAATACATTTGCTTCGGCATAAAAATTATAAATTTACAAACAAAATTTATTAAAATGAACATTCTTAGAAATAAAACTCTGATGTTCGTTCTCTACCATGTAGCAGAACAGGGTGTAAGATCATATCTACACTATCAATCAGCATCTAAGTTAGGTCCTGAACAACAGAACCACGAACTGAGAAAAGATTCGATTTCGTTAGGACGAAATATCATCAAAGCTTGCGTACAGTCAGCTATTTTCCAGTTAGATCACATTGTCATTAAGAAATAAAACTACTATGAATATTACAGAAATAGGACGCACATATTTAGACAGTATCCTAGGTGTAGAGAAACAACCTAACGTGTCCAGCCTGTTAATGGGAATTCGCGAAGGAAAGCTCCCAACTCCCA…	1930	2422	2	RdRp	RdRp	APG78304.1	Hubei picobirna-like virus 4	513	2e-173	52	65	3	unclassified RNA viruses ShiM-2016
2015	Complete	2015_48	Sponge_RNAV479	BKZU01000045	GTAATAATTTTGTTACGTAAAACAGGAAACATCAATGAAAATTGACGCAGATCCCAACGCTCTTAAAGATCTTGAGCGTGATGTTTTAATCCGCATCTCCCTCAATGACAAGCGTGTTAAAGACGGTCTATCGGAAGTTCTTATTAATCCCGCATATGAGAATGTCGACGATAGCGAGTTAGAACGGTTTGTAACGGACCGACTACTTGATAACACATTGACAGATCGACTTGTTGAAATTGAGGAATCCAATCTCTCCAAATTAGGTCCCCGGTCACTAGCCAAGGCTTGGGTGGAAAGAAAAGATTCTCTCTTCGAGTACTATAATGTCAATCAGGAATACACCCCTGCGGACTTCGATGAGTCTAACGCTAAAGGCAGACTTCGTCCAGCAGAAAT…	1531	383	0	RdRp	RdRp	APG78271.1	Shahe picobirna-like virus 1	310	3e-96	39	59	2	unclassified RNA viruses ShiM-2016
2015	Complete	2015_49	Sponge_RNAV480	BKZU01000046	GTAAAACAAAATTAATTCATTATGTCAAACAAAGACTATCATGTAGATCCTTCAAAGGACCACTCGGACACTTTCGATTTTGAGTACTTTTGCCATTATTTTGGTATTAAAACTGATCTTAGTAACTCTATGTTAACAGAGGAAGATAGGATTGCCTTTATTAACTTGCTTCATGAAGCAGAGGAATTTGAAAAGCGATATTACGCAAAATATATTAGAAATAAAATTAATTAATAGGATAAAACATATGCAAACCTCTTATTCATTTCTGACCGATCTTAATCTAAGTCAACAAGTGATTAACCAGCTTTCCATCCTTTTATCACGTACAGATAAAGGTGACGACCAGGTAATTAAAACACCACTTGGTGAGAATAACGATACCGCTGAACTTTTAGC…	1795	581	0	RdRp	RdRp	APG78268.1	Shahe picobirna-like virus 2	514	1e-174	51	68	2	unclassified RNA viruses ShiM-2016
2015	Complete	2015_52	Sponge_RNAV481	BKZU01000047	AGTTTTAAGTTCATTCAGTGTAGAGCAAACAGTGATGTTATGTACCCTTCTCAGCTTGCTGCCAATAACTCTTCCACTCCGGAACAAACGTCCTTGAACAACCAAAATCAAAATGCCTCAAACACGAATGAATTACAAGCACCGAAAGTTCCAGAATTTGCAAAAACCGCAACTTCCAAAGATGATGACCCCGCCCCCAAACGTGGAAATGCTTCCAACCGGCGATTGCAAAATAAGCCAGCCTTCATACCTACGCCTCCTGTATCTGAATTTCATTCAAACTCAGTTATCCGTGAATATATTCAGCCCCACCTTAGATCGTCAGGGTCACCCCTACTTCCTAGAGAGTACGAACACTATCTTGCACCACTTTCGGATCCCGTGTCTCTTGTTTATTCT…	4426	481	0	RdRp	RdRp	APG79214.1	Wenling reo-like virus 1	1456	0	54	72	1	unclassified RNA viruses ShiM-2016
2015	Complete	2015_53	Sponge_RNAV482	BKZU01000048	GGTAACGAAACCACGTCGTTATCACTATGTCCAAAGATATAAGTCGGAGGGCAACTTCGGAATCCGATCCGGAGCAGTTAGGTGCCGGCTCCAGCACCCCATTAAACAAAGTGAGCCAAGAGCGTGCCAAGGCATCAACGCTAATTGCCTTAAAAGATGTTCCCGTCATACCGCGTGATGGAGCATCAGGGAAAGTGGAAAAATCTTTTCCCAACAGCCCCTCGCGAGAGGTCCAAGAGGCCGAACGCAAGGGAGAACTTGGATCAGTACCCGACTGGTCTCAAGCAGCCCCTAGGGGTTTAGAGGTTCAGACCGACTACGCCACGTATGTTCGGGTCCACGGCCTACCCTCCTTGCCTAAAGGTAAATATAACAAGGCAAGAGCGTGGTTGTTTGACC…	8662	1981	2	hypothetical protein 4	-	YP_009337110.1	Wenzhou crab virus 5	234	2e-59	28	42	2	unclassified RNA viruses ShiM-2016
2015	Complete	2015_54	Sponge_RNAV483	BKZU01000049	AGATAAAACGAGTCTGCATGCGCGAGCATGCAGACCGAGTAATTAATTGGCATTAAAGATGCCTTATTAGCCTTACACTAGAACCCGTGAATTGCTAATTTAGATTAGCTTTCACGTTGTTCATTGAGGAACCCTTTGCAAGCAGTCATTGCTTGTATTGCGTTCTATTAGTTAAGCCTTTTGAAGGACGAATTTTTGTTTTATCGATGTCCGCTGGTACTATAACCAGCAACCCTATCTGTTATAGGATGGAAATCAAAACGACGGTTATTCTCACTGTTTGAGAACAATCCGTGTCCACACAATGCCTGTGTGGGAATACTTTACTGATGCACTGTTTAGTGCCTCATTTTATATGAGCAGTCTTAAATAGACAGATCTACGCCGTAATCAACGGCC…	9141	884	221	hypothetical protein 1	-	APG76681.1	Wenzhou picorna-like virus 8	1261	0	43	61	3	unclassified RNA viruses ShiM-2016
2015	Complete	2015_55	Sponge_RNAV484	BKZU01000050	CCCATGTTTCTTTTAACTGAGGTCCGACGTTCGGAACGGAAAACTTAAGAAACTTTCTTTCTCCAACCCTCACTATGGCAGAACTTTCTGCCTCTCAGTACTTGGACAACAGGTCGCAGATGACTAGGGCTGAACTTGACGCGGATGATCGTACGCACTACCGAGAACCCGGACAAGAATGGCCCGACTATCTGGACTTCATTGACGACTGGCGCGAAGCATATCGAGAACACCTTTCTCGCTCCCGCAAAGTGGTCATCTACCATGTACTCGCGAAAAGAAACCGCACCATCAACTGTGGTGATCATACTCACACTTTCTCCACAGACCACACCACCGGTGCAGTTTATTTTCCAAACATAGATACTTACCTCGACACCAGCGCTTGTTGGTACTCTG…	1569	122	2	hypothetical protein	-	YP_009345136.1	Wuhan cricket virus 2	188	2e-50	35	52	3	unclassified RNA viruses ShiM-2016
2015	Complete	2015_8	Sponge_RNAV485	BKZU01000051	GGGAAATTTACCCCCTGAATCTTTTTATTTAAATTTATTTAAATGATTCGAAGTTGTAAATAACATTGGCGTTATTCAACCACAATGTATTTAAATTTATTCAATTTTATTATGAAATACAAATATGAATTAAATTTGTTTAAAAAATACCTATCCAGATCTGCTGGATTTGAAAGCTTCAAACAGAAGCAAGGATTAAACCGTTTTAAAATTAAAAACCAAAAAGCAATCAACAGAAGTAAATCTAATACTTCTAGTTTACTCGTATTTACTTTCAAGGACTACATTGAACAGAATACAGGCATTAACATACCTGTAGATCAATTCAAGGTTTCAACTAACGATATTGAGAATAGGGATAGAATCGCAGAACGAGCATTTTCAAATGCTAATTACGAT…	1890	336	0	RNA-dependent RNA polymerase-like protein (chloroplast)	RdRp	BAB63954.1	Bryopsis cinicola	91.7	1e-15	23	43	1
2015	Complete	2015_9	Sponge_RNAV486	BKZU01000052	GGGAAAAACACCCCTCCTTATGGAGCTTTATTGATTTGTTTTATATAAACCATAGTGAGTTTATATTATAATTACTGGAATCTGTGTGTAGTTACACTTCTAACATGTATGTATTATTATTATCTTATTTTAAATTAAATTTATATTTTATATCATTTTTACAGTATCTGACATTTTTCCAAAGTATTATTCTCTTTCGCTTTAGTTTTATTAAAATTTTTCTTAAAAATTTTATTTTGTTTTCACACTTTTCTAAGCATGAATAATTTAGATAGTGTTACTTTACGCGATTTCTATAGTCGCCTTTCTGATGTTATTAGTTGTAAGTCTTTTATAGATAAGACTTTATTGGGAGAAAGTATTTTAGATCCTAAAGGTAAACTAAAATCTGCTTCAAAG…	1893	3277	2	RNA-dependent RNA polymerase-like protein (chloroplast)	RdRp	BAB63954.1	Bryopsis cinicola	84.3	2e-13	23	41	1
2015	Complete	2015_10	Sponge_RNAV487	BKZU01000053	GGGAAACATATTATATATTATTCTTTTGAATATTATAGTGTTTTTTGATCGTAGTTGGTCAAATTTACCTAGCTAAATATACTTAAAAGTATTCTCCTTCGGGACATAACATACATATTATTTTTATATCATTATGAATCACAACGACACTGTTACCTTATTTAACAAATATAAGCAACACTTAGATTCATTTCACCAGTTCAAAGATAAACATATCTCTGGAAAGGATTTTTCCGTGCACACTTCTGCACAAAATGCACATTTAAAAAGAGGCGTAATTCTTCCATCTATTTGGAAGCCCGCTTTATTTTCAATTGAGCGACGTTTAGATTCTAAAATAAACATTAAAGGATTTTCAATTAGTAAAGAATTAGTTAAAGAGAGAGACGATCTCCAAAT…	1891	726	0	RNA-dependent RNA polymerase-like protein (chloroplast)	RdRp	BAB63954.1	Bryopsis cinicola	84	3e-13	23	44	2
2015	Complete	2015_11	Sponge_RNAV488	BKZU01000054	GGGAAAACTAGACCCCTTTGAAAAATTTCTAGTTAACTGATTATAATAATTTTTATATTATTATATATTAGTTCCTTCCACTCGGAGATACCTATGTTAACTACAGACAACTTATCAAAAGTTTTCTTTAGAAACATCGCCATTTTAAATGGTGCGCGTTCATCCGTTGACTCCCTTTCTAAGGGTTTTCGCTTCGATACTGTTATTACCTCTCACTCATCTCGTACTAATATCCCTGCGCCTTTTAAACCTTTCATAGAAATGTTAAAGAAGTCAGCTCCTATGTACAAATTAGATAGTGTTTATCCGACAGTGAAAGACGTTGAAGAATCTGATGCAAAAGCATTTGAAAGGTACTCTTCGGAGAACTTTACTTTCCCCAAGGGCAACATTCTTCGG…	1692	5713	0	RNA-dependent RNA polymerase-like protein (chloroplast)	RdRp	BAB63954.1	Bryopsis cinicola	108	2e-21	26	44	1
2015	Complete	2015_12	Sponge_RNAV489	BKZU01000055	GGGAAAAATAATATTTTCAAGCATATGGCTTGGTATTAGATTCACTTCACTCCGCAGGAGTTTTTTCCTAACAACCACATATTGATCATATACATTTTAATATCATGAATAACAATTATTACAATATTAACGAAGACATAAAAATGTTTAATCAATATAATAATGTTGTTAAATCATTTCAGCAATTTAAAGAAAATCATAAAATTGCTATCACACTCAAGTCGAATAATCTTCGACAACACATATCAAGAGGACCTACTTCCAGTCAACTCTGGAAACCAGCATTGGGTTCAATTGGTAAACGATTAGGATCAGAAATTGATACTACAGATTTAGGTTTTAATCGTAAGGAAGTATCTGCAAGAGATAACCTTCAAATTTCAGAATTTCAGGGTAAAT…	1901	1463	0	RNA-dependent RNA polymerase-like protein (chloroplast)	RdRp	BAB63954.1	Bryopsis cinicola	112	3e-22	25	43	3
2015	Partial		Sponge_RNAV490	BKZU01000056	GGCCGCGGACGTTAGCATCGCCATGAGTGTGGTGTTGTTCTCGAAGGTGTTCACAACTCCGGAGGCCATTCCGGGGAAGCGAACCTGCGAGGTACCGAGCACCCCCACGGTATTCACGCTGATGTCAGGGACAACCTGGTACAGGTAGCTGAGCCATGCGCTTGACATGTTGTACTGGGATTTCCTCCCAAACCCGGCTGCCTTGAACTTAGCAGCTATCCTATGAGCCATCAAAGCGATGGAAACTGGGGTGTGGCTAGCTTCCATCTTGACGCCGTCCAGCGAGACTATCACCCGGTGACCGTCGATGTCGCCCACTAGGTAGATGTTATCACTGTAGATGTACCAGTCGTGTGTCAGGCCTTCGGTGAAGCTCAGCGACTGGCAGTTCTTGATAAA…	720	20	0	RNA-dependant RNA polymerase	RdRp	CAI74982.1	Tellina virus 1	68.9	8e-10	32	55	-1	Birnaviridae
2015	Partial		Sponge_RNAV491	BKZU01000057	GTCGTATATCCGTATCTTAATAACCACAGAAAATTTAGCCCCTTGTGAGTTGGCACTACGATAACAAGTCAAATGGTCATAACAGAAACTAAAGAATCGGCATGAGTTGTATTTTTAGTCATTGATTTAAATTTGAATGGGTGTATCTAATAAGTCAACGTTTGTAGTATTAATAAATCTTGACGTTTCAAGTTGGGCACGTTTAGGGCCTAATCTAAGTTGTAGTCTATGATTAAATTTCATTCCTGTACAGTCAACGAGTTCAATTTTGTAATAATCGACATCTTCTGAAGGCAAAATGGTTCCATTGGGTAAAGTTTTTGGTTCTGTTCTATAATAAACGCGTGAAATAATAGTATTTGAAGTCATGTGTGTAATAAATGAATCTGGAATATTAAC…	1095	18	0	ORF1	-	AKH40318.1	Bloomfield virus	148	2e-38	31	54	-1
2015	Partial		Sponge_RNAV492	BKZU01000058	AGTGGATTCCACATATTTACCAAAGTATTGGGATTCCCTGCTGGAAGGAGAGGGGCCAACCAGCATATGGTCCCTTTTTCTTAAGGATGAGCTTGTTTCGTCTAAAAAGATTAAGGAGGGCCGCACACGAACAGTGTGCAACAGCCCAATAGAACATGTGTGGGCTCTGGGTCGCTTGTCGATGTCTATCAACGAAGCACTCCAAACAGTTCCCCTTCAGACTTCATCTGCGATGGGCATTAACCCGTACAGTGGCGGGTGGGCGGCACTATATCGCAAGTTGTCTCGTTACGCGCAAGGATTTGCCTTAGACGAGAGATCTTGGGATACGTCACTCATCCGTCCCTTGCTGGAAGGTGTTCGTGATCTCAGATGGAGAATGCTGAAGGGGTCCTACGC…	1058	8	0	gp2	RdRp	AHA86933.1	Bufivirus UC1	152	2e-37	33	52	2
2015	Partial		Sponge_RNAV493	BKZU01000059	GGTTCTTGAACCAGCTGAGACCAGGTGAATTGCCTTGGGAGATGACATCACTGAAGTACGAGCCACATGCAGAGGGCGCCATTTCTGGCTAAGATGCTTGACTGCACGTCATTGGAAACCGTTTAACCCCGATCCCCTCAACACAGCCCATTTTAAGGTCAAAAGACCATATTCATAGTACTTCCTACAAGTGGCAGAACAACACTGAACTCTACATCTACATTTTGTATTTTATATTTTATATTCCTGAAACATAGTACGCACTGGCCATGATGCTCAGGCCCATCGTGAAAACCTAAATTCACTGTCATGGACCACACACCACAGGGGGGTAACCAACCCGCCAGTGTCGCCCCAATACCAACGTTCCGAGAAAAATTTTATTAAAAAGTCAAAACC…	1908	113	0	putative capsid protein	-	YP_009142777.1	CHIV14	179	3e-46	42	60	-2
2015	Partial		Sponge_RNAV494	BKZU01000060	CGATAAAATTAATTAAAACAATATTATTCAAGAAATTAACATGACAAAGAAGTTAGTGGCAAAGCCTAAGTTGCTCAAAAATCGCGGTAGATTTGAGAGAAAGGACGAAGCGGAGAGTAGAGTGAGGGATAAACACGCTGGAGAAGATGTAGATGTGGAGTTCTGGGTTCCGGCGGGTGGCAGTTCCATCATACCAAGCACCCTCGGTCCTATGAACGAGGCATTGAGTGAAAAGTTCATGAAGAGCTTCAAGCCCGGTGTAGATTCAATAGCCTTGATGGACAAGGCGATTAGAGATAGGATTAAAGATGGTGGTATACACAGGAAGCTACTCGATGTGGCTAGTGTCGAACGCGTAGATATAGAGTGTGTGGGCCACGAGGTAGTGGTCGCACCTGA…	2986	209	0	capsid protein	-	YP_009337889.1	Isaria javanica chrysovirus 1	63.5	2e-06	23	39	2	Chrysoviridae
2015	Partial		Sponge_RNAV495	BKZU01000061	CTGTCCATTCTGTGAACTCCGACCACAGTGTCTCATTCGTTTTCCACACTACCGCACTTTTCTTTCCTATCACTTTCCTGACCTGTCTGCAGTAGTTTTTCCATTGTTCATAATTTATTGCCACTGACAAGTTGTAGCTATCTCTTGCGATTTTATCAACTAATTGTTGTTTGGACGATAATCTCATACCACCACTTCCCAATCTCTTTTCCAGGACGTCAACATACCTCGAAGATGAAGCTATACCAGGTAATTCAACCATTATGTCCCCAACTTCTAAGTGCTCAAAAGGCTTGTCCAATTCCCACACTTTTCCATCAGCATCTGGAACTCCAAGTCCACCGTGTTCTCTACATCCATGTATCACCTCTCTACTGATATCTACCCATACACCATCGT…	870	10	0	RNA-dependent RNA polymerase	RdRp	YP_009337840.1	Isaria javanica chrysovirus 1	234	2e-66	39	59	-3	Chrysoviridae
2015	Partial		Sponge_RNAV496	BKZU01000062	CGGTCCCGGTACGATCCGATCGACTCCTATGTGCGACCTCGAACCGTCCGCTCGTGTCGATAGAGATCATCGAGAGTGACTGGACAGATGAAGCCAGCTGCTCCTGGAAGGTTTTGATGACCTCCGGGGTCGTACGTGAGGGATTGAGGGTGGCCATTAGCACGATCCCGGCATTCCTCGCCTGATGGTGCAAAAACTCCAGGTCCACACCCAGAGTAGCTAGAGTGCCCTCTCGTCCTGTTCGAGCACCCGGTCCGCCTCGCTCAATCAGCGCCCGCAATCCGTCGATTACGATTAATGGACTAGTGGTCTGTCCATTGGGAAACTCGGGGACCCTCGCAAGCAGAGCTCGCAGGTCGGCTAGATTACCGACGAATTGTTCGTAACCAACGGGTGTAT…	1663	29	0	RNA-dependent RNA polymerase P2	RdRp	NP_690823.1	Pseudomonas phage phi12	62	2e-06	24	43	-2	Cystoviridae
2015	Partial		Sponge_RNAV497	BKZU01000063	ATTAAGAAGTATTGGGCCGTCATTTTGATTCTTGCGGTTATATGGTTCGCGCCGGTTATTACGGCGTACCTTACTTCAGCGGGCGCGCCCAATTTTATTGTGGCAATGTTCAACGGTCTCAGTACCATAACGCCTTACCTTCGCACGGCGGCTTCCTGGTTGTATTCAGGAGCACGTAGTGTTGGCAGCGCGGCGTGGACCGCTTATCGGTCTTTAGACACAGGCATGCAAATAGGGCTGGCTCTAGGCGCTGCAGCGATGATAGCTCCTGACGAAACCGCTGATCTCATAACAGATGTAGCGGAGTTGGGCACCAATCTGTTAGTATCGGCGTCGACGGGGGTATTAGGAGCATTAACAAGTAATACGACCTTGCTCGCCATAGGCGGAGGGTTGCTA…	2473	133	0	P6 protein	-	NP_620350.1	Pseudomonas phage phi6	65.9	9e-09	39	60	1	Cystoviridae
2015	Partial		Sponge_RNAV498	BKZU01000064	TTAGGAGACACTGTGTCTTTAACTTCCGATAAGAAATCAGGATTGTTTACCCATCTTTGTTTATGAGTAAATTTACCGTCCTTGAAACTACCTCCATCCGGCTGAGCTCGCATACGTAAGACGTAAGACATAACAACATGCTTTTTGGCAACTTCCTCTAACTTACCTAAAGAAACATCTTTAAGTATCTGCCCCATATTGTTAACAACCGAATGAAACAAAGTTTTCTTGTATTCAAGGTCATTCTCAAAGGCAGGCATCGAGGTAGAAGATAATCTCGCTATCTTAATCGGAGTAGGTTCCCACTCATCAAACATACATCGCAAGATAGATTCAAATAATCTTACTTCATCCTTTGTAGGATCGCGATCTACTCCAGGATCAATAGGATTAGGAGCG…	1767	24	0	RNA-dependent RNA polymerase	RdRp	ABF19558.1	Pseudomonas phage phi6	74.7	2e-10	29	47	-2	Cystoviridae
2015	Partial		Sponge_RNAV499	BKZU01000065	GGCGTTCGGCGCGGCAGCACCCCAAGCCATGTTAAATCCATTATTCCAGGGCTTAGCTACCTGCCATGCGCGGAGGGGCGCGGCGCCACCAGCATTAAAGTTTTGGAAACTCATATGCATGACGGCACCAGCTAGCGCCACCGGCAATTTCCGCGGTGCACCAATCACAAAGTTCGTAGCGGCGGGCGGAGGTTGATCAATGTCCAAGTACGTTTGACCGAACATATCAACACCCATCCCATCTGGAACCAGTGTTTCCATGATGGTTCCGGCTGGAGCCAAGCCTGTGTCCGCATCGCGCAAAGCTGCCAAGACTTGTGCAAAAGCACCGTCTCGTGTGCGCTCAGCTGGATAGCGCGCGCCCGCTCTGTTACCAAAATGCTTGAGTTTTGGATCGTA…	1925	107	0	hypothetical protein RVD_034	-	BAU79514.1	Diatom colony associated dsRNA virus 16	61.6	4e-06	26	46	-3
2015	Partial		Sponge_RNAV500	BKZU01000066	GTCGCTACCAGGCAGGGAGCATGCCAGTTAAAGCGGAGAAAGGTACTGTATTGGATAACCTGGAGGCGAGATCGCTCTGGCCAAATGTGGCCGATAATGTCACTGGGCCGGTGCTGAACGCCAAGGGTAGTGTGGAGAACCGTGCGGCGTTGGAGGATTTTGTGAAAGCTGGCAAGCACATGCATGGTTTGGCGGCCAGGCTCATTGCACTTGGGCTTGAGCACGCTTTGTGCCCATTCAACACACGCACACGTGTGCGTAATGCGGCAGCAAGCTACTGGTGCACGGGTAAGTACAGGTCAGATTCGATTACCTACAGTTTGCAGAACACACAGTCGATTCTTGATTGGGCCTACCCTGGTGGTGTTGGTCGTGAGAACGACCCAACAGCTGTGGTGT…	1083	22	0	hypothetical protein RVD_034	-	BAU79514.1	Diatom colony associated dsRNA virus 16	245	3e-69	42	58	3
2015	Partial		Sponge_RNAV501	BKZU01000067	GTGATCGCCGCCGCCGGAACGTCCACACCATCATCCCACTGACGGGTATCAGTACACTCCAGCGTTGGCCGCACAACCGCATCTAAACCTGCACCGCGCACAGTCACCACTGCCATTCGTGTTTCATACGGGAGATTCATCCTCATGCCTTGTTGAGTATATGCCCCCCAATGACGCTTCCTCACCTGACTCGTGTTGATAAGCAATTTGGAACCAAACTGTGCAATCTCCACTGCGGCAAGGTTCCAGTCAGTGTACACGTACCCTGTGAGCACAGCCATCCATATCTCATCGGACCTCGCAATCATGGCACCTGGCTTGAATTCTGGATCAACTGCCTGCCATGTGGTGGTGAAGCGCGCATCATGCAACCAGCCTCGACTCTGACGATCAGGAATG…	958	19	0	hypothetical protein RVD_034	-	BAU79514.1	Diatom colony associated dsRNA virus 16	171	5e-44	32	51	-3
2015	Partial		Sponge_RNAV502	BKZU01000068	TTTTCATGCCAATCACCTATGCAGTGACCATCTAAATTTTAGTATGTCGCCTAGAGCCCCACTATGTTCCTAGTGAAAGAATCCTAAGCCAACCAGCTCACGCCCTGCATTCAGCAGCACCCGCAGCTGGGTTTTCACCCCCTTGATGCATTGACGTATTCTCGTCTCCAGCACCTCCCGATAGGATGAGGGCAGGTCCGCTAAGATCGGGAGAACCAACTCATCGCGAAGCTTAAGCTCCTCCAGCATGACACGACAACCGTCTCTCACCATTTGCACCCGGCGCATTCCCGGACTGAGACGAGGCATCCCATACTTCGATAGGTATGCCTCTGCCACAGACCTGCTGCCCGCAAACAGAGAGTCGACTGCAATGTCAACTGCTGTAATAAGTTGATC…	2633	186	0	RNA dependent RNA polymerase	RdRp	BAU79515.1	Diatom colony associated dsRNA virus 16	317	2e-91	33	48	-3
2015	Partial		Sponge_RNAV503	BKZU01000069	TTGTTGCTGGAGAAAGGATGTTATACGTGTTGTATCAAGTGTGCTTTGGATAGTCAGAAGGAGTTTAAGGTGAATGTGCGCTTTGGGAGTTCCGACAAACCAGAATTGGATGGTGAGATGTTTGACTGGCAGTACGCATCTCATATGCTGGGGCGTTTTGATCATGAGACGTTCGGGGACAAGGAAGATCTGGAGGTGCGGGTGGATTATGATAAGAATATGCCCGTGCGTAATGGTGTGGCGTCGCTCCGGTCAGAGTTTGATAGGAGGTACGAGGCGGAGATTGCCCATGAAGGGAGACGATTCGGTCACATGTGCGTCAAAGGGCTGCTCACGAGTGGGCAGTCCTACCACCACCTGACGGAGATGGCCTTGACTAAAGTGCCCACAGGGAGCATT…	1598	26	0	RNA dependent RNA polymerase	RdRp	BAU79515.1	Diatom colony associated dsRNA virus 16	617	0	56	70	1
2015	Partial		Sponge_RNAV504	BKZU01000070	GGCGATCACTTACGATGCACGTGGGAAGGTCACGCAAGTGCAACTCGCGGCAGGAGTGCGAGGGTGCGAGAACGTTGACCTCCGGGATACGACTTTTGCGAGTGATGGATTGAAGATGACGTCCTACAGAGCAGCGCAAGTGTATGGAGAGTTCGCGGATGTGGAGAGCAAAATGTCGGCCAATTGGTTGTCGATTGTGCACATGGAGAAGGGTGTCAGTGCTGGGCTTGGTGCAGGGGCCCAACGCTTATTGGCGTACCTCGCACCACCACCAGCCGTGCCGAAGGCGGAGGATGGTGGTGGGCCTGAGGTCATTGGTCCAGCACGTATGGAACAGGATGCACCTGATGTCTCACGCCAAACCCCTGTTGAGACTGAAGGCGTTGGTGACGTGCCTTT…	1169	22	0	RNA dependent RNA polymerase	RdRp	BAU79515.1	Diatom colony associated dsRNA virus 16	113	2e-23	38	55	2
2015	Partial		Sponge_RNAV505	BKZU01000071	ACTTGATGTTGATAATCATTCTCTGTAGTTAATCCCATTTCTCTCAAAACATCAATACATAATGGATATACTACTTCAGTCTTTCCTATTCCAGATTCTCCACAGAGCCAAATACAAACTGGTTTCATTCTTGGACCACCTCCTTTAATTGGACTTGTCGATACATATTCAAACAATGCACGTGCTGGCAATAACATAGTACTTACTAAACGATCAGCTTCACGAGATAATAATTTATCAGCTTTATATTCTAAACCTTTACTCCATAATTTTTCAACTTTTGTTGCTGTATCAATATCCAAATCAATTTTACTACGTTCTTCCAAATCTAAATACTTTCTTATTTCAGTAGCCCATTCATCAATTTCAGTATAAATACCATTTGCTGATCTTAACTCT…	677	5486	536	replicase polyprotein	RdRp	NP_044945.1	Drosophila C virus	304	9e-92	63	84	-1	Dicistroviridae
2015	Partial		Sponge_RNAV506	BKZU01000072	GAATTATAAATCGAATTAATTATAACCGTAAAGGGATTTCCAGAGGGTTGACTATGAGTCCACATATATACATTGTTTTCAAAAATATGAGTTGAATGTACAACATGAGCCCACAGTACTGTCCGTATTTTAGCGTTTTCTTGTCCGTCATCATACCAATCATTTATTATATCCAAAATTGACCATAAAATTTGTGCATTTAAAGAACCATCAAAATTTGAAAAATCTCCAGCAATAACAGGAGAACCTTTTGTTTTTAAGCGTAAAGCAATCTTATTCCAATCCAAAGAATATTGGTTGGTTCCGACTGCTATTTCATTATCAATCCTGTTATGCATACACCATGCTGAAAAACCCAAGAAATATTGGCGGAAGGCCAATACAAAGTGAACTGGGCAT…	878	8321	817	replicase polyprotein	RdRp	NP_044945.1	Drosophila C virus	371	3e-114	60	74	-1	Dicistroviridae
2015	Partial		Sponge_RNAV507	BKZU01000073	GTTATTTTGCCTAACGGATTTGTTAATATTGTCACTTCTCCATGTTCTATCTTAACTGAACCTATTGTAAATAATCCCCCGTACTTAATGGTCACTATGGTTGCTCCATCCTTCTCTTCACGATGTAAACTGGCCCCCAGTTTTCTGGCCTTATCTTCTGCTTCTTTGAACGCTAATTCATCTACGTTTGATGTTGAGGATTCTGATGAATGCTGTCCGATGATTCCGGTGTCCATGCTTAACTCACCGTACCATTGATTAAACATGGCATCTACATCATATCCTGCTCCGCTTAAAGAGACGTTTGCACTCATCCGTTTGTGCAAAGGGGTGCTGTTTGAAAACATTCCAACAGATAACCATATCAATTCCCTCTTGCAGCGGGACGCCGCACTTAGA…	1077	20	0	replicase	RdRp	AQM32768.1	Agaricus bisporus endornavirus 1	138	4e-32	35	52	-2	Endornaviridae
2015	Partial		Sponge_RNAV508	BKZU01000074	AACCAGACGCCAACTGTTAACTCTATTAGCCGGGCTGCCGGGAGTGTCCTCGTCTATGGCGTCAAACTTGATTAATACACTACTGGCGGCCTACCCCACACCGGATCCGATGACGTTTGAAATCTCCGACTTAAGCCAGCACGATTTGGCAGCTGGTACTATTTTCCCAAGGGTGTCGGCAAATCAGATTATTTTGCCGGTTGTGCGCAAAAAAATGACTCTAACATCACGGGCTGGTGCAGGAACGACAGACTCAAACCGACTAGACTACTGGTGGAGCGGCCGCAAACGGCAGAACAGGGACCTGCCTGACATAGATAGGGGCGCAATGCGAGCTATAGAAGCAACTAGCCATAGTATAGAAGGAACGATTAGGTCATCAAACGTAGATGCTGGCTC…	778	11	0	polyprotein	-	YP_004765011.1	Bell pepper endornavirus	85.9	3e-15	43	60	2	Endornaviridae
2015	Partial		Sponge_RNAV509	BKZU01000075	AAGTACAGAGCCTGCAAAGTCATTCTGCTCTGTCCAATGAAATGAATGGACTGGAGATGAAGCCCTTGCCAAATGATCTGCTCGTGACAAAATGGGACTTGGTATTCGGAACCGGGATAACGCCCCAACTACCCCACATAGCGGAGAAAAATAAATGTCCTTACTTAGAAATCAATGCAATGCCTTGGTTTGTGCGACCAGAAGGTGACAGTAATGTACTAACTGTTGCCGTAAGTAAGTTATCAGCTTCCCAAATATTCTTTATGAACAAAGATTGCATAATGGACATAAGGAGAAGGTTAGGATTGCCATCAAAATATGATCGTACCTATGAGACGGGAAACTGGCCTTCCATTTATGTGTATGAAGAAAATCTGTGCAACAAAAAAAGAAATGATG…	2191	75	0	polyprotein	-	YP_009310114.1	Ceratobasidium endornavirus B	92	3e-15	25	45	3	Endornaviridae
2015	Partial		Sponge_RNAV510	BKZU01000076	GACATCGACTGAAGTCAAAGGTCAAGTGTTTAGGTACACACCCTATACCGATAATGTAGCTAAAGAGAAGTCTAAATCGCTGGGAACGAGTGGTGGGGAGCAGAGCCGACAAAAGGAAATTCATTTAGTACCTCGACCCTGGCATTTGCCACTCGTACACGGTGATTTCGTTTCTCCTCATTATTTCGCATAAATTGCCAAGTGCGTCATATACTTGGTTCTCTGTTAAATGCCTTTTAATCGCCGTGGCTCTGATGGCATGCCTTAAGTCGCACCATTCTTTTAATTGTACGGGTTGACCTAGCTCATTGTTTAATTTATTGATTTCTTCGCATGGCCCTATCATACACATGTAACTGAGTCTACGCACAGCCGTCAGTTCTTTAGTCATTTTAGACA…	3820	342	0	polyprotein	-	YP_009310051.1	Ceratobasidium endornavirus D	370	3e-102	38	56	-1	Endornaviridae
2015	Partial		Sponge_RNAV511	BKZU01000077	CGCCTTGTCACTAACTTAAACATTTATTTGAACGATCGCGCCCACTATCCACCAAATTACTCATCACTCAATTTTAATCCAATATGAAAGCACTTAGAGTAGCTTTGTCAATCTTGTGCGAACGTTTATTTTGGTTGCTCATCCATGTTGCGGCCGCAGCTATTATTGGTTGAGATCGCATACTGTGTAATAATTTACCAATATTTCCTAGTATTATTTGTTCATTACAGTTGTGGTATTCACAATTCGCACTTATAGCTGCTGGTACATCATACCAGTCATTTTTCAATCCTGGGTATTCTTGCTCCAACCACTCAGCAGCTTCTTTTATGTTACCTAGCATCAAATTGTAACTGAGTCTTCGTTGTTTAAGCTTTTCAACTCGTTCTTCACCAGAAA…	654	12	0	hypothetical polyprotein	-	BAU79513.2	Diatom colony associated dsRNA virus 15	303	2e-91	69	85	-3	Endornaviridae
2015	Partial		Sponge_RNAV512	BKZU01000078	GCGTCAATTTGTATGACAACAAAACCTGCGCTGCTATCAACTTGTATGATATTGTGCTTGGGAGTGTTTTAAATGAGTTGTCCGAAGTGTCAGTGGTGACTCGACTATCATCAACCTCAGTTTCCAATTCAGCTGCGTCGTAAAACACCGTCGTGTCATCCGAAGAACTGTCAGTAGATGCTAAGTCCATGTGCATGTCGTTAGCGTCGTTAACCGCTCGTAATGACATAGCTACACCGTTCAGTTCGTCAAGCACAGCTATTATTTGAGATTTGAATCCTGCTAGCACTAGCCTAGTCTTAGTGTTGTTCGGAGTTGTCACCTTTGTCGTTAGTGTTAGGTCTATTTCCACGTTTCGGATCTTGCAACGGAAATGAACTGAATCAAGGTTTTGTTCAA…	842	7	0	hypothetical polyprotein	-	BAU79513.2	Diatom colony associated dsRNA virus 15	305	3e-91	59	79	-2	Endornaviridae
2015	Partial		Sponge_RNAV513	BKZU01000079	AAATTAACGTGATAAAGAGGTACGTGAGGAAAATGTATGACGGTGCGGCGGTGTTAGAAAAAGTAGGCAACGCTGTTGATTTCCGCTGCAGAATAAATGGCGTGGCAATAGACTTGACTCTAACTACTACGAACACCACACCAAACAATGCAAAAACTAGAGTGGTGATGGTGGGGTTCAGGTCAAAGTTGAGTGCAGTGTTGGAGGAGTTAAATGACGTAGCCATGTCGTCACAAGACATCAATGACGCTACTGACATGCACATGGAAGTGGACACTGCTGACGAATCATCAGAATCAGCAACTACGTTTTATGATGCTGCAGAAAGTGAAGAGGACATGGACATGTATTTGTCCGACAGTATTGGTACGGACGAAACAGCGGACCGTAACGGCACTA…	4845	293	0	hypothetical polyprotein	-	BAU79513.2	Diatom colony associated dsRNA virus 15	3298	0	99	99	3	Endornaviridae
2015	Partial		Sponge_RNAV514	BKZU01000080	CATTTGCGCTCACTTATGACGACTTTGTGAGCACAAGAAGCGTGTTGTCTGTGTCTGACGTGGTGTTGTTAGTTATCACCTCCAACTGTACGTGCACTGTGGTAGACACTGACAACAGCATTTGTTATAGTGTGCAGAATGGAGGCAAAATGCCAGATCTAGCGGTTGCGGTGAATTTGACTGCCATGCATGCTTACGTGGTGTCTGTCACTAAAGGTGACCCATGCGTTGAGCATACAAAACAGTCGATTTTAGCCATGTTTCCAACCACAGAAACCTACAACGCCACGCTACTGCTATCGAACTTTAGAGACGTCTTGAAGGGAGGCAGGATGCAATCCAGAGTGCTGTCAGAACGTGACGAAAAAACAATAAGGGCGTCTATGCGACTCGACAAAA…	3268	293	2	hypothetical polyprotein	RdRp	BAU79513.2	Diatom colony associated dsRNA virus 15	2215	0	99	100	3	Endornaviridae
2015	Partial		Sponge_RNAV515	BKZU01000081	TGGAATAGACAAAACATGTGCTAAAGCCATCTCATCCGATGATGTTCCAGAAAGACCTGTTTTGGTCTCAATTTCATTCGCAGATGATAAAGCTAATCGAAAATGTCTGTGCGAGCTGGAGTTGTTGTTAACAACTCAATGACCAAGGCCTCCACAGGGGGGCCTTTAGACTTAGAATACAAAAATTATCGTTCACACAGTCGGAATACGAAACTATTGCGACTGAATGAACATAATTTACAGTTGTACCATGTTGGCATGGCTACGACAAACATACCCAAACTAAAAATTAAACATTTTAGAAACAAACACAATGAATATATTGATCAGTCATATTTCAACACTGAACCGCCGTACACTGGCAGAAAGATGACCATTACAGGTGTCATTGAAACCGCA…	4935	356	0	hypothetical polyprotein	-	BAU79513.2	Diatom colony associated dsRNA virus 15	1415	0	98	99	1	Endornaviridae
2015	Partial		Sponge_RNAV516	BKZU01000082	CAAGACAAATAATGAACCAACCATATAATGTGAACAATGTACTCTGGGAACCTGTTAAAACTCACTGTGGAGCGTGGATATTCAATCAACCAAAAACACTACCAGATAAACCAGTATCATATTCTCACTTCCGAAATAAACTAGTGAGAGAAGTACTTAGATCTTCGCAAAAAGGGGATTTATCTAGTTATTTAGGACAGCAAGTAGCTTACAAATATCCATTGTACAACAAATTGATACACGGAAAAATGAGTTGTATGCACGGAATTTATATTAAATGCAACAGGTGTGGAGCGTTAACAAGTTTACCAACACCATTAACAGATGAATATACGATGCGAGATGAAGAAAACATGGTGCAGATACACAAGAAGCCCATCTCGAAACGCAATGTATGTG…	634	6	0	hypothetical polyprotein	-	BAU79513.2	Diatom colony associated dsRNA virus 15	256	5e-75	54	74	3	Endornaviridae
2015	Partial		Sponge_RNAV517	BKZU01000083	ACGGGTGTGTCTTTACCAAAAAAGCGGTTACAGCCAACAGGTCTCCAGGCAAATAGTCAAATGATAAAGCAGCGTTAGCTACTTGAGCAACTTCTGCTGGTAGCTTATAATTGTAAAGGCCCGCAACAGGATTGTTACTACCGGCATTCTTGACTATCGTGTAGTCGTCGATCGACACTTCAAATTCACTAGGAAATGTCAAGCCTTTGGAAATGACAGATGACATCACGTCATTGACGAGTCGCCTGTGTTTTGTGTATTCGTCGTCGTTCATGTAGAAAACGTCCACATCTTCAAAACGACTGATGTCGTATAAACTGTAATCTGCGTTGTTCCAAATACCATATGGTAAATTTTTCAATGTAACAGTTGATGGAATACACCAGTGGCCAGTCTTCC…	989	7	0	hypothetical polyprotein	-	BAU79513.2	Diatom colony associated dsRNA virus 15	503	2e-159	80	90	-2	Endornaviridae
2015	Partial		Sponge_RNAV518	BKZU01000084	GTTGAACGGACGAAAGCACTCACTGCTTACGGTCAGGGCCACAGCCAACTTGTGTTTGACTCATATTAGTGACAAGCCAATTCCTGACCATGTCAGGGTCATGAGAGGCAAAACTAAAGTGAGAGTGTTGTTGCCCACGATACAACTTAATTCAATAGCACAAACTCTAGGAATTATAGGCACTAAATGGGAATATAAAACCATTGATGTTGAATTGGTCTACAGATTGTTAGTCAATGGTATAACCGGAAAGAAATCTGCTTCATCTCTGATGACATACATTGCAGGTTTGACGGCCACGCGGTATTCGGTCGGAGGCAAACTAGTAGACTTGACCAACATTCAAGTGCAAGACGGTATACCGGAATTGTTATACACAATGGCGTTGTTGTCTAACCA…	907	12	0	hypothetical polyprotein	-	BAU79513.2	Diatom colony associated dsRNA virus 15	500	1e-158	82	90	2	Endornaviridae
2015	Partial		Sponge_RNAV519	BKZU01000085	AAGCAGTGGTATCAACGCTTAATAAACGTGGGTACATTAGTGGGGATGAATGTCAAAGCGTCATGATCACCAGTAAATCCAAATATTGAACACACGTTTTTCTGAAAAATGTCGTGCTCATGTTTCAAATCCATCTGACCCAAACTCTTACCCACTTTGTGATACCAGTCAGCGTTATCACGTTGGTCATAACCTTGAGGCAAAACGTGAATGTTTACATCTTTTGACAGAAAAGTTTGTATTGTGCCGGCACCACCGTGGCAGTACACATCACATACAATGGAAACGAGGTAGTGGTAGTTACAACTCTGTACCACCGTCAAGTCTGTGGAAAATTTTTCTGACGTAATATTGTAACTATTCCCGTCACGCTGTAGTTTCAAAACGCCAGTATTGTAA…	1014	21	0	hypothetical polyprotein	-	BAU79513.2	Diatom colony associated dsRNA virus 15	551	9e-176	76	88	-2	Endornaviridae
2015	Partial		Sponge_RNAV520	BKZU01000086	CACATCACTCATCAAAAAGTGACGACGTTGTTAGTCCAGGATGGTGATGAAACATTTATTTACCCAACAAAGAAACGCGTAAACACTCTCAACGAGGTAATGAGAGTGATGGGCGGTGTGAACGCTGACACAAACGTGGACGTAAACCCCGCGAATCTCGCCAAAATGGACAGTTTATTGCAAAGAAAAATCGTAGCTGTACAGACAGAAAGGAAATTCATTAACGTGCCAAGGCAGGCATGGAATTTGTGGAGTTTTGTGTTTGAAGATTTCATTTACGAGTCCAATGTAATCATGTTGAACCAACCATTGATGGATGACACTTTTTGTTCGATTGCTAACAGCATAGCTATGATAATGATGTATAAAGTGTTGGGTGTGAAAATGGCTGATGTGCAC…	892	15	0	hypothetical polyprotein	-	BAU79513.2	Diatom colony associated dsRNA virus 15	424	3e-132	65	83	1	Endornaviridae
2015	Partial		Sponge_RNAV521	BKZU01000087	ATTTGAAGTCGGTCAATACTTCTGCATACATATGCTTTTCAAATTCGTCAGAGGACAAAGTAAAAATAGTTCGTAGAGCACTAATCAAACCAGCGTCATATGTATAATGAACGTTCATGTGGGGTAAAGTCCTCATTCCAGACATGCTGGTCAACAACCTATTGGTGACAACAGCGTTCTCCTCGGTGTCTGGCTCAACGCCATATGCCATGCGCCCACCGTACACAAAAGCCCTTGGATTCCTCAACTTCTTAAGCTGCAACTTTTCCACTGCAGTCAGTGACTTTGTCACATTATTGACGTCAACCGCCGTCTGAATGCACTCCCTTTCCCGCTCAAGATGGTGTTTCCTGTTCCACGTGGTGTGCACGTAACATAATTTGGAGTTGAGTACGCACA…	662	8	0	hypothetical polyprotein	-	BAU79513.2	Diatom colony associated dsRNA virus 15	385	4e-120	81	91	-2	Endornaviridae
2015	Partial		Sponge_RNAV522	BKZU01000088	AGCCTTATGACAGAAAGGCTTAAAGTAAATATGAATGACAATTCCGTGAACGTAAACATGGACACACACAACGAAAGACCCAACCACCCAGGGGTCTCAAAAAAACTGGGTGGAACTAATAAACGGTTGTCAGATTTGAAACACGTTCACCAGAAAAGGGCACTTTTAACCTTTAGGCATGTCACCAGAAATGCCTGGTCTAGGTCACCTGGTTGGGCAAAAACTGTGACAGCCAGGGAGGCATTAAGGGAATCCAAGTTCGGTCGTTATCAAGACTACGCACGCATTTTCCTGCCCCATTTCAACTCAAAAAACTTATTGAAGTCAAGAAGAGTAGAAAACGGTGTAAATACTACGAAACATAACCCAGACAAACTGCTGTGCCCTTGTCAATCTTGT…	4378	185	0	polyprotein, partial	-	AOV81694.1	Endornavirus-like virus	111	7e-21	25	39	1	Endornaviridae
2015	Partial		Sponge_RNAV523	BKZU01000089	GGGGGGGGGGGGGAGAGACTATCTTTGACTAGTATCGGCATTGGTTATCCATTCTATATTTGCGTGTGACTCGGGTTGAGCCAACATCCGATATAGCTTTTCCAAATTTTCACTAACCCATTCCACCGGCATTCCATATTTCTCAGCAGTGGCTATGAGGGCTTCAGGTTGGTTATAGTACTTCGGTAGGCTTATCTTGTAGCCGAGATCTTCACATATTTTGACCGTTCGAGCGTTATGGCCCAACATGAACGCGTATGACAACGCCCGAGCCGTCAGTGTTTGGGTGTCTTGTTGCGACACGCCGTTAGTTACTTGAAACCTTTCTCGCAACCTAACGTAATCTGGAGCTATATTTATGTATCCCGCGGACGTTTTCATCACCGTAAAGCAGCAAAA…	633	5	0	RNA-dependent RNA polymerase	RdRp	ALM62234.1	Soybean leaf-associated endornavirus 1	142	2e-35	41	56	-1	Endornaviridae
2015	Partial		Sponge_RNAV524	BKZU01000090	AACGCGAACGCAAGTACTAACACAAAAAGTGGTCGATCAGGAAAACGAACTGGTGGTAAGGCTACTCGTAACAAGTACAAATGCATTCAACCTCGGTTTTTCCTGAGGTTCGCCTAGCGGAATAGGTGCGCTCCCGCCAGGACCCTTCCTGGGTCTCTCGCGGAGCGCTTAGGCTATGGATTTTTACTTAACCTAGAGTGAGGCAATCCTATGCCTCTTAGTAGTGAGATATTCTCACCAGCTGGTCGTCTCTGACAACCGTCCTCAAAACGGCGAGCTGCCACTTATCATTCGTGGCTTCCCAGTCCTTGAGCGTTCTGACGTTTCTGCTGCAAGCGTCAAATATTGCCATATCAGTTCCGAGGGTGGTGACCCAAGACAGGATTATGGGATGCAGCA…	1733	74	0	PArp-RdRp, partial	RdRp	AJT39583.1	dsRNA virus environmental sample	333	4e-99	37	56	-2
2015	Partial		Sponge_RNAV525	BKZU01000091	CACGATGGCCACCTGCACGAAGGTGACCACAAACATGGCAACCAAGTTCCACCCTTGAGACAATGCATTGAGCAGCATCGCCCCATACGGCCGGTACACGTGGGGTGGGTCCGACTTAGCGGCGGTGGTGTATCTCTTGTCACCCATCAGCCCCCACCACCCATTCTGCCCTGCCATGGGTGAGTTGGTCTTCAACTCATCATCAAGGCAGTACGTCACAGGACCATCACCAATGCCCCAGAGGTCAAACCACGTGTCGTACAGCCACGCACCCCCCAAGGGGTTGGCAATGTAGTCCACACAGTGCAGCGAGTCAGCTGCCCAGAAATTGGGGCCAGCTGCCGCTGCTTGAGGCAGGCCAGCCCCGCCTCCAGACCAAGACGGTCCCGAGTAACAGGT…	828	11	0	proline-alanine-rich protein	-	AJT39584.1	dsRNA virus environmental sample	99	1e-19	31	48	-1
2015	Partial		Sponge_RNAV526	BKZU01000092	CCTATTTTTACGAAATGTGAATGTCGTCTTCAGCTGATGATATTACACCGTTGCGCGATGAGCGAATATTGCTTCCATATTCGGCGTCAGCGTGGGACTTCTTGGTCGACGGTGTCAGCATGTCTTGCTCTATGGCAAACATGCGGGCAGGAATCAGCGATGAATTGTTTCAAGTGGAAAAGGCAGTACCGGCCGGGGAGGCCGGTGCTTGGCGGGCGTTCGAGGCTCAATGGGTAGACGAGCTCGGCAGTTTTCCGACCCGACAATGGAAAGGCATCAGATGCAACCTGATCAGATCCTTGAGCTACAACCTCCAGAGGAAGTTGGAAGCCCAAGGGGTCATTGTGATTAGAGGGCGGTGGTCGTCACGCAACTGGGATCCAGATAGCCGATGCTCTA…	2011	55	0	RNA-dependent RNA polymerase	RdRp	YP_009272952.1	Fusarium poae alternavirus 1	85.5	2e-13	26	41	3
2015	Partial		Sponge_RNAV527	BKZU01000093	GGAGCCTCTCCCACCCATGGGAGAGGTAACGCGTCTTTGCAAACGCGTGATGCGAAGAGCATCTTCGGAACCCTTATCAGGTTCCCGGGGATACACCATAAGGTGTAAAGGCTCTGCGGTTGCCAAGCCGCATGCATATCTTAGCAGAAGGAACTACCTTGATATGAGCGTAGAATTGGAACAGCCCTGGGGCTATGAAAGTTGGTACGATGCCGAGACACACGTGTCAAAGCAAAACCACCATCTGAATGGCAATCCTAACGGATCCCCAGACTATCTTTCTTCCAATACACGGTTCGCTTTAAAGCGGCGATCCGGTGTCGGTCCAGGTCCATACATCGATGGGTGGCGTTACGCCACCAACTACGGTGTTAGGATCTTGTCCATAGAAAAGCTCAA…	1112	39	2	assembly protein	-	AEQ25564.1	Escherichia virus MS2	130	8e-31	30	46	2	Leviviridae
2015	Partial		Sponge_RNAV528	BKZU01000094	TCTTTCGTTGTGGGTATTCCCATTATTACCCCAACGGACGCCCCTTCCGTGAAGTGTGTGCCTTAGGTACTTATGGAGACGATGCTAAGAGTTCCGTTAGGAAAGGATACTCTAAATTCAATCACATTAGTTTCGCCACTTTTTTGGCTGAACGTGATATGAAGTTCACAATGCCGGACAAAGAGTCCACACCAACAGAATATATGACTGACGAGGATGCAGATTTCCTTAAGCGTAAAAATGTTTTTAACGCTGAAGTCGGCATGTATTTTGGGGCTCTGGATGAAAGCTCAATTTTCAAGAGTTTGCATTCTGTCTTAAAATCCCCTGTGTGTTCGCCTGAAGAGGTGGCCCAAGGGAATATTGGTGGTGCTTTGCGCGAGTGGTTTGCACACGGAC…	644	6	0	polyprotein	RdRp	YP_009230120.1	Marine RNA virus PAL156	222	3e-63	58	79	3
2015	Partial		Sponge_RNAV529	BKZU01000095	GGGGGGGGAGAGGCAGGCTCAAGAGCAAGCAACATCCACCGGTAATAAAACCCATACCGAGCGAAGCTCGGTACAAGTTTCCGGTTTCTGTTACTGCAAGAGCACAACCCCATTCATAAGTAGGCTGGTTGATAAGAGTAAAACTTCTGTTGAGTACAAAACCCAATAGAAACATAACATCTCTTCCAACGAACCTTTAAGTTCTCATGAATTCCCCTACCCGGGAAGGGTTTGTACTCAACTCACAAATCACGTGCATACATAGCTTGATTGAAATTTCCGTTAGCATCATATGGTATATCACCAAATTCGTGTTTCCTCATAAAGGTTAACCCGAATTGATGGTCCATAACTGGTACTTCGTCAATTTCAGCTTGTAGCTCGTCATCTGTAAGTTCG…	2210	261	0	polyprotein	-	YP_009230123.1	Marine RNA virus PAL438	269	6e-77	44	64	-1
2015	Partial		Sponge_RNAV530	BKZU01000096	GCGATTACTACTATAGTTGCTAGTGCTCTTTTTAGTACATTACTTGGTGCTCGTGCTACTCAAACAATTGCTATGGGTACACTTGGATTTATTGCTTTTCGTTATACGGAAACTATTAGAGCTATTGACGATGAACTTGACAGAAGAACCGATCAATTGTCGTCACTCTGTCTTGATGTTAAAGAACACTTAGAGAATAATGCCAAAAAGTATTTTGCTGTGAGTGGTGCTATTTTCTTTACATATGGTTTATACCGTATTATGAAGACTTTAATGTTTAAGACACAGGATAAGACTACTTACCTTGATTTAACACACGATGTATTTACTAAAGTTTTAGATAGTCCTAAAAAAGGTCATTTTGTATTTGAAATGCAAGATCAACGCGATTACAAAGAA…	1565	101	17	polyprotein	-	YP_009230122.1	Marine RNA virus PAL438	572	0	54	70	1
2015	Partial		Sponge_RNAV531	BKZU01000097	AGGTTACTTAAAATTGTTTTAGTATCTACTAAGGATAGTTTCTCCAAGTAGTTGAATGGGTTATTGATTAGCTTTAATCGATTACCCGAACTGTATTGAAGTAACGAAGCAAGAAGGAGTAGTTTCTCCTGATTCATAAGGCACTTTTCAGCGCGCTTATGTAAACCTTCGCTATTAAGGGCTTTAACTTTCTTTTCTAATAAATCATGAAAATTAAGCCTCAGTCCTCTTTCACGACAATGGTTTAAAAGAGTTATGATGTAATAGTCGTCATGTCTAAATTTTAATAAAAGACTTGGTGCAATTAAACTTATATCAAACTCATTCCACGAATTACGGGAAACAAATTCAATAAAGTTACCATATATGGTAGCAACTTTTGATTTGTTGACATTAATG…	2250	46	0	RdRp	RdRp	AMS38556.1	Hymenoscyphus fraxineus mitovirus 1	88.6	2e-14	30	47	-2	Narnaviridae
2015	Partial		Sponge_RNAV532	BKZU01000098	AGCATAGTCCTGCGATGCTTCAGCCAGTCGTATAGAAGGCCGCGTACGATCTCTACGGTCTCCCCAACTGACTTTGGCTCCCCTAACACGGGGTTGGCGCGCCCCTATTCGGGGAGCGGCTGCCCCGCCTCCATCAGGGCAATCCACCTCTTCCTCAAAGTGACCAGTCTTGCTTCGAGCAGCTCCTCTCTCTTCTCCTTCGACTGTGCAGACTCGATCGCGACGACGTCGCTTACGCTGAGGTCGTTGAATCCCGACTCCAGCAGCCTCACATAGTCGCTCGAAGTGTCTGCGAGAGCTGCATCTAGCTTCGCCTGGACACGGGCCTTCTCTTTCTGAAATCTCTCCTGTGCCTCTGCCATCTCTTCCTGATACACCCGACGGGCGAGCGACCGATTC…	708	90	1	hypothetical protein	-	ALR87110.1	Nigrospora oryzae unassigned RNA virus 1	65.1	2e-09	25	48	-2
2015	Partial		Sponge_RNAV533	BKZU01000099	TTTGGACTCTCCCATCGGTCACCCAATGAGAGAGTGGCGGAAACCCGGATAATCCACCGCCTCCGGACAAGTCCGAAAGACCCTAACGCATAGCTCTTCAACCCAGTCACGCGTCATTAACTGGAGAGCCCCCAGGGAAAGGGTAGAAACCCTGGAGAACTGGCAGTCGGGAAGCCAGCTTTTGAGCAGACCCAAAAGGGAAAGTGGTGCGAGCAATCTGCTCTATAACCCACGCTCAGTCCAACACCCAATGTTGGACCCAACACCACACCCCGGCCCCTCCAAAATTATTGGAGGAGCCGAGGATTTCGAAAAGAGAGGGGGGAGATGAATCGGTTAAGCTGAGACAATGCAGTACTTTGAAGGTACCGCGCGCAACGAAAGTCCTTGTGCCGGACG…	3795	473	0	RNA-dependent RNA polymerase	RdRp	ALR87111.1	Nigrospora oryzae unassigned RNA virus 1	85.9	3e-13	27	45	-1
2015	Partial		Sponge_RNAV534	BKZU01000100	GGGAGGGAAAATCCTACCCCGTGCGCTTCCTGCTGGATATTCGACGCGCGCTGTCGTTAGGATACACAAGATCGATAGGACGCGGTTAATCACGATTGACCGCTTTCTTCCGGAGACGTGTATCGGCGGGCTCGAATATGTCGGCAGGTACATGTTGTGGGTTGGTCCACGTCCTTCTATAAGGATCAAACACGACACTGTAGCTGAGGACCTCCTTCGAAAGACATCAGTTAACAAAGGAACGCTAAACCGCATCCTGGCTCTCGAGCGCTTACCAGGAGACTGGATGTTTAATAGGGAAAGGCTTATCGAACTTACGACAGTTAAGCCGATTCCCGCCCTCAGCGTGGGACTGCTAGACATGTCACTCAAATACCTGGGTGAACTTGGATTGTCGGT…	784	15	0	RNA-dependent RNA polymerase	RdRp	ALR87111.1	Nigrospora oryzae unassigned RNA virus 1	58.9	3e-06	28	47	2
2015	Partial		Sponge_RNAV535	BKZU01000101	AGGGGGGATGCACGGGGGGGAGTTGAACCACCCTAGCACTCCATGAGTTTGGAGTACGTCATCCGGACGTGCAATTTATTTCGAACGCATTGAATGCATTCTCATCATCTGTGGAACTTTCTCTAAGATAAATGTACTTCCGCCACAGATGGAAGGCGTGTACATTGCCCAATTCGGGAAGTGACCTCTTGTGGAGGTCCCACTTGAGCCAGTGGGAGCTAAAAGCATTCCTGTCGTCTACCCTCTTCGAACTGGAGTATTTGAACAACGCCAGCTTACGACTTATGGCGTGCCTACGCTGGAAGCTCTTACCCCTGAGGACGATGTCCATGGCAACAGAACCGGTCACTCCGGTATTGGCCGCTAATTCGCGGCTACGCTGTTTCCACAGCATCTCTC…	1266	33	0	RNA-dependent RNA polymerase	RdRp	ALR87111.1	Nigrospora oryzae unassigned RNA virus 1	151	2e-36	38	54	-3
2015	Partial		Sponge_RNAV536	BKZU01000102	CGAACCAAACTGGCCGACGCGCTGCGCAAGCAGCGCGTACCCGGGGACTGGATGTTCAACCGTAAGCGGTTGGACGAACTAACCACCATACGTCCAGTCCCCAACCTCTCGAATGGCTTGTTAGACCAGTCGTTATCGTACCTCGACGAACTTGGACTAACAGTCACTCAAAGCCCGACCATAAAGGACATCAGGAAGGTCGGGTTGAACCCCGAAGCCTCTGCGGGCTTCTACGGACGTCGCGACTTCTCGGCGAAGAAGGGGAAAGCGTTTCCGATCGCTATTTCAGCGATCGAAGAATGCTATCGCCGGATTTGTCACGGTGCTCTCTCCACCGCCCTATACGAACTAGGGGGACGCGACAAGGTGACTGACGATGGGGGTATGTCACGTCTCATC…	736	16	0	RNA-dependent RNA polymerase	RdRp	ALR87111.1	Nigrospora oryzae unassigned RNA virus 1	59.3	2e-06	27	42	1
2015	Partial		Sponge_RNAV537	BKZU01000103	GTTTATTATTTTGTCTTTACTGATCACACCATTGTACATCTTTATCAGGTACGTTAGGTATCTGGTTACACCGTGTGAGCTTGCTAGCGAACGTTCGTCCTCGGCGACGTGTGAAAACGATTCAGTCGAAAACTTGGTGTCGAGACTGGAGGTAGAGTCGGTCGAGAGGCCCCCGCAGACTTGATGTGTCCTCATCAGTTCAGTCGCTGTATCAAGGCCGGTGTCATATATCGTCGCTTCCCTCTCTACTATCATCTGCTTACAGCGTGATACAGTCTCTGGCTCTGCCCCGCGCTGTGCCAGTTCGGTCATACGGGCCTGGGTCGCCGCCAGTACGTCGTGAATTGTTAGCGGCTTATTTGACTCTATCCTGCTGTGTACTGCTGTCGCTACGCCTCT…	570	7	0	RNA dependent RNA polymerase, partial	RdRp	CAA30599.1	Saccharomyces cerevisiae	100	8e-22	43	60	-1	Totiviridae
2015	Partial		Sponge_RNAV538	BKZU01000104	ATCATCGGACTGTTCTTCAGGGAACAGGGCCAGTGACAGGAGCGTGAACTCGTCACGGGTGACGGATGAGCCGTAGAAGTTGTGTCCAAGGAAGGAAACTTCTGAGTAGTGCGGCGTGACTAAGGATTTCTCGACGTTCATCGTGAGACCAAATCCATTCATCCAATCTGACATCTGAGACAAATAGTTAGTGGAGCTATTGACAGCAAAGATTGAATCATCGCCCAACACGTAGGTTGGCGCGAATGTGCCGAAGAACTTCGACTGTAGAGCATACACGTAGACCAAATTGACGATTGAGTCAATGATCTGGGTGAAGTAGCTCCCAGAAGGAACTCCAGTCGAGACGTAAAACAGGTGCCCATCAGGCATGACGACCGGCTTGTGCACAAAGAACTT…	1342	61	0	RNA-directed RNA polymerase	RdRp	KHN74396.1	Toxocara canis	347	2e-112	45	63	-2	Totiviridae
2015	Partial		Sponge_RNAV539	BKZU01000105	TGGTGTTAGAGGTGGGTTTGTGTGTTTGGCTGAACTCACTTCAACAGCTAATGAGACTGTTTACTTTCCCTAACATGGGAGGGGTAGCTTACACTAGTAGGTACCGTATTGTTCGGTGGGTGATCCGCGTTTGATCGCTGCACGTATGTAGCGATTCCGAATGCCTACGACATTCGAGAGGCGGTCTGTTTCCACATAAAAGGTGGACCTTTGGTGAAAAGCCAAAGTGGATGACTGTAGCAATAAAGCAAGTATCCAAGTAACAGGGGGTATGGAAGCCTTCGGTAGTTTACAAAAAACATCGGCTGAATTGACAGATTCAGCAGGGAGCAACCATGCATATGTGCCGTTCGTATCAACTGGCATAGACAAACTGAAGAGGGCAACAGGTTTGACTTC…	1541	67	0	capsid protein	-	APT70074.1	Alternaria alternata partitivirus 1	453	3e-152	55	69	-3	Partitiviridae
2015	Partial		Sponge_RNAV540	BKZU01000106	TAATCTCGTGCTCAGAGATGCCTTGTTCAAGCAGCCCGTAACATGTGATGAGAACGGTAACGAAAGTATCAACTAACTGAGTGAAACCCGAGCCAGAAGGTACTCCTCCTGCTTTCCTGATCAGTTGACCAGAAGGCAAGAGAACCGGAGTTCGAGTATGATAATATTCTAGGAAATCCCAGACACACTCGTTCCGTTTCGCTGAACTTTCAGTGAAACCCATAAAGAACATATCCTTCATGAGAGCGAAAGCCCATTTGATATAGTCTGGTCCAATACACGTATCAAGTTTTGATACATCAGTAACCAAACCGTGCTTCCCATCGTTGAGAAGATGGTCGATAAGCATAGGTAATGCTTTTGTCATATTACGACCAGTAGGGTAAGGAGTCTTACCAA…	1280	29	0	putative RNA-dependent RNA polymerase	RdRp	AGZ84316.1	Botryosphaeria dothidea partitivirus 1	593	0	66	80	-2	Partitiviridae
2015	Partial		Sponge_RNAV541	BKZU01000107	AAAACTTCCTTACACTCGTGTTGTGATGCATAATTCGACTATGTCGTGGGCCTAGTCACTTTTAAGAGGGAGCGTGCCCTAGTTAATAAAGATTATTTTATGAAAGAATCTCAAGTTTACATTTTATCTAAGTTTCATTCAGAATTTCCTCAGTATAGCTCGTTTAAATATGAGGAACTTACAAAACTAGTTTCGCGTTCATCACAGATAAGTGAGTGGTTTTCAAGTGTTAAAGAGGAGTTCCGTCTGCTTGACGAGACTCCACAATGGTTTATAGATTCTGGAGGTGCTGCTTCTGAATGGAGTAAGCGTTACAGTGATGTTGTTAAAGTCATAAATCAGGAGCGTAAGGCTTATGCTTCAAAAGTACTCAAGGTCTCAACTGAATATAGGGAAACC…	2732	121	0	RNA-dependent RNA polymerase, partial	RdRp	BAA25883.1	Bryopsis mitochondria-associated dsRNA	140	1e-30	24	42	3	Partitiviridae
2015	Partial		Sponge_RNAV542	BKZU01000108	TTCTATAACCTATTACAGACCATATAATTAAATTAATAAACGATGTAATAATAGAAGTAAACGGATGTCCAGAAGGTACACCTTTATCAACTCTAAAAACAACTCCAGGTGGAATTGCTATAAATTTAGTTATTAAAGATGATTTAATATAGTACTTAATTCTTTTATAAAATTTATCCCCTACAGGTAAATTACTTAATAATATGTCACATGCTAATTCAATAACTTGTGATGAACAATAAGTATCAAATGAACTCCAATCACAATCAACGGAATATTTAAATTTCCTTTTATTTTCAATAACTCTTTTAGATTTATTAACGTCATATTTTCTGCCTATTAAACATCTTCCATTATCATCATTAATAATTGGTTTAGTTAATTTTTGACAAAATAAAG…	840	10	0	RNA-dependent RNA polymerase, partial	RdRp	BAA25883.1	Bryopsis mitochondria-associated dsRNA	144	2e-35	29	52	-3	Partitiviridae
2015	Partial		Sponge_RNAV543	BKZU01000109	TAAGTGTATTGGCACTTCTCTGCAGGTACTTGCAGGGTATGATTTGGCTTGTTGTCACCGGCACACATACTACGCCAGGATTCTAACTTGACTTCACCTTGAATCCCAAAGGCTTACTCCACTACGTAGGAGACACGACGCTTAGACGTAATCAAAATATAACTGATGATAAAATTCCCAAGACTTAAAGGACCAATCAAGTTCCTCTTCAGAATTAAGTATCCATCTCATCTTGTTCCTAATCCTCTCACCGCCAATGTCTAAGCTACCACGATAAGAATTTTTAACAATCTGCCACGCCTCAGCAAGGCAATCGTAAGTTTGTTTATCAAATCCATATGCATACGTCAATCCTATTATGCGATCAGCTAGATCATGCACACTTTTATCCGGGTTCTC…	1925	81	0	RNA dependent RNA polymerase, partial	RdRp	BAU19321.1	Cryptosporidium parvum virus 1	199	1e-52	34	51	-3	Partitiviridae
2015	Partial		Sponge_RNAV544	BKZU01000110	GGTAATATCTTATTATTTTAATTTATTTACTAATTAAATTTACTTATCAAAGGTCATATTATCAAACATAAATCAAACTAGAAACCAGCTATTCGGACTGGTTTGCGCTCGTTACAACATGAGCTCTACGAGAATGTGGAACTCTATCTAACGCTCGGTAAGCAAAGTATTTGACTACCGCAAAGTAAATCGCGTCTTCGTCGTCGTCTGGGTCCAAACGATCAAGAAGGTTGGGATCAACCGTGGGGTCAACTGTTGCTCTTGCTGCGGTGGTTACTCGGGTAACCTGAGCGTTGGTTGTATCTTTGCCGGCGGCACGTTTCTTCGACTTCTCAGTCTCAGCTGTGTCGTCTTTGGAGACAAAGGTGGTGGTTTCTGGTGTGTAGGTAACACCGTAGA…	1207	28	0	hypothetical protein RVD_032	-	BAU79512.1	Diatom colony associated dsRNA virus 14	305	4e-97	49	62	-1	Partitiviridae
2015	Partial		Sponge_RNAV545	BKZU01000111	CCGTTTGTTACAACAAAGCCTTGCTGATTGACTCTAGCGCAATCACACGCTTTGGTGACTACGCTCCAGCGGACAGCGTCCGCTTCCCAGCGCTCACCACCCTACTCATCAACTCTATTGGACCAGTTGAAGCCAGTTACCTCCCCTACAAATGTGTTTTCATCCCCGTGATCACACGTGCCGAGGTTAACGCTCTAATCCAACAAAATGGATACAGTTCTCACTACTACGAGAGCTTTCTCCAAGCCATGAAACGTGGAAGGACCATCGCCATGACCGACGTCGATGTTCACTCTAATGAATCCTCCTTCTGGTGGACTTTCTATTACGAGAACACTCGTCCTCGCGGCACAGGCCCCGACTTTACACCAGGTCGTATCACCGCCTACTCTCCTTTCT…	582	8	0	hypothetical protein RVD_032	-	BAU79512.1	Diatom colony associated dsRNA virus 14	209	1e-62	51	70	3	Partitiviridae
2015	Partial		Sponge_RNAV546	BKZU01000112	CCGTTTGTTACAACAAAGCTCTGTCGATTGACTCTAGCGCAATCACTCGCTTTGGTGACTACGCACCAGCGGACAGCGTCCGCTTTCCCGCGCTCACCACCCTGCTAATCAACTCGATTGGCCCAGTTGAATCTAGTTACCTCCCCTATAAGTGTGTCTTCATTCCCGTGATCACACGCGCCGAGGTTAACAACCTAATTCAACAAAACGGATACAGTTCTCACTACTACGAGAGCTTCCTCCAAGCCATGAAACGTGGAAGGACCATCGCCATGACCGACGTCGATGTTCACTCTAATGAGTCCTCCTTCTGGTGGACTTTCTATTACGAGAACACTCGTCCTCAAGGCACAGGTGCCGACTACTCTCCCGGTCGAATCACCGCCTACTCCCCTTTCT…	581	10	0	hypothetical protein RVD_032	-	BAU79512.1	Diatom colony associated dsRNA virus 14	214	5e-65	52	72	3	Partitiviridae
2015	Partial		Sponge_RNAV547	BKZU01000113	AGTTTTAATTATATATCATTCAATCAGTGGGATTACAAAATTTATATTACATATTAATCCCATGGATAGTATGACTTACAACGGGATCGTGTACAGGACCTCCAATATAGGTCACTATCAGACACGGCACCCGTTTGCGCTGTCCCTAGTGGAATCTCACAGGTTTTCACAGGTTCAACGCGAAATCGGTGTAACTTACACCGATCCCTTCATGCTCGAAGCCTTCCACGACTACGGAAGATACGACTTCGATGATCTTGAAGGATGGTCGCGAAGCCACTACACAAAAGAAGGTCACATGAATAGCATTCTGAAAATTCAGAGCTTTCGACGGTTTCACAAACCGATTGACCATTCAATGGCAGCGACTGACGAGTACTGTAACCAGTACTTTTCACA…	1559	30	0	RNA dependent RNA polymerase	RdRp	BAU79511.1	Diatom colony associated dsRNA virus 14	697	0	68	80	2	Partitiviridae
2015	Partial		Sponge_RNAV548	BKZU01000114	AACTTTTATTATACATCTTCTAACCAGGAGAAATATCATTATATTTATATATAGTTCTCCTATGGACAGAATGACATACGCAGGGGTTCTCTACAGAACCTCAAACATCGGTTCTTACAGAACCACAAACCCACACGCGCTGACCATCATCGGAAACCACAAGTTTCGACCAGTCAGACGCGATGACCGAGTTACTTTCATCGACAACTACATGATGGAAGCTTACAAAGCCTATCCTTTTGGATACGACTTTACTAAACTCGAAGGTTGGTCTAGAAGCTATTATTCAAGAGAGGGTCACATCAAACAGATTGCCAAGATCCAATCTTACAATAGATTCCATAAGCCCACAGACGAGGCTATGACACAGACTGACAATTATTGTAAAGAGTACTTTAA…	1142	28	0	RNA dependent RNA polymerase	RdRp	BAU79511.1	Diatom colony associated dsRNA virus 14	499	1e-172	63	82	2	Partitiviridae
2015	Partial		Sponge_RNAV549	BKZU01000115	GGACTCGTCTACAGAACTGTTACCATTGGCAACTACGTTACCAGGTACCCAAGTTCACTGACTGCCATCCATTCGCATTCAAGAAGGATTGTTAACAGAAAGCCAGAACAAGCCCTAGTTGACAAGTTTATGCTTGAAGCATACAAGACATACCCTTTTGGATTCAGTGTTAAACGCGACGAGAATTGGTCTCGAAGCTATTATTCACAAGAAGCCCATATGAACTCAATTTTCGCTATGAAGGCGGAATCTAGGTTTCACAAACCTACTGACTTCTCAATGGAATCCACCGACCAATACTGCAAACAGTATTTCAGTGGACTACCAAAGGTCACGTCCCTCGATTTCGAAAAGGACCTAGATAAGGTACCCTTCGAAGCCAGCTCTTCAGCTGGATAT…	903	10	0	RNA dependent RNA polymerase	RdRp	BAU79511.1	Diatom colony associated dsRNA virus 14	306	4e-98	55	70	1	Partitiviridae
2015	Partial		Sponge_RNAV550	BKZU01000116	GTTAGTATTATTGTATCTTTATGTAATTAGTTATATTGAAGTTTTAACCTTCTGCTCTCTCTTTCGATTCGTAGAGTGTGTTGAGAAAGTTCTTAAATCTGTTTGGTACTGTTGCCGGAACTCCATACTTCTTTTCGAGGTATTCGGTTGCGAAACTGAGTACTGGACTTTCGTAATTGCAGTCCTCCCATAGTGCTCTAGCTCGATATGCTGAGATCTGTGGGTCAGTTACTTCGTATTCGGGGTAGATTGCTAGTCGTTCGACTTTGTCTACGTCCCTTGATTGGTCACCCCATTTAAGGCGTCGTTGTAGGAAAGGTACTGTTGCACCAGACTTACCTTCGGGGCACTTGTGTGGATTCATGGACCACTGACTTTGCGTCGGGATACCTAAGGCGA…	503	10	0	RNA dependent RNA polymerase	RdRp	BAU79511.1	Diatom colony associated dsRNA virus 14	228	4e-70	69	81	-2	Partitiviridae
2015	Partial		Sponge_RNAV551	BKZU01000117	CGAAATTCTTCACGGAATTTCAGCTTGGTTTAATACACCGTAACGTATTGTTTTAATTCACTTCGTACAATGGCGACTAACAACAACGATGACCCCGGCACACCTGGAGGACCTCCTTTGGTTCCCCCGACTGCTACGGATGGCCGTAATGTTGACCCAATCGGAGCCCGAGACGTCGATTCTGAAGCAAACAACCGTTTGAAAGACAGAAACAGACAACGCGGACCACGAAAGGACAACGACCGACCACCAAGAGCAAGTGGCCCCTCGACTACTGATACTGATATCTTGCAAGCTGTAAAAGGCATCTCGATTCATACAATTCAGCGACGAGAACCGTCAACGTTTGTTCCTAACTCTCAAGTTTTGTATAAAGTCCTGCATAGCATGGACGTAATC…	886	8	0	coat protein	-	BAH56482.1	Flammulina velutipes browning virus	112	1e-24	38	54	1	Partitiviridae
2015	Partial		Sponge_RNAV552	BKZU01000118	AAGTGCGTTTTCCAAAAGTTTACGCAGCACAACGCGGCGGCATGTCAACCGTCGGAGATTGGAAAACTCGACTTGTGTGGGTTTACCCCGCAGAAATGCTTGCTCTGGAGGGAAGGTACGCGTTCCCCCTCTACGAGGCATACAAGCTGAGGCCTTGCAAGCCACTGCTCTACGGCCACGAACCTGACCGTATGTGCGGTGATTGGATATCTCGACGGGGCGCCAGGAAGTACCTCATCGGGATGGACATCTCAGCCTTCGACTCCACCGTATGCGCCGACCTCATCACAGTGGCCTTCGACATCGCGTTCGACAACGTCGACCCGCGCGATCCGGCCGTTCTGGAAAATCCCCACATTCCGGAGTGGCGAAAGAAGAAGCACTCTGAGTACGAGTACG…	663	10	0	RNA dependent RNA polymerase	RdRp	AFX73023.1	Grapevine partitivirus	173	3e-48	45	59	3	Partitiviridae
2015	Partial		Sponge_RNAV553	BKZU01000119	ATGCCACATTCTCCTCAGTGTGAGGGTCTGGTTTGCAGTTCTCATACATCTTCCCTCCCGGCTCAAGAGGTGGCTGTGAGGATGACTGAGGAGATCTTTTTTTTTTTTGTTTTTTTAGCCATAAAATAAGCGTCTTGCGAACGCTTACCTAAACTTGAGGTACAAGGAAACAGGTGGGCTGGGGAGAACATTAGATCACGATGAGAGAAGGAGGGAACTCAGACTCAACGAGAGTAACGTTTGTACCGTAAACGGTACGGAGGGAGGCATTCATGTGAATGCGGGTCATGTTGTCACCAGAATAGGCAGACACATAACGGTAGGACGACCACAATGGGATTTTGTGGCTGTTGGAGGAGGTGGTGGGGATGGTGTAAGCAAAACCGTCGTATAGGCGGT…	2265	141	0	putative capsid, partial	-	AOR51391.1	Partitivirus-like 4	249	1e-69	33	48	-3	Partitiviridae
2015	Partial		Sponge_RNAV554	BKZU01000120	TGGGACTATTACGTTCCATATATTTCCGGGTCCCTGGAACGCCTTGAAGGGTACAAGGTGACGATGAAGCGGTGGTCAAACTGGACTCCTACAACATCTAGGCCGCTGACGTTTGCCATACGTTTAGAAGCGTGTGGGGAACATCGGGCCCTTGGCCCTTCGGCTTTTACGTAGATCTAAAACTAACCTATCTGTTAAGTTACTATCTTATTTCTGGGTGGGATATATATTTCAAGCTTAATCTTTGAATATGTGTGTAGGCCAAAATGGCGTACTAACATTATTGTGCTATAAGCTTTACGCACGAGACCGGAGTGCGTGTGCCTGGGGAAACTGAGTTAGATCAGGAAGTATATGCTAGGTTTTCAAGTACATTAAGAACTCGGAACCTGTTAATTA…	769	12	0	RdRp, partial	RdRp	AOR51392.1	Partitivirus-like 5	75.9	5e-12	35	55	-2	Partitiviridae
2015	Partial		Sponge_RNAV555	BKZU01000121	GGATTTTGAATTCACTGCGCGTTTACACGCGCGTCACAACTCCTGGTTTACACCAAAGTTTCTGCATTCACTGCAGAGGAAGCACTCCTAGCCGTAGGCGTAGAAGATTGATCTCCAAAAGAGACTCCTCTTGGTAGTCCAGCCTCTTGGAGCTTTGCCTGAATAGATGACCTCAAGCCACCGCTTCTGATCCTTAGAAAACCACCCTTCTTCAGGACACGGATAACTTGTTTGAAAGAAGTCCATGAAACCACAGAACATCTTATCCCACATGGCGCCACCTAACCACAGGCCAATGAGCCTAGTAAATGACATGTCAAGTGATAGCACACTCGACTCTGGATACAACGCTAGCTTGAACCATTCGGAAGTAGGCCTATGAGCATGGCCGTTACGGTA…	947	16	0	62 kDa protein	RdRp	YP_009182336.1	Penicillium aurantiogriseum partitivirus 1	523	0	84	93	-3	Partitiviridae
2015	Partial		Sponge_RNAV556	BKZU01000122	TGGAAGGCTTACGATTATTCTGTTCCTGAGGTTGTCATCCGTTACGCGTTCTCGGTGATGAGATCGTGTTATCATGATCCCGATGCGACGGCTAAGAGGCGCACCGATAATGTGTTTAACTACATGTTTTCGCATTTCGTTGCGTCCCTTGTTGTCACGCCAGGAGGTTACGTGTTTCGCACACGTCGGGGAATCCCTAGTGGTTCCCCATTCACGTCGATTATTGGCGGGTTGTGTAACTGGCTAATAACGCGCGCGTGTATGTGTGCGGTCATGAGACCAGGGTGGAGCGAGGGATGTGTAGGCAGGGTACGACTTACGATTGCGGGAGATGATTCCACAGCATCTGGCCCGGCGTCCATGGAGGAGGACATCGTACACGCGTACTTACTTGCGGAG…	1046	25	0	fusion protein	-	AOO52900.1	Purpureocillium lilacinum nonsegmented virus 1	81.6	3e-13	48	60	1	Partitiviridae
2015	Partial		Sponge_RNAV557	BKZU01000123	GCTCGAAGCAAGACTGGTCACCTTGAGGAAGAGGTGGATTGCCCTGATGGAAGCGGGGCAACCGCTCCCCGAATAGGGGCGCGCCAACCCCGTGTTAGGGGAGCCAAAGCCAGTTGGGGAGACCGTAGAAATCGTACGCGGCCTCCTCTACGACTGGTTGAAGCATCGCAGGACCATGCTGTCCGCAGAGTGGCTCCCAGAACCGGCGGCGGAGGTGAGGGGAATAAAGAGAATGTTGAGGAAGAAATGGGAGAGGTGGAGGGAGTCAGAGGAAGCGGAGGAGTTTATGGAGAGGGCGAGAGCAATGACTGCGGGTGCACGAAAGAAGATGGCGAGGGAAGAAATCATGGTCTACAGGGATCGCGCAAGAGCATCAGCGCGTACCAGAGGCACGTCTAT…	2408	215	0	putative RNA-dependent RNA polymerase	RdRp	AOO52902.1	Purpureocillium lilacinum nonsegmented virus 1	108	1e-20	25	38	2	Partitiviridae
2015	Partial		Sponge_RNAV558	BKZU01000124	GGGATAAGACAGGGTTAAAGGCAGAATCGAATGCTTGACGAAGAACAGATTGATAGCTGTCATAGCTTGTATTTCCAGCAGCGGGAGCAGCGGAGCCAGGGACATAGGTAGTGGAGCGGAGAGCACCAATAAGATTTCCAATACTATAAAATTCGGGATTGGCTGAGTAGACAATTTGAGTGAATAGGGCAGTACGGAGTTTAGCAGGGGAAGTACGAGGATTGGATTCAGAAACAAAGTCATGAATTCGAGTGAACATGTTAATTGGAAAGAATCTACCAAAGTGGACATTGTGGACGAAGCCAGCAGCAGAAGGGCAAAAGAAGAGGTTGTCTTTCTGAATAGAGTCACAGCAGCGGAGCTTTTCAAAGAATGGCTCGAGGAAAGATGGAACATTCA…	611	9	0	putative coat protein	-	YP_392481.1	Rosellinia necatrix partitivirus 1-W8	172	1e-46	45	59	-2	Partitiviridae
2015	Partial		Sponge_RNAV559	BKZU01000125	AAAATAAAGAGCTCATCTACTGCATAGACGGGACGTTGTTTGAGGTTTCCATCTCTATCAGAGATGTGATTTCGTGTGAACAACATAGTGGGATATTCATTAAAGAAAGAGTTTAAACGAGACATGAATTCAATCATTTCTTCGATTGGAGGTTCTTCAGAGGACCAGGTCCATTGGAAGGGGTATCCAGTGTCTTTTATAAAATGAACAAGAGTGCGTGCGCGTTCGAGAAAGGCATTAATATAATAACCTTTGGAAGTTCGCTTTTCAGCATACTCTTTTGGATGCGAATATTTGGCATGGGCGTTGTCTTTATAGGAAGCGCGATTGTGGTATCCAGTTCCGGTGCTTAGAGGAAGTTTTGTAAATTGAGTATCTACAAAGTGCAAGGGAAGATAA…	1087	14	0	defective RNA dependent RNA polymerase	RdRp	BAT24484.1	Rosellinia necatrix partitivirus 6	315	5e-101	45	60	-3	Partitiviridae
2015	Partial		Sponge_RNAV560	BKZU01000126	GATGCTGAGGCAGAAGCCTTAATGAACCACAAATATCTTGTGCGTGCAGAAGGACTAACTGGCCGGGATGTGTTTATTTTGGGGCATTGCTTATATCACAGGAACCGGACAACCCCGTTCCTATGTGATCAGGATTTCTTGTGTGGGGAGGATAACACCAATGTCTATTTCATTGGAGAGACTACTGCCAACGTAAGAAACATGTTGGACGATTTTCAGGGTGATGGAGAAGACCCTGTTAATATCACGTTCGATGAGGTAATGGCTTGCATGGAAAGATTCGTCGCGATACACAGATGTTATGACGATGCATCTGTGGCTAGGCTAATGTTTGATAATTACGTATGCCAGCCCCTGCCTAACACGCTAGAGGCCCATATGTATTTCAACATTGAATGG…	732	8	0	coat protein	-	ALO81039.1	Phakopsora pachyrhizi mycovirus	97.4	2e-19	28	47	1
2015	Partial		Sponge_RNAV561	BKZU01000127	ACATGGGGAGGGAGTACATTAAGTACTCCTGGCCGAACTAAACATTCAAAAGTTTTAAGATAGATTCAAACAGACAGCTAGCGACATTGTCAACACTGTGTACTTGTATCTTCTTAGAAGAAGGATAAAAGCATTCGAAATGATAAAAACGAGATTCACTATAATCAAAGAAAATAGTATGAATAATCCCGCTATTTATAGCAGTTCTGTAAGCCTCAGGACTAACAAAACCACCGTAATTACTACAGTAACATAGTAAATTACAACATTGGTTAGGTTTTTCATTTGCATATACACCTTCTCCTTGTAAAGGTAACCAAAGACCAGGTTTAAACAAATTTATATCTCTACAATACATACTGTTACAAGCGTAAAAGATGCCATCAACTTCATCCTCAC…	1741	170	0	hypothetical protein RVD_001	-	BAU79481.1	Diatom colony associated dsRNA virus 1	965	0	100	100	-1	Picobirnaviridae
2015	Partial		Sponge_RNAV562	BKZU01000128	AGTTAAATTTTTACAAAAAGTCAATTATGGTTTACAAAACGCAAAATTTTCGTTACAGCTTTATATCTAAATTAAATTTAGATTCTGTGGCGGTACGTAAACTTTCCCTTTTACTTAACTCGGTTGTTTCTGGTTCTAATGTCGCTCAGAGATCACCTATAGGCAAGTCTATGTCCGCTGCGGATATCGTTTCTGCCTGGTCAGCGATATTTGAAAAAGATTCATCTGCATTGACTGAAGGATTAATGAGACAAGAGATGAAGAACAAGCAGACCATTGGTCCAAGGAGCATGGCTATTCCTTGGTCGCTTAGATCATCAAGTGTGCATGATTATTACTCTTCTGATAATAATCGAAAATTAAAGAATAACTCCTATCATAAGCCCTATCGCACCAATA…	1585	129	0	RNA dependent RNA polymerase	RdRp	BAU79482.1	Diatom colony associated dsRNA virus 1	1017	0	100	100	3	Picobirnaviridae
2015	Partial		Sponge_RNAV563	BKZU01000129	TCTCCGGTGATGTTCATAGAATCAGGGTTATCGACAACATTAGATGCTATCTTTCTTTGAACCTCAGAATTCAGTTCGAGAGTATTATCGCCACCAGAGCTATTACCATGTAAGCCTGTCCAGACACCATCTGGAGTTATGATTCCAATCGATTTAGTTCTCTCTTCTATGGCATCAATCTCGATATGATACCTAGGTTGAAAGTAGTCTCTGACTGTATCGAAATAGAGTGCTTGCAATTCAGGTTTGATTGAAGCGTCATAACTGGAGAAATCGATCGATACTATACGCTTACCAGCGCAATCAGCATCGTTGAACAAGTGAGTGACACTTCGGTTGACCTCTTCCGGACCGTTTAGAGATGATCTCCAAACTAACTCTCTTCGCTTTCTCAGCATA…	956	17	0	RNA dependent RNA polymerase	RdRp	BAU79482.1	Diatom colony associated dsRNA virus 1	258	6e-79	43	64	-1	Picobirnaviridae
2015	Partial		Sponge_RNAV564	BKZU01000130	TCGCTCCATTTATCTGGATCATAGAATCTTTCTTGGCCTAGCAACCTTCCTAACGCTCGGAAAGTTGAGTAAACCCCCAGCATAACACCTTCATCATCACGGTAGTCAACGTGATACATACGTTGAAGATATTTAGCTGCCTGTGTTGAAGCATATTGCTTTTCAGCATTCATCACTTGTCCAAATGACTCATATGTTTCAATGGGAATACTCCACCCTATTGGATGAAGTACTAATCCATGTTTATCCCCATGGATGGTAGCTTAAGGATTTAGCGTTTCTCCTTTAGCGTAGCTCACGTACGTGCCTTCGTCTTCCTTAAGGACGACAGACTGACCCTCTGTAAACAACACTCGAGAGTGTCCCTTCCAGGGATCGGATGCGTGAACACCAAGAAAG…	1304	25	0	putative RNA-dependent RNA polymerase	RdRp	AIY31290.1	Dromedary picobirnavirus	97.1	4e-18	55	68	-1	Picobirnaviridae
2015	Partial		Sponge_RNAV565	BKZU01000131	TGGGGGGGAAAGGCGTAAAGCCTTTTACTCCTTACGGAAACCCGGAACCGTGCTATAAACTTCTTATGTAGTGTGTAGACGCAAAACTACAAATGCCACTTATGTCGCCCAATAAGTTGTACGATGGCATGAAGCCTGGTATGGTTCTAACTTGACGAAGAACGCTTCTCCTAAAATTCACGTCCTCCAAGCTATCAGCGAACTCTTTCACGTACTTGTCGCCAAATTTTACCGTGAAGTTACAAAACTCTTTGAACAACGGATGCCATTGCGTATTGTTTAAAATGGCCAGTGTTCTCAGAGCCTCCATCTTCTTATCCCAGTTGCGGTGAAATCTTTCCTGACCCAATAACGAGTTTAGCGCTCGCATAGTTGGGTAGATGCCGTGACAAATACCGT…	1009	28	0	putative RNA-dependent RNA polymerase	RdRp	AIY31291.1	Dromedary picobirnavirus	150	3e-38	33	49	-1	Picobirnaviridae
2015	Partial		Sponge_RNAV566	BKZU01000132	GGGGAAGGCACAACGTGCCTATTACACCTTACGGAAACCCGGAACAAAGCTACAAACTTCTTATGTAACGTGTAGACTGAAAGTCACCCACACCATCTAACGTATCTTGTTGATTGTATGTTGGTAAGAAGCCCGGTATTGCTCTTGCCTCGGCAATCATTCGCTGCCTAAAGTAACGATCATCGAGGCTATCGACGAAAGTTTTTAAATACTTATCGCCAAATTTTACCGTAAAATCGCAGAATTGGTGAAACAATGGATGCCATTGTGTGTTATTCAGGATCGCTAACGTCCTTAGTGATTCCATTCTGCTGTTCCATTGGCGGTGGAATCTTTCCTGCCCTAAAAGAGAGTTGAGCGCTCTCATCGTAGGGTACATACCGTGACAAATACCGTCCG…	962	11	0	putative RNA-dependent RNA polymerase	RdRp	AIY31291.1	Dromedary picobirnavirus	144	3e-36	33	53	-2	Picobirnaviridae
2015	Partial		Sponge_RNAV567	BKZU01000133	GGAGCTAGCGTAAACCGCTATCTCCGCTCTTTTACATCTGAGATGCCAGTTGGATGCTGACAAATGATGATAAGGGTTTTTCACGCTTCTCCTGGTTATAAGAAGCATTTAAACCTGGTACTGAGCGAGATTTCTGCTGAGCAGCATCAATCTCTGAAGAATTCTTCTTAGCAAAGGGGATCATATCCCTATGCCCGCGTACCACGAAGTTTAGAAACTCATCAAAACAAGGATTATCCACACAGTTTTCCAAGATCATATAATTTCGTATACAAAACATATCTGAGCTCCAGTCTTTCGGCTTATGGAACTTTTCTGGGTGTAGCATGGAATTCAGTGCCCTAACAGTAGGGTAATATGATCCCAATACCTTGTCAGACTCTCTACTAAAGAAGTCTT…	766	9	0	RNA dependent RNA polymerase, partial	RdRp	BAJ53294.1	Human picobirnavirus	407	3e-138	75	87	-1	Picobirnaviridae
2015	Partial		Sponge_RNAV568	BKZU01000134	ACATAAGTTTCGGCCTCCTTCTTGGCCTCTCCATCCCAAAATAGCGGCAAACTTGTATTTACCATTGCTACTACGATACTCGCCTCCAGTGTTAATAACATCTGTCAAAGGTAAGGTTTTACCTACTACCTGACGACGTTTCTTAAAGTATGGAGTACCACTATTGGTGGATACTTTCATGTTCTGTAAGGTACGTTCTGTACCTCTCATGCGGAGTGGGATCACTCCAGCCCATTCCTGCACAGCCGAACGAATTGCTTCAGCAGGTTTGGGTTCTTGTGCCGGAGAAGACACTTGATAGTACGCCTCGATGTCGTCTTGCCTCTCCACGAGGGGTTTCATAACGGACATCGGACCAACCTTCTCTCCCTGGTTGATTTCATACTCGAACAAAGTAGG…	666	4	0	RNA-dependent RNA polymerase	RdRp	AMP18960.1	Otarine picobirnavirus	192	9e-55	53	69	-1	Picobirnaviridae
2015	Partial		Sponge_RNAV569	BKZU01000135	GTTTAATGATGCCTTCGTGACCACCAGACATGTCAACACAGAAGAAGAGACATACAGACGACACTCAATCAACCTCTAACGCTTACACCACAACCGATGATGTCCCGCACTCTACCACTCTCCCCACGACCACCCTGCCTTCCATCCAAGCAGGCAATGACGCGACAGCAGCAGTCGAGAGGGCCACCGGAGATAGGATTCCAGGGACGGCTTCCACCGGCATCCAGCTCGCTAACCCAAATGTCAATGCCGACGGATCGCGTATCTCAGACCCCGCAGTTAAAAACTCCGTACTTCTCGCTCAAGCCCAAATTACCTCCACCCCCACGGTGGCAATCACAGCTGCAGTCCAGTCCGCTAGTGTGTTCCAAGGACAGGCCTTCACCTGCCCGACATGTT…	1019	12	0	NTPase/helicase VP3	-	NP_938062.1	Aquareovirus C	152	3e-37	34	49	3	Reoviridae
2015	Partial		Sponge_RNAV570	BKZU01000136	GGGATTTTTTGTTAGTGTGCAACATGGCGGTTGTGATAAGTTCATTTGATGCTGGAATAGGTGACGAGGAAACCACACCTTTCCCAACATTCGGAGTTGATCCAATCTATTCGCCGAGCTCAGGTATATTTGCTGGTTTAGCTTCGCCGATTACGAACGCTTGTCAGAGGAATGTGATAGGGTCACTCTCCCAGGCGAGGGCGGAGGTCAAGCGTCAAGCCAATGATACTGTGAAATATCGCGGACAATTAGAAACAGACATTGATGCCATCTCTAACTTCATCGGCCACGATCATGAGAAAGAGGTAGCTAATGATAGGGTATTGCATCATCTAGCGGATGCCTTACATAATGAGATTGATAATGAAAATGATCTTGCTGCTGATGTTACATCGTCAA…	1964	332	0	Banna VP4	-	APG79121.1	Banna virus	95.5	8e-17	28	45	3	Reoviridae
2015	Partial		Sponge_RNAV571	BKZU01000137	ACTTCAGAGGTGATTGACTTCTCCGACAACGCGATGAATTGGTCAAAATCAATAAACTTTCAACCATTTATGATGGACACCCGGCCGCCCTTGGATATGATTCCAGTCACCAACCAGTTGGTTCGATTAGGTCAGCAGGCAAATCAAAGATGGGAAATGAATGATCGGCTATTCTTTGCAATCAAAAAGATGAATCCGGTGTTCGTTACTGGCAGCCATATTGCTACAAAATATGACTACACCATCTTACAAATTCAGACCCAATTAATCGCTACGCTGCCAGAAACACTTCTGTTCTTAGCATTCTCCTACTATATAAGAGAATATCAAGATAAGGTTGGTTTAATGCGATATTACCCTGTAGCGGTAAAGAACATGATTCCAATCCTGACATACTTG…	1106	16	0	VP11	-	AMX23310.1	Callinectes sapidus reovirus 1	360	3e-122	80	94	1	Reoviridae
2015	Partial		Sponge_RNAV572	BKZU01000138	GATCGTTGATCGCAGTGCCTGCGCCAGCAGTAATTCAGTTCAAACCGAGAGTGTGGCGTTTCGCATTCCTCACACGCATTCTTCATAGTGATAGTTGGCTATGAGGTGTCTGAACATATCAGCGGCGGTAGCACTACAGGTATAGAATTCTCCTTCCATTTCACTCATACCATATCTGTTGGATGACACTATATGTACGATTGAAAATCCCTTAAAGATCACGGTAGTGATTCTCTCGTCAGTAACATAGTCTTGGTAGTCATCGGAAACAGATTGTGGCTTACCAGTTGCACTCATCATCATCAAGAAAGACTTTATCTTATCCCAATCAGGACTGATGTACTCGCTGAACAAAGGGTGATGCTTTAAGCTTTGCAAGGTCCCAATTACATTCGACTG…	2451	156	0	VP4B	-	AMX23303.1	Callinectes sapidus reovirus 1	363	2e-117	76	90	-1	Reoviridae
2015	Partial		Sponge_RNAV573	BKZU01000139	ATAAATACACACGATCGATAGTTCATAATGTCTGGCAACCCACCATACGCACGCGGAAGCCGCGCAGTGGATACGACCGGGACGGTATCAGAATTATCGTCGAGATGGAGTGCTTTCAACAAGCATGCGGTGAACGTGTACACGAATATCGGAAAGATTCAAACGGATCAGAATCTTGAGATGAGCAATACGCAGCACAGTATACAGGACATAGACAGATCATTGGGTGAGTTGGACAGCACCGTGTATGAGACGCAGCGAGACCTGAAGGACTCCGAACGACAACAAGCGCACGGGATGCACATCATGGGAGAGAACACTGACAGACTTGCGAGGAAGATCACGATGGTGAACACCGCTGTCAACACGAACCAGGAGGAGTTAGAGCAGGTGAAACTC…	1795	31	0	VP5	-	AMX23304.1	Callinectes sapidus reovirus 1	175	7e-44	25	47	1	Reoviridae
2015	Partial		Sponge_RNAV574	BKZU01000140	GGTATTATAATTCCTTGAGCGATGAAAGAGTTAGAACTTTGTGATGTGATTCTGCAAGCAGTGGTAGGACATTATGACCCTGCACTCAATAGCGAGTCAATAGCAAAAAAGGTTAGAACTGATGGCGTCTATTTTCATCAAATTGATTTGGGTGAAGGTAGACGTTCAGAAAAGTTTGGTATCGGAGATACAAGAAGAAGGAATGTTTGGCGAAATATCGCTAACATTGCTTCAGAATATGGAATTAAGTATCATGAAAGGTTTGACAAGTTAGTCGAACCTACAGTGATGATAGATGAGATCGACCCTAATCAACAGTTCTTAGAATCCGTTGGTGTGGATACGGAGCATGATTATCATGCGTTCGTATTTGGTAGGGCGAAGAAGGAACATGTGTCA…	1205	23	0	RNA polymerase VP1	RdRp	AGZ92010.1	Changuinola virus	70.5	3e-09	25	43	1	Reoviridae
2015	Partial		Sponge_RNAV575	BKZU01000141	GTCAATTAATTTCTGTCTTAACCCACAACCTGAATTTAGACCATTAGGTAAAGGGACAGCGGAATCAGATAAGTGATAAGAAAATAACATAGTTAGGAAAAATAGGAAAGGGAAGGTGAACAGTGTGCGAAATCAGTAAGGCGATTGTAGTGCCCACATGATCCAATCAGTACGCATGGGCCCTGAGACCGTCTTCTCTGCTAAGGCGCCCGAGGAACGGGTCGGAGTGACCTGCACACCAACAATGCGACGGGCTTGAAAAGAGTCGCAAATGCACCGCGAAAACATCGTCTCCTTTAGGATAGCGTTAGTCTCGGGCCTTATAAATTCAGGAATATCGATAAGGTGATCATAGGCCGCGTTACTCTGATTAACCCAACTCGAGAATCCACCTGCTGT…	1810	50	0	VP1, partial	-	AIV43182.1	Changuinola virus	69.3	1e-08	27	43	-2	Reoviridae
2015	Partial		Sponge_RNAV576	BKZU01000142	TGCTCTAAAACCAGCAGTTTCGGAGAAGTTTATCCTCTCGCATGCAGACAAAACCCTAAAAGCGTCGGAGGCGTCATCCTTATTAGACGTATGATTTGAGAAGTAGCTTATGTTGGACTGATCTTTGGTTGGAAAATTTTGAACAAACGCTTCTGGAGATATTCCAATTCGACGAGGTCTAACATCATTCGGATAAACGCAATCGTCAACTGATAAGGCACTTGGATTATTAGCTTTCTGGCTGTCTCTGAGTTTAGAGAATTTGAAATATAATTCGGGTGAAAAGGCTTTAGTGCAACCAGACCTCAAAGCTGTAACTTCAAGAAGCTCGTTATCAGCAAAAGTGCAAATTGCATTAATAACACCACCTACAGGATTGTTAACTTTGTAGACGATATT…	1151	18	0	hypothetical protein	-	AHF20717.1	Cimodo virus	60.8	3e-06	24	45	-3	Reoviridae
2015	Partial		Sponge_RNAV577	BKZU01000143	TTTACAGATAGGTGGCGAAAAGGTGAAAGCCGATATCGTTACGCTAAGACGTAAAAATGGAAAAGTAGTTGATTGGTATTCGATTCATGATATATGGATCGAAAAAGAGTATGAAGCAAGGAAGAGTAGTGGAAATACAGTTCGTCAGTATTGCATGACCACTGGTTATCCAATGAATGGAAGTGAGGTTGAAACTGTATGGATGAAGATGGTCTATGGATATCATAATTTAATATATGGTATTCGACCGGAGATGTTCGCTATTTCAATGGTGAATAAAAGGATAGTTATGAAAGATCCCGATAATGGACGAAGAATGTTAGGTCCGGATGATGCGAGGAATGCTATAGCCGATGATAATCTTGGAGATGAAAAGTTGTATCGTTTGCTCGAAGCTAC…	2004	46	0	VP4 protein	-	AEK21258.1	Epizootic hemorrhagic disease virus	61.2	4e-06	22	40	2	Reoviridae
2015	Partial		Sponge_RNAV578	BKZU01000144	GGGATTTAAAGATTCATGTGAAGATGGATATATATGATAGTATCAAACGTGATCTTAAATTTATGCAAGATGTTGAAGTAGCTTTCAGGGAGACGATTCCGAAGACGTATTTTGGCATAGATGATGTGGAGGATTTATATGTTGATGATGTTGACATCTCTAACGTGCATAACAATTTCACGTTAGGTAAGCGTAAATGTTATCATCTGTGGAAGAAAGGAGCCAGAACCGCCATTCCTATATACTATGGTTCGCTCGTGACACGTGAAAATAATGAATATGTAGATAGATCTTATGTTTATGATAATCTCAATGTTATATATAAGGATGCTCCTGTGTGGGAGGAATTGCTTAATATAGTGAATGGATGGTATGATGGTGGTTGGACAGTGCATACTA…	3736	330	0	RecName: Full=RNA-directed RNA polymerase AAT11887.1 RNA-dependent RNA polymerase	RdRp	Q698V5.1	Eriocheir sinensis reovirus	1955	0	78	89	3	Reoviridae
2015	Partial		Sponge_RNAV579	BKZU01000145	GATAAATTTTAGTACACTGGATGCGCATTATGGCTCAGCGGTTACAAGAATTGCAGAGAGAAATTGATAAAAGAAAAGAGAAAGAAAAACAGAAACAAAAAGTGTCGTCACAACAGATTCAAAGCAAGCTTACAGTTCCGGATGTACAAGATGAACCAACCGCGCCTAAAGTCAGTCCGTTTATGGATTCAACCTCGTTTGACGCATTACACAATTCGTTGTACGGTAAACAGATTGGTAGTGTAGATGACGAACTGACAAAGATATGTAAATCAGAGTTTGAATTGCAGCAACGGATCTCTAATGAACAGATACTAGCATTGAAAGAATTCTTAACCATTAGGACTGGAACGCCACAGGAAATACAGTATGTAGATAAAGAATGGATGAAGGCAAATC…	4327	193	0	VP1, partial	RdRp	AKC01920.1	Eriocheir sinensis reovirus	2691	0	92	97	3	Reoviridae
2015	Partial		Sponge_RNAV580	BKZU01000146	GTCATCGTTGATCACTGCTTTCACTCTCTAAGGGTCGCTACTCCTCGTCACTGAGATTCAGCAGACTTCAGTCGTGGGTGTTGAGCTCGAACAACTTGACGTCGGTCAAAACCATACTATATTTCTTATCAATAATCATTAACTATCATGATAGTCGTGCGTGCACAACTACACATTTAAGTTAAGTCACCATTAAGTCCCTTAAACAAGCAAGCATTATAAGTGGCACAAAAAGCAAGTGGCAAGAAATGGTGTAATACCTCTATTATAAATACATAACACGCATACGGTCACTTTCACCAAAGCCTTTCGACAAGAGATAAATTCTACTGTGATACTAACATTATTATCATTATTGCTCAGTCCCTAAGTCATGTCGCAATGCACACATTATAGTCC…	1205	160	0	VP11	-	AKC01930.1	Eriocheir sinensis reovirus	337	8e-113	77	90	-3	Reoviridae
2015	Partial		Sponge_RNAV581	BKZU01000147	GTCATCGTTGATCAACTACAAAAGGCGTAAGGACCATACCCACCTGCTACACTGAACGCTCTAACTCTTGCAAATAGCCTTCTTAGCAGCGTCAACGACTAATTCTCTTAGTGCAGAAAAAGAATCATAAACAGTGTGGTCTATCTCACTAATATCACGAATGTTCATATCAGATACCATGATGCGGAGTGCTGGGGGTTTCTCTTTCTGTGCAACGATTCTTCTCAGTCTTTTGCTAGGTACAAATCCTGCAAGTATTCTGGCCTTGAGATGTTCGGCTTGAGACACAGTGTGGCACAATAGAACATCTTTTGCACGCATAGATCTCCAGTCTAAGAGAATCGTATCCAAAACTAAATTGTAACCATCCTCTTCTTCCTGTTGTGTCATGCCTGCTTC…	1560	124	0	VP2	-	AKC01921.1	Eriocheir sinensis reovirus	962	0	91	95	-1	Reoviridae
2015	Partial		Sponge_RNAV582	BKZU01000148	GATCCTCAGTGTAACAGCATTAAGGGCTATCCGCTCGACACTACCGTCTTACCCATTTAACCAATTCTTTCAGCTCGGCAACGCTACCGTACTGACGTGCGCCTAACACCTTCTTCACCAAGTCTTGTCCCATCGTTGCCGTCCGTAACGCCTGTCTACTCTGCGTCGTCGTGACCTTAGTAATCTCCCTCCGCAGCTCTGACCGCATTTTTCTAGTTGCGAAGAACGCAGCACTGATGGGTACGCCTATCTCATCAGCTTGTTCCTGTGACGATACTAACACAACTTTTCCGTACAACTCACGTATCCTCTTATTCGTTGCGCTTCTCAGTTTCAGTCCCTTATCTGAAGATAGTTGCCTTTGTTCCAATTCCAACCCCGCTTCTTCATACAATTCGT…	777	24	0	VP2	-	AKC01921.1	Eriocheir sinensis reovirus	76.6	3e-12	29	49	-3	Reoviridae
2015	Partial		Sponge_RNAV583	BKZU01000149	GATAAATTAAAGCTACAGAAAGTGTCCCACTCATACTGGCTGAATGACTCTGCTCAAATCGCGCCTTCATGATTTGGATATTCCCATTGCCAGATATGTTACTCATGATGAACTCGATCAACATGTTCAGCTTCGCAGAAAACGAGGAATTCTCCCCATCATTAGTACAGGATCTAACGCAAATCAGATAGTTATGAGACATGCCTTCATCTTTGCATACCCAGGTCAAGAAATACTCACTACATCACCGATGCTCGCTGATCTAATTAACAAGACCAAGAAAGTGACACGAGCCCAAGTTGGTGATATGCTACGTGAGATATTTATGCGAAAAGACACTGTACAGATTGGATCAGAGTTTAGGCAAGCAGAATACAAAGTCAGGGAGGATATAGACTG…	1412	64	0	VP2	-	AKC01921.1	Eriocheir sinensis reovirus	854	0	88	95	2	Reoviridae
2015	Partial		Sponge_RNAV584	BKZU01000150	GATCGTTGATCATCACCCTAGCGAAAGGTAGGAAGGCTAATACAACTAGTTAATTCTTTATGACCAGTGGTGATGTTCAGTAACTGATTGATGATCAACAGGCGGAGAAGCCACTCACCGCCTATCTCACATACTCTACGACGCGAATTGGAGCAGTGGCGAGTGGACTCTTGGAAGTATTCAGGTAGGTACGAGGTCTGACGAAATCTCCCAAGTCTCTAAGGATTTCAAGCTTGAACTTAGAAATTCTCACAGCCACATGCATGTCGGAAACCCTGTATCTGAAAGATTCTATTCTCTTCTTGTTGTTTCTTCTTTCTCTCTTAACAAAGTTGAATGTAAGATGATCGTTCAACATCAAGTTATCCTTCATGACAAGGTGACTGGTGGCAGGCAAGT…	2156	97	0	VP3	-	AKC01922.1	Eriocheir sinensis reovirus	1287	0	94	98	-2	Reoviridae
2015	Partial		Sponge_RNAV585	BKZU01000151	GAATGATTGGTAATCTGGATGTTTCAGCATCTGACAGACCTAATTTATCAATGAAACTAACAAGTGGAATGCCTTCTGTAGAAATCTCAGGTCCTAAAGCACTGGCAGCGATCTTGGAGTATTCAGTAAATATCTTTGTGTGCGTGGCAGTCGACAATTTAGTCATTAACTGAGAAGCTATAGAGAATGTAAAGTTAGTGGGTGATGCATCTCTACGATCAATTACTCCTTTGACATCAGGGAAGGCAAGTTTAGGTAGAACTACGTAAACATCTTGTTCCGGTGAATATATATCTTCTAGCTGCTGAGTGTATGTGTTGGGATTGAGTATCTGTGCATCATCTAATCTCTCTGCTTTACTAACTGTGATGCTCAGGGCCTCAATCCGTTTGATGGCAT…	611	37	0	VP3	-	AKC01922.1	Eriocheir sinensis reovirus	372	2e-121	93	97	-2	Reoviridae
2015	Partial		Sponge_RNAV586	BKZU01000152	GGCGACCGACGTTACCACATCATGGAGCTGGAACAGCGGGAAGCGGCATCGCTTGTGAAAGGACCCACATTTCCGCTGAACGACTCGGTATACGCTACCACTGCACCACTCGCTGGCGTCACCCTGTATCATCTTCTAACAAACTGGATCAGCGAGGTGCGCAGCGACGAGTTGGCCGACGCAAAGACGCGGTACACTAGCGAGAAGGGCATGACGTTGGGAACGACAACCGCAATGCAGAACGTCATGACGTCTTTGAATTACGTCGGAAATGTGCAACTGGCTCCGCAAGTGATGCTCGCAGCGACGTTGAACGACAACGCGAAGTTGCGAATTGAATTCGGAGGCGACGAGACGATCAACGCCAGAATGGTCACTTTTGCTTTCATCATCTGGCTC…	1857	46	0	VP3	-	AKC01922.1	Eriocheir sinensis reovirus	299	2e-87	31	50	1	Reoviridae
2015	Partial		Sponge_RNAV587	BKZU01000153	AGGGTGACGCCAGCGAGTGGTGCAGTGGTAGCGTATACCGAGTCGTTCAGCGGAAATGTGGGTCCTTTCACAAGCGATGCCGCTTCCCGCTGTTCCAGCTCCATGATGTGGTAACGTCGGTCGCCATGCTCACCCATCAGTTGCCGACGTCGCACGCCCTTGGTCAAGATGTCCCCGGTCGTCGTTGCCCAGTTTAGCTTTGCGATGGCTTGATCGACCTCCGATCCCCAGACGGGCACACGTGACACTGCAATCTCATCCTTCGGGAGTATCTGACGTTGGGAGATCACCAGCCGCTGATCCTCCATCTGCAGTATCTCTCTTTTTTCTGCATCATCCAACTCCAATTCTACTATCAAGTCGTTCACATCTTTTCCCTCCCGCGAAACCTTGTCGCGT…	755	17	0	VP3	-	AKC01922.1	Eriocheir sinensis reovirus	89.4	1e-16	26	46	-1	Reoviridae
2015	Partial		Sponge_RNAV588	BKZU01000154	GGGTGTCTCTCTCTGTCGTGCCACATGAACTACACCGCACATTCTCACCATCCATGGTATACCCTCGTTCTGCAAGTGACAATGCCTCGTCCGCAGCCAACCCGGCGACCCGGAGTGAAAAGTACCGCCTGCTTTTGGATTTAGCAAGCCAGCACTCTGCACTCCGATCCTCCGAGATCCCTGCAAGGAAATCCAACGTCATGAAGTCCTCCTTCAAATGCGTACGCGACACGTGCATGCCCGGGTACAGCAATCCCACCGCACTCAACATCCAGATCCCAAAGCACTCGAGTGGATTGTACACAAGATATACACGTTTCTGGAGCTGAGTTCCTCCGTGTTCAAGGAAGGTGTACAGCACTGGCGTTCGTATGAGAGTACATGTGTACGCATCCAGAA…	543	18	0	VP5	-	AKC01924.1	Eriocheir sinensis reovirus	82.4	4e-15	38	54	-3	Reoviridae
2015	Partial		Sponge_RNAV589	BKZU01000155	AGTTTTGCTATGCGTAAGAAGATTCCCAAACCAATTGCCGTACTAGCAAGATTAATGAACATAGTCCCATCTACTAAGACAGAGAACAACCTTTACATACAGAGTATGTTAAAGGCGTTGCGTCTCAGAAGTGATGACACTACAGAGTTGATACCATCTGACAATGGAGCGAGAGTCATGGCACCATATCTAACCGACGAAGACACAGCTTGTATCCTCCGAGGTGCGTACTTGGGATTAGAGCCTGGAAATAAGATCATTCGTTGGTGTAATACGCTCTTAGGATATGATCTGGAAACGACCACTGTGGATTTCTATTTTGATACGCATACCATAGTTGGTGAGATGTGGAATACCCAAGGTATGCCAGTGATTACTTTGAGCGATTATACTCAAGAA…	538	76	0	VP9	-	AKC01928.1	Eriocheir sinensis reovirus	263	3e-85	72	82	1	Reoviridae
2015	Partial		Sponge_RNAV590	BKZU01000156	AGTTTTGCTATGCGTAAGAGGATTCCCAAACCAATTGCCGTACTAGCAAGATTAATGAACATAGCCCCATCTACTAAGACAGAGAACAACCTTTACATACAGAGTATGTTGAAGGCGTTGCGTCTCAGAAGTGATGACACTACAGAGTTGATACCATCTGACAATGGAGCGAGAGTCATGGCACCATATCTAACCGACGAAGACACAGCTTGTATCCTCCGCGGTGCGTACTTGGGATTAGAGCCTGGAAATAAGATCATTCGTTGGTGTAATACGCTCGTAGGATATGATCTGGAAACGACAACTGTGGATTTCTATTTTGATACGCATACCATAGTTGGTGAGATGTGGAATACCCAAGGTATACCAGTGATTACTTTGAGCGATTATACTCAAGAA…	538	27	0	VP9	-	AKC01928.1	Eriocheir sinensis reovirus	261	1e-84	70	81	1	Reoviridae
2015	Partial		Sponge_RNAV591	BKZU01000157	GTAATCGCAGAACCACATGATGGAGTACCTGACAGATAGATCCAGAGTGAACTCACACTGTTGCAAGTTTTGAGCGTTAGTGTAGACCTGAGCGCGAGTAGGTGAAACAGCGACGAAACGACCGTCAACCATGTAGTACACGTTGACATCATAGTAAGGGTCAAACGTCAAATCGGCAATGTTACCAAGGACAGTGAAGTCGAGGGGATTATTAAGGGCTACGGTGAAGGAAGCGTCGGGGTACCTTATTTCCACAGATCCCGCCTGACGCATCTCACGCGTTAAAGGATCGACTAGGGAGAAGGTGTAGAATCCGGGAGTGTCGGGAACCCACAATAGCGACCACTCAGATGTGGCTGGATCGTACACTGGGGTGACAGGGCCACAGAAGGTAACCAC…	789	8	0	Chain A, Backbone Model Of An Aquareovirus Virion By Cryo-Electron Microscopy And Bioinformatics 3IYL_W Chain W, Atomic Cryoem Structure Of A Nonenveloped Virus Suggests How Penetration Protein Is Primed For Cell Entry AAG10435.1 VP1	-	3K1Q_A	Grass carp reovirus	128	7e-30	36	50	-1	Reoviridae
2015	Partial		Sponge_RNAV592	BKZU01000158	GATGATTAAGCTCAGACATATGCACGAGGTGGCAAGCCTCGATTGGCGGACGGGCGGTCTACGGGAACATTTGACGTAACAACTGGAAAGCGTTATTGGTGTTGAAGGGATCGTTGAAGTCCGCTGGAGCGAACGGGCAGAGCAGAATAGTGGGAATACCGACCTGCAACTGAGAGTTCTGGCGAGCCAGAAGGGTATTGAGGAGCGTTTCAAGTCGAATCTTACGGTCATCCATAAACCGTCGCTGCGCAGCAACAGTGGCGGCGTCGATGACGCGATCACGTTCCAGAGCAAGGACGTAGGTGAGTATAACAGCGAGATCAGAAATGGGATGGGTAGGAAGGGGGTTGGGACCGGTCCAACCAGGAGTCAAAGGCGGTTGGCCAGGCAGCACAGCGG…	1318	24	0	Reovirus virion structural protein	-	ADT79740.1	Grass carp reovirus	99.4	5e-19	25	40	-1	Reoviridae
2015	Partial		Sponge_RNAV593	BKZU01000159	GGGATTTTTAGTCGTATCGCGCATTGCAATTAGTGTTATGCCGTCGAGACGTACAAAGCGTAAATCTATAGCTCATAAGGAAAGCCAGGAGGCTGTTGAATCCAAGGATGGAGCAGGAAAGGTTGCAGAAGTGCCAGGTGGAGGGAGTGGAGCCAAAGCCAAACCCGTCGGCGACGGAAAGAGTATTAACATTGCTGCGGCTGCCCATTCGGTGCGGTTTCCGGCAAAGGAGGTCGATGTGGAGATGGAAAAGGAACCTGTTCCAAAAGTACCCCCTATCGAGCAAGGAGCTAGAGGACCAACAGCTGAAGGATTCCGCACAGGTATAGCAACCAGGAGGGGGCTGGACAACATGGCTAACACCAAGGCTGATGATGATGCTCAACCAAATACCTCTAA…	3034	244	0	VP2	-	NP_694470.1	Kadipiro virus	114	6e-22	21	39	2	Reoviridae
2015	Partial		Sponge_RNAV594	BKZU01000160	CCATTACGTATACTCAGACACTCGTAGTGTAACTAAGCTGTCATCGAGCACACAAGTTAAAGATCTAGCATTAGAGTATGCATATCCTGTAAGAGCACCAGCTTTAGGTTCAGTCTTGAGAGACGGAGTTAAGAAGAACACAATGTCTACGGTGGGGTTAGTTTGCAAGCATGACATGCTCATAACTATAGGGGATAGTCCAGGACCACATTACAACAACTACCCTCATGTTGTGGACAACACCTACTCCTGGGATCCATTGCCTCCTAAGTATAGGACCAAGCATGTAATGGATATATTCACGTATGATGATGTACCCATGCTAGTATCTCTGATTGAGAGGAATTATGATAAGAAGATACTCTTAAGGATGGATATAAGAGCTGATAGACCGGACCA…	1822	149	0	VP3	-	AAQ83564.1	Liao ning virus	235	9e-65	33	50	2	Reoviridae
2015	Partial		Sponge_RNAV595	BKZU01000161	GGTGGTGAATGCAGCAGAGAAAGCTGATTTAGTTTTAGAGCAAGTATCTACTTATGCCACTATAGCTAGAGATACAGCAAACTTAGCTGCTGATGCCGCGGAGATAATACCTTTTGGCGCTTCAGCAGCAGGAGTCATCCGCACAGGTGCTGACACAGCTGACGTGGTCGCTCAAACAACAACGACGATTCAGCGTTCTGGCATTACAAAATCATTAGGCAATGTGATAACGAACTTACACACTGGTGAACTCTCACCTGCTGAACTATTGACTCAGTCAATGGCTGTAGCTAAGGATGTTGAAGGTTTGGTTAACGAGATGAAGACTATTCCGATGCGCAGGGAGCGTAGAATAGATCTGACGTTCGCGTCCGCATCTGATCCTACATCAGTTAAGCA…	969	24	0	VP4	-	YP_460029.1	Liao ning virus	58.9	5e-06	32	49	2	Reoviridae
2015	Partial		Sponge_RNAV596	BKZU01000162	GAATAATCTACGACTTAGTTAGATTTCTAGTTAGAATCGTCAATGAATGTCACAGAAGGCGTCATTCGATACTAGGTGGATAGCAGCTGAAACAATACTCGAGAGAGTTAAGCACAGCTGCTTCAAAGTTCATTTCTTATATCGAGCACGTTATTTACAATCGAGAGAAAGATTAGTATACTTCGATGTACCGATCATCATCCTTTCCGCAGCCAACTCCGTACTTATTGCTGGCGCTGAGAACTTTCTTGATGGAGATATTGTCAATGTTACAACATGCATGCTCGCTCTGGTTGTCGGGATTATCCAAGCCCTCAAGACGTTCTTTAAAGTCGACGAAAATAGAGACAATTGTCTATCAACCTATAAGGATTTGCATAGACTTTTTATTACAATATC…	847	32	0	VP11	-	YP_654554.1	Micromonas pusilla reovirus	189	2e-56	51	73	2	Reoviridae
2015	Partial		Sponge_RNAV597	BKZU01000163	GAATAAATAGCTGAGTAGTTGATACTTATGTTATGGTTAGTCAACCGACCTATGCTAACGAACCGAGACCCGAAGTTGTTAGTGTAAGAAGGAGTATACCAGTTTTCGGTCCACCAGTATTTAATGCCAACGCTACGAGCGACGCGCCACTGACTGGATTGAGAACAGTGCCCGGTAGACGAACTAGGTACATATACAATACTCTTGCTAACCCCACGATCGGACCGATTACGCCCGAGGCCGTAATATATACGGACGGTGGTGAGACCAGACTGATAGCACAGCATGCCACCGAAGCGGAAATCAGCAATATCACCAGCAGAATTCAATCTTTCATGGGAAGCGGCAGAAATAATCCTAGAGCGCATTAAACATTCGTGTTATAGGAGTCACATCCTT…	1112	44	0	VP11	-	YP_654554.1	Micromonas pusilla reovirus	190	1e-55	52	73	1	Reoviridae
2015	Partial		Sponge_RNAV598	BKZU01000164	GAAGAAATAATGCTAAAATAACCATAACAAGATGTGATAACTTTTTGGAACATGGACTTTCAATTCATTGGCGATAAGCACAAAGTTGCAGTATGTAAATGTACCGCGGAGCAATTCGTCAATGTGAGAAAACTATGGAGCAGAAGCACTGTCGGAGTAGTGACAAGTGGCGGAGAAGGAAGATATCGACACAAGGTTTATAGGACCTTCTACGGAAAAGGGGGTGGATCTAGTGGTGGTGATATCTTTACATGCCAGAGAGGCAATCGAAGTTGTTGGAACAGTCTCGTAAAGAAGATTCATATTCTGCACAGGAAAGTGTCTGGAGGAAAACACTCTCGTTTGGACGTGTACGTTATCTTCGAAGATAAAGTTGAAGGTGACGAGCTACTCTTCGAG…	2986	206	0	VP2	-	YP_654545.1	Micromonas pusilla reovirus	83.6	2e-12	23	40	1	Reoviridae
2015	Partial		Sponge_RNAV599	BKZU01000165	GATACGTGTCATAATGCCAACCGTACTAACGTTGTGATTCCTAACTTTCTGTACTCAGGGTAAGACCTGGCAGGGGTGCGAGGATCAGACGCTCTCCGTTTTTCAGAAGTGCGTATGGATCGACTACCAGCTGACAGGTAATATTCAATTCAGTGTAGATAAGCTCAAGAAAAGTATGCACAAGACCGCTTTGGAATTTTCCATCCAGTGAAGAAAATTGCTCGCCATTTCCATCAAAAACACCTGGTATACTAAGAAGCTCCATAATGGGCTCCTTAACGCAACAGCGTAACGGGACAGGTGCAGAACTATAGTCTTGAAGATCAGAGAGATCACGGCTCTCGCCGATTGAGGCGTATTCAGCATGAGCCCGAGAGGTTTCGGTTTCAGAGAAACCTA…	1801	163	0	VP2	-	YP_654545.1	Micromonas pusilla reovirus	101	1e-18	24	40	-1	Reoviridae
2015	Partial		Sponge_RNAV600	BKZU01000166	GAATATCTTATGCAACAATCATGTCAAAGGAAACGTCTGCATTTAATGCAGAACTATTACACAGATATGAGGCAATACGAAGGCTTGTTGAAGAAGGGAAAACCGTTGTTCGTCCAGAGGGAGACAAAACGTTTGTATCTATAAGTACGCAGGGCACAGCCCAAATGCGTATGATGGATCAAGCGATCGACCTCTTAATGGAGGAGATGTCATCAATCCCCGCCGAGGATAAAAGCTGGGTGATGGGGACAATTGAAGCATGGTCCGTTGCTGATCGCGAAAGTGAGGCTTTTAAGCTGACAAAGGATGGTTTCTTTCCAACAGTGATCAATGAATACGGCAAGGACGAATTTCCTTGCAAAGGCCGTTCTGCAGTGATGACGCAAGCAGGAATGGATA…	1781	48	0	VP2	-	YP_654545.1	Micromonas pusilla reovirus	279	4e-78	35	51	3	Reoviridae
2015	Partial		Sponge_RNAV601	BKZU01000167	CGTGCGAGTGGTTGGCAAGAAAGGGGAAATCCCTTGGAAAAGCCAAAGACAAAGAGATGAGCTTACCAGCCTTGTGTAAGGCGTGGCTTTCTGGAGATACATCGTTCAGGAAGCCACATTGGATATCACGATGGTCTGATCCCAGACGTTGGGGAAGAGAGAAGGCGTACGATTACATCACAAACGATGAACTCGACATGCCAGCGCCCGATTCAATGGGTTTAGCAGCGTGGTCCTCAGAGTCTATCCGACCAATCCGCGTCGGAGAGGAACAGGAAGGTGGATCAATGCAGATGAAAGAAATCTCCGTTGATGAGACGCCAATGCCATTTATTGAGCGTAGTGACGGAGGCTTCCCGTACCAAAGTTCTGCACTGACGACCGTGGGGCCACTACGAT…	685	4	0	VP2	-	YP_654545.1	Micromonas pusilla reovirus	100	9e-21	37	54	3	Reoviridae
2015	Partial		Sponge_RNAV602	BKZU01000168	GTTCAAGGAAAAAGCGATGATAGAAGCGGGTCAAATATCTGGTGGACGAAGTAACGTTCTCGCTGAACGTGTGATGAAGAAATCCACTATTCACGAAGGCTTTAGAGTTGGAGCGGATGTCTACAAGTTCTCTATGTCTTCGCCATCACGGGAGCTCGATGTGACATCTTACTGTATCAAACTTCCCGTGAATGGAAATGATACATTCGACTTGATTGAGTACACTTTCGCAAATCCCACTGGAAGAGTTATGCGTCGTTTCAATCAAAAGTGGCACCCTTACTATTACATGCCAACTCCTTTCCGTATGCTCATGTCATTGTTAGGAATAAACACTGAGTCAAACCAGTATTCACCACGTTCTCCTTTGAAGGCCTTCTCACCTGGTCACTTTCGTTC…	840	19	0	VP2	-	YP_654545.1	Micromonas pusilla reovirus	100	5e-20	28	45	2	Reoviridae
2015	Partial		Sponge_RNAV603	BKZU01000169	AAATGTAGGCGTGCCTCGATCTCCTCCCGCGTGAAACCAATATGTTCGAGTAGGGCGATCTGGTCCTCCTTGGACTTAGTTTTCTTCAGCGCGTTAACGACTTCTTCCGCAGTCAAATCGGATCTGAAGTGGCCCGGAGAGAACTTATTCATGAAAGTCTTAATCTTCACTTGGGATTGGGATGATGGTGTAACTCCGAACAGAGACATCGTCATCCTATAGTGCCTGGGCAGGGAGAAATACGGATGCCACATCTGAGGCAAGTTAAGTACCAGCCTAGATCCCTCATATAGAATGAAGTTGTCGGTACTTTTCTTGGGTAGCTGTAGACGGAATTTTGATGAGAAGCCGAATTTGATCGTATGGGTGCCTATTCGAAAACCTGTATGAGTAGAGGAC…	723	15	0	VP2	-	YP_654545.1	Micromonas pusilla reovirus	82.8	2e-14	29	47	-2	Reoviridae
2015	Partial		Sponge_RNAV604	BKZU01000170	ATGCTTTTGAACACCATCGACAGCTGGGACGAATCCTATTACCATCAGACAGTTCCTGGGTCACCAGCTCAGCTTCTGAAGGTGGACACGCAGCCATCAGGCGCGCTGACAACCGCAGTTGATAACTCGTTGACGACGATGGGGATGCTTCATATGATGGAGAGCCTTACTGGAATCACGCATCTCAGGAGAGAGGTATGGGGTGATGATACCTATATAGTGATCAATCCGGGGAAGTCGACAGAGGTGGTTAACACTATTCAAAAATTGGACGAACTGGGCAAGGAGGCGGGCCAAGAACTAGGCACCGTGGAAGACTCAACCTCCGGCAGATGTGTTCACTATCTTCAGAAAGTATTTATCGGCGGTCAAATTTTCCAGCGTAGAATGGCTTATGAT…	754	8	0	VP2	-	YP_654545.1	Micromonas pusilla reovirus	158	1e-40	39	54	1	Reoviridae
2015	Partial		Sponge_RNAV605	BKZU01000171	GATTGTTATTCCTTGAGAAACCAGTTACTTCAGCTCTTGTTTTACAGTAAGAGTAAATACCGGTATCGCGCCTAGATCAAACACAGGTGTTGTTTGAGTTATGGATGCTAACGCAAAGTTGATCTCATCGTACAGGATGTTCACAAACAACATTGTGATAATTTCGACGGCGTGGGAATGATCAGTGATAAGGTCCATACCGCTCACGAAGCCCTTAACGAACAATTCGTTTATACGGGTTAGGGACACACACTTTGTCACGTCGGAAGCGGAGGAATAGTCGGAGATGCGAGCTAAGTCCTTCTTAACACCGAGAACTTCAAGATCTTTTGCCATAGCCAACCACTCGGCCTCAGTGAATCCAGCCCTACGAGCAACGTATCGACGATGTCCTTCGGC…	695	8	0	VP2	-	YP_654545.1	Micromonas pusilla reovirus	66.6	5e-09	27	45	-3	Reoviridae
2015	Partial		Sponge_RNAV606	BKZU01000172	GGCGTTAGCACGATAAGGCGCGTCCGTCTCTCCATAAAAGGGAGCCAACACGCCAGTGAGCAGTGTCAGGTGTGAATCATAAGATAGCATGCGCTTATCAAGAAGCAACAGATATGCCATACAGCACATCGGTCTCAGGCGTGCGATATCAGCTGAGAGCATTGATGTGAAATCAATATTCAACTCACATGCATATCCAGCAGCGTAGAAGGTGGTCAACTCGCGACACATCTCAGCAGCATCACCAGAACCCAGTTGATTAAGTTTAGCAACTGTCTCTTGGACTTGTCCACGCGCCGGGAAGCTCAACATCACTGCAGATGGCGTCAACGTATCAGTATAACCACGAGCTACACTGATCGATCTAGCGACAATCTCATCGTATAATCTCAGATCGTT…	1540	34	0	VP3	-	YP_654546.1	Micromonas pusilla reovirus	61.6	3e-06	24	37	-2	Reoviridae
2015	Partial		Sponge_RNAV607	BKZU01000173	GAATATCTTACTGTCTTTTACAAGCATGGGCATAATCAAATCTGATAGTGAGAGCAAGAAGAGCAAGAACAATCAAATTTATAGACGACTATTTATTTCTAGGTTTCGAACATTCATGGGAGCCTTTACAGTTGGCAACTTCCTCACGGACATGGATCCAAATGCACATCTGATGCGCAAAGCGCATTCACGATTGAAGCTATTGAGCAACGCTGATCTCACGAAAATGTGTGAGGAATTCGGATACTCTTTAGAAAAGGGTCTAGCCTATGTCGAAGCTGTGACGCAGATGCCGGAGCATATGCCAGGCTCGTTGGCCTACACGTCACGAGCGCATCCTCTCCCAACCCATGGACCTACAGAGGTGGACATCTTAAACATTCGTTGGTTCGACAATGC…	1561	56	0	VP7	-	YP_654550.1	Micromonas pusilla reovirus	103	5e-20	29	47	2	Reoviridae
2015	Partial		Sponge_RNAV608	BKZU01000174	TGTGCTGGCGGAGATAAGGTAGTGATCTCAGCACTGATTGAACCACCTCGTGGTAAAATCAGATTGATCAAGAGTCTGACTGATCCTAGGGCTAGGAAGATGGCTGAAAAAGTTTTTACTACAGAGCAAATAGAAGAAGCAATTTCAGTTGGTAGAACACATCTCTTTCGAGCGAGTTTTACCGACAAAACAGCCGTTGGTATGGTAGGAGGAGACGCTTATTTAATTCCGAGTGTCGCTCTGGAAAAATATTCCTTCACTAGTCCAGGTCAGATTGGCACCCGAGAAGTTGTAGGACCCAAGGCACCACGGGCTATCTTCATGGTAAGAATAGGAAACTATGCTATGGAAGTACCATATTCCATTGTATTAGCGGATTTTCAGAAGAGATTTGAGACA…	927	8	0	VP1	-	AQU42768.1	Morris orbivirus	60.5	2e-06	29	47	1	Reoviridae
2015	Partial		Sponge_RNAV609	BKZU01000175	CTGATTCCACACGAGAAGGAACAGCTGTGTGTCTGATCTGCTGCACACCTGGGTGGAAAACTTGTTCCGTTGCAGCAGTTGCGATGATCTGTTGATAAGGCGGGAGTTTGAAATCCCACATCCATGCAGCCTTTTCAATAAGCTCCAAGAGCTTAGGATCAAAGTGTTTGGCATAATAAACCAATGCCAGATCAGATGAACCAATCAACATACAATATGGATTGATTCCATAACCACCAAATTCACGTGGTGTGAATAAAATCGTTGGTGGAGGGATGTAAATGTGGTTCACACCCTTGATCTTTGTGTCATACCAGAGCACGCACTGCGAAAGACAAAGACGCAGGGCGTTTGCATGCGCTTGTTGCCCAGAACGTGAATGATATGCGATATCACCAG…	1090	23	0	RNA-dependent RNA polymerase	RdRp	ABF67520.1	Rice gall dwarf virus	79.3	2e-12	29	47	-1	Reoviridae
2015	Partial		Sponge_RNAV610	BKZU01000176	TGCATAGATCCGAGAACTCCGAGCTACCAGTGTATTCACGTCAAAGCATTTGTTACACATGGGAACATAACCAAACTTCTCAAAGCACACGGACGTAAGGGGATGTATGTCATATGGGACTTACGCAGAATTAGACAGCCATCCGACACGCAGAGAAGGTGGAACCAGATAGTTGCCGAAGAATGGAAGCTGTTGCTGGCGTTCTGTGAAGAGGCGAGACGGCAGTATGGAGATTTCAAATATCATGTGAAGTGGCGGCCTGATTACGATGCGCGCGTCACATCGACCCTGGGAGGAAAACTGTGCGTACAAGCGTTCTCAAAGATCGAATCAGACGAGCTGCGTGAAGTTGGTACCTACAGCGGGAAAAGCGTCAATGTAGATACGAGCGAGGTTTTG…	582	7	0	guanylyltransferase	-	ADU86621.1	Scylla serrata reovirus SZ-2007	125	5e-30	39	58	1	Reoviridae
2015	Partial		Sponge_RNAV611	BKZU01000177	ATTCACGGATGTTGGAACCGTCGCCATATCCAAATTTTGTAGCTTGCTCGCGCTACCTCCGAGGTATAATTCGTACTTTGAACCTGTACCTTGGCGCGTCAATCCCGTTCCCTGATCGACCTCTGACTGTAGGTTGAGGTAGTCAATCATGTGATCGTATGGATGGATTATCTTTATGTTGTCTTTATGCCGATTCACCCAGTCGTCGAAAGGTATTGGCTTTATATCTACGTTTTTGCTCCCCTTCTTCATTGGATACAAGCGTTTCGCTTCCTTCAGTACGTATTGCATCTGTCTCGAAAGTCCCATCTCACGTTCTTCAGGCATGATCAGTCTGACCACCGTTCTAGGTAAATGCTTATACACCACGACGTACATGATGTTCTCCTCCAGTGGCCT…	837	14	0	RNA-dependent RNA polymerase	RdRp	ADU86620.1	Scylla serrata reovirus SZ-2007	135	5e-32	29	49	-1	Reoviridae
2015	Partial		Sponge_RNAV612	BKZU01000178	GAAACTCGCGTTCGCCATCAACGCCAGGAAAGGGATGATCGGAACAGGCGGTGCTGAGTACCTAAAGAACACCTCAATCCTGGGCAACATCAAGGCGGTCAACCAAGTGAAGTTTCGTGGCACAGAGAAATCGGATCTTTACCATGCTAGCCTATCGGAAAAGGTCACAACGGTCAAAGATATCACGGAGTTGACGATAGCTCGTGGATGCGATGAGACGCGCGCCTGGAAATGGAATCACATGATGGCGCTGATCGACACACAAATACGCGCAGGAGTGTATCGCGTACACTGCACTAGCACCATTTTCACCGGCATGGGTAAGCTAATGTTTGGTGGAACGCTGAATAACCGGATGCTTATTGATCACTTCGGCGCGGATGGCGGATGGGAGTACGA…	1364	28	0	VP1	-	AEQ75466.1	Scylla serrata reovirus SZ-2007	385	9e-118	44	66	2	Reoviridae
2015	Partial		Sponge_RNAV613	BKZU01000179	ACTTAAAGGCTGATTCTACTAGGTTATCATCTAATTCATAATCGTTTTTCAAGGAAGATATCTTACCGAATATCCTCCGTAGATTATTCACTAGCTCTAACTCTTCGCTTTCTAACCCATATTCATAATTGAATGGCGTATTACGTACCGTTAAACAATAATGACATATTCCCATACCACCATACGCTTTTGGAACAGCAATTAGCATCGGATGCACGAATGCAAGTATCCTATTGCTCGATTCTCCATCCACCATCATAATCCTATCGTTCTTAAGCTTCGCTCTCCCAACTCTATATGTTAGCAGAAAACCGCAATACATATACGTCAGTAGCTTGGCTAACTCATGAGAGAACCCTCTCGTCACTTTCTCCATCATCAAAGATGAATAGCTCACGC…	931	15	0	VP1 protein, partial	RdRp	AHX25713.1	Wad Medani virus	114	2e-24	36	51	-1	Reoviridae
2015	Partial		Sponge_RNAV614	BKZU01000180	TTAATGTCGACAATATATTGCGTGGACACATTCCACCATGTGGCGTAATTTTACGGCCACGTACTGCTCCATCAACATCTAATGTTGTGTTCGCTTCTTTTTGGCGAGCACCAGGCGATGATTTCTCTTTATCTTATCTTGTAGGGGTTCCACCTTTGGTGAATCTTGAACGATAAACTCTGGGCCCGCACACCCCGTCTCCCGACGGTACACAGCCTTAGCCCCAGGGATCTGTATATCTAAACCGCGTCGCACTCAACAGTAGAAAGCTCCAAGTGGAGTCTCATCACATATGACTTCGGAGAGTGCATCAGTCACTTCATCTGCAAAAGCTAATTTCTTGTGAATTTCACAAGTGCCGGCAAGAAACGCTTCCATCAATTTGGAAAAACTAATCTC…	935	306	0	structural polyprotein, partial	-	AKA63264.1	Cricket paralysis virus	67	1e-08	53	72	3	Dicistroviridae
2015	Partial		Sponge_RNAV615	BKZU01000181	GGTTATCATAGTTCTTATCAACTATCAAGCAATTGTATTTATCCTTAAGATAAGGGGTCCACCAGGCTCTATTACCAATGCAATGAGTCGGTTCAATATACACCATAACTGAACCAGTTCTCAACACACTAGAAACCCTGTCTGGAGCTTCATTACCTTCCACCACTACAATTACTTTTGACAACCCTTGTTCCACGTAACTCTTCTTTTCAACAGTGATCACGTCCTCCCTTACAGCAAGATTACCTTCTAAAGATCGACAAACTCTATCTAACTTTGCAGTCAGACCTATGTCACACTCAAAACCGGTATCAAGTCTGAGTTCCAACTTCACTTCATTCAACCATGCTCTCGCATTATCTTCACTCGTCGTACCCATGCCTGTCAGACCTCCTCTGA…	1386	15	0	hypothetical polyprotein	-	BAU79520.1	Diatom colony associated ssRNA virus 1	124	1e-26	29	46	-3	Flaviviridae
2015	Partial		Sponge_RNAV616	BKZU01000182	GGGTTGTATTAAATGGGTTAAAGAAAATTGGAAAGGCAAGATGGCTGCTTTAACTGGTTCCCCAGATGATGTTGACTTTGTTAGAGATACAATGAAAGCTTCTAAGTTTAAAATTACTACTAAACGTCTGAAGCAGACAGAGCCTCTAACGGTCGACGACGTCATTAAAGAATTGAAACAATCAAAAGGCAAGAGAGTTATGGTGCAAGTACCAAGTATTAAATTCGCAGAGAAGATTAAGTTGAAACACAAAGGTTGTCATATTGTGTCGGCGGAAAGTTTGAAATCAAAAGATGTCGGGAAAGTTAGGGATTTGTTAAATTCTGGCAAAAAAAACGTTTTATTGTGTACAAACTCCGTTAATTTCGGTGTGACTCTTCCCGTAAACAACCTTATAAT…	633	8	0	hypothetical polyprotein	-	BAU79520.1	Diatom colony associated ssRNA virus 1	76.6	1e-12	27	50	2	Flaviviridae
2015	Partial		Sponge_RNAV617	BKZU01000183	ATTACGTGTCCAGTTTAACATTTCATATATTACTCGTTCTTCTAAAGGAGCAATATATCGTTGCAATTCTGAACTATAAACAAAAGATCTTTTCAAAAAATTCACATCATTTAAACTCCGATACTTTATCATTTCATGATAAAATTAATAATATCACTTAAGGAATAAGCAAATAGATATGAATGTACCCGACCCGGATGACGGTGAGGCAATTAGAATAGCAACCGCGTCGGTTAACAGTTTGACGCACTTTGGTGCCACTAGGACGACCAATACGTGGCTAAATGCTTCTGAGGCCGTGATAGACAAGACAATTAACCTGATGTGCAAGAGGGTGGGATTATACGCGATAATAATGCCCAGCGGTAGTGGAAAGACGTTCTTATGCAAGGAGTTGAG…	3614	252	0	putative RNA-dependent RNA polymerase	RdRp	AJA37498	Persea americana chrysovirus	434	2e-129	30	48	2	Chrysoviridae
2015	Partial		Sponge_RNAV618	BKZU01000184	GGGGCTTCCCCGTAAAAACGGGAAAGCGGGTAAGTTAGAACCTAGCTCCAGCCTTGATCTTTAACAAGGTACAATCTAACCCATTAGTTTGCATGGCACCGAGAGGTTTACCTCCTGGGAGAGCAGACACAAAAACCAAACAAATGGCTATCAATAAAAATAAAATAAAGAAAGTACTAAGTACTATTCTGAATTCTATAACATTGACTGATTCAAAGTCTAACGACTTATCCTCAAAACAGTTTTCGGGTTTCTTTGATACCTATGTAAATCAATTCGAAAAGACATTAAAATACAACGGTAAGAAATACACCCTGGAACTATTCAAGCTATTGCATGATCAAGCGTCTTGCCTCGCACTTGGCGAACCTTTTGAACCGATCCCTTATCATAAGAGCC…	1966	64	0	RNA-dependent RNA polymerase	RdRp	CAJ32468.1	Ophiostoma mitovirus 3b	177	2e-43	29	47	3	Narnaviridae
2015	Partial		Sponge_RNAV619	BKZU01000185	GATGAATTTGTCTTGGATGAAGACACTGCTGAGATATGGATGAGCCTTGCTCGTCAAGTCTGGCCGGCGCTGTTGTGTGTTATCCCTGTGTTGTTGAACCAGTGGAAGCATTACAATTTTTGGTACGCTGTTATGATGATCGTGGTGATCATCGCGTCCATCCCGCTAGGCTACATGTCTTTCGCCGTTGGCGTGCACAATGGGCTTATATGTATGCTTGCCTTATTGCACAGCTCGAATTCAGCCTACCTGGTAGAAAGTGTATGGTCCATGGTCATCATGCTTGGTGTTCTCTTTAGCATTTTTGTCACTCATGGTGTGTGGCAGCTTGGAGTACTTACTGCGTCGGTTTGTCTCTTTTTTGGATACATTTATTGGTGTTTCTACGTCAAGCGTGGA…	1569	37	0	unknown	-	ACQ91606.1	Phytophthora infestans RNA virus 1	122	6e-26	31	47	1	unclassified ssRNA positive-strand viruses
2015	Partial		Sponge_RNAV620	BKZU01000186	GGGGTCGTGCCTACGTATCCTGTACATAGGCACGATTTGAGTCGGTATGGTATCCGCTCTTGCCTGGCAACCCCAGTTAGGTCCCAGGGTGGCACCCTTACGGTTTTTCATTGCCGTAGGGCGAACGCGCTCAAATATTACCAAATATTGATAATATTATGACCCAACAATTTAATACTAACAAAGGGGATGACATTAAGTTAATGCTATCTACCGTATTAGGATTAAAGTGTGACCATTTAGTTAATACCTGGTTCTCCCTTTACACTTTCAATGTAAAGCATAAAGGAAAAGCCTACGGAATCGCCTATATGAAAAGCCTGCATACGCAAGCTATTCAATATAGTTTGTTTCAGGATATAGATCCTATAGCGTTCCGCAAGAAGGATAAAGACGGCC…	2317	96	0	RNA-dependent RNA polymerase	RdRp	ALD89125.1	Rhizoctonia solani mitovirus 6	133	8e-29	31	46	3	Narnaviridae
2015	Partial		Sponge_RNAV621	BKZU01000187	AAAGGTTTAAACAATTTTCGGTTTGCTTTAACCGAAGTGTTATGGGTACTTGTAACCATCTTCCCTTTAGTTCAAAAAACAAAAGACTCCTTTCCAAGTGTCTTTATAGGGCTCAAGTCTCAGACTTGTCCCGTGTTTATTGGATAACTGTCTTTAATTGCCATCGGTTAATCTTGACCGATACAATTAATGACACAACCACCATAACCAGTGGTTTTAAAGGTAGCTTGTGGAGGGTTCTAATTAAATTAGAATACCTTTACAAGGCCACAAAGTCTTTTAAATCAACTTACGTTGAAACTAGTTGGTCTGCCAAATGGAAATGGCATATTAGTGGAGCTTCCGGACCTAATGGTTCAGTCGCATACACTAGACTAGTTGAAGATTTCCAGGCTATAA…	1929	23	0	RNA-dependent RNA polymerase	RdRp	AHX84129.1	Sclerotinia sclerotiorum mitovirus 2	147	2e-33	37	56	3	Narnaviridae
2015	Partial		Sponge_RNAV622	BKZU01000188	ATATATTATATATATATATATCTGTTTGGTAGACAGGCGTACGCTACGCTCCCAATCCCTACCCATTTATGGCTGGGTTAGCGCAATATGATATTTTAACCAAGTTTTAAATCTTGAAGAAATAAAATTAGTTTATATTTTAATGAATAAAATAAAAAATAAAGTTAATTCTTCTCCATTTAAAAGTTTAGTTAAATTACCACTACTAAAGTCCTCAAAGCTTAACATCGATGATGTTAAGTATTTTAAGGCAACCGTTTCTTGAGTTAACGAGACCTTTTTAGGCCTAGAAAACATAAGTGATACGATTGAGTCTTTCACTAAAACTGTAGTTAATTGGGAGCGCACACGAGGACCTGAATGGACAATCAAAAGATTAAAACTCTTAAGATTGTATAT…	689	17	0	Pol, partial	RdRp	AHE13865.1	Sclerotinia sclerotiorum mitovirus 9	59.3	1e-06	34	51	2	Narnaviridae
2015	Partial		Sponge_RNAV623	BKZU01000189	AAGAAGGGGATATCCCTCATTTAAGAAAGATTTCACATGTTAAACAACCAGATGGTAAATTACGCCCAATAGCGATTTGTGATTATTGATCTCAATCTGCGTTACATCCTCTACATAAGAGTCTTTTTAAGGCTCTAGAGAATTTCTCACAAGATTGTACCTTCAGTCATGGAAGTGCGCGTCCATCCCCGAAAGGGAATTGATGCTACGACCTTTCTGCAGCTACTGATAGATTCCCTATTGATATTCAATATGGTTTTCTAAAAGAGGTTATTGGTCAACAAAAAGCTGATGCCTGACGTCAAATAATGGTTTCAAAGAGTTTTAAGACTCCAGAAGGAGATTTTGTTGCATATGCAACTGGTCAACCAATGGGGGCTTATAGTTCTTGAGCCTTAT…	833	7	0	RNA-dependent RNA polymerase	RdRp	ALM62243.1	Soybean leaf-associated mitovirus 3	186	9e-51	48	60	3	Narnaviridae
2015	Partial		Sponge_RNAV624	BKZU01000190	CGAGAATAGGAGAACTGGATGATGTCATGGTGTCACAGTGCGAACGAAGGGAAGGACGATAGTAAGCCTAAAGGCTGACCTACCGCCCATCTCAACGATTGTCCTGTGGCCTTTACTAAGAAGGTCCGATCCGTCATTACTCTATGTCAGGCATCACCTAAGGCTTGACCTCCCAGTAACTCCAATCTGAACCTCTGCATTTCTGCAGGGATTCGATCGGAAGCTGCTGTTAGATCAAAACAATAAGTAGGTTTTCCAACAGAGTCCAATATCAAGGTTTTAAACCCCTTGTCTTGGTTCGATGTTGAATCCGTGCTTATTGCCCGAAGGGTGTTATACAAGGAAACCTGTATAACCTTCAACGATGTCTGACTCCAGTAATCAGCGATGGCGAACACT…	614	10	0	RNA-dependent RNA polymerase	RdRp	AEP83726.1	Tuber excavatum mitovirus	115	3e-26	37	50	-1	Narnaviridae
2015	Partial		Sponge_RNAV625	BKZU01000191	TACTATCCCAGTAGGCTTTCACAGATGCGGGGATATGGAAATCCCTATCAAAAAGACGCACCCATAAATCACCAAAATTTGGGATCCACTGGTTGCCTATACCTGCATATAATCTTTTGTAATAGCATCTGATGCATTACTAAGATCGGCGTAGCCATAGAAATCATGCTTATTAAGATGAAGACTATGTGCTATTTCCGATACCTTAGAATGGTCAAATGTACAATCCTCGCGGATTGTTTTTAATATTGCCATAAGATTTCTATGAAAAGGTGCTAGCAGGCTCTGGGTCAAGGAATCTACTATTGCGAAGATACGGGGTTTCAATTTCCCGCCTTCGAAGGTTAAAGAATTTTTACCTACGAAGAGTTGGCGATTTGAATCTACCAGATCCTCGTA…	1319	24	0	RNA-dependent RNA polymerase, partial	RdRp	AIS37552.1	Valsa malicola mitovirus 1	79.7	1e-12	28	45	-3	Narnaviridae
2015	Partial		Sponge_RNAV626	BKZU01000192	GGGTATGACCATGGACAAACTAATATTGCATGCCACAGCCACCGTTGGATTAACAACAAGCTTAGCTCTTACCATTCTATATCACGATTGGAGACGCTACCGAGACTATCGCATTAAAACTATAAAACAATCCGATGATTATACCATACCTGCGTGTGATGACGCAGACACGCATGATGTGCTTGTTAAATGTGGCAAGTACATCACCGTGGTCTCACACCGTGTCAAGGTGAAATTAGGCACACCAACGTACACTGCTGCAAACCGCCGTGTTGTGCGTGAAACTGCCGCCAAAATGATGAAGAGCGATGGGCACCGACCTAGTCACATAGTTCGGGACCTACCGCAAGTCATCAACTTGGTTTTCACCCCAACCACGGGTGAGATTGACCTGGCCTA…	1411	44	0	polymerase-associated protein	RdRp	YP_007517174.1	Furcraea necrotic streak virus	276	3e-81	39	54	2	Tombusviridae
2015	Partial		Sponge_RNAV627	BKZU01000193	GATAAAAAACCGAGACTACTTCAGGGTTCCCGGTGATTTATCCGCCTAGACCGGCTCCGGCTGGTGTTGTCCTGTAAGAAGGACCATGGTGAAAACACGATCGTGTGTGGCTTTGGATGCTGGCATACGCGCACTCCGTGACTGGATGGTGCGCATTATTTGCCGGTTGTGAGGTTGATGATCAGCGAGGGTTCCTATGACCTGGCAGTGACTTCCCATTATCCTTATAGTTTTATTACAATGAAGGCTATGTCTACAGCTGCCGTTTCATCGGGCTCTCCGCTGATCTGCAACCTCTCCAACCGTCTCAGCACCGGGGCCACGCACGTGAAGGACCACTCCAGGAGTGGTGACGACAAATACCGCCGCTATGCGGCTACATTCACCTCCCGTGCCCAA…	1295	95	0	putative coat protein	-	BAU71113.1	Alternaria arborescens victorivirus 1	172	1e-43	38	54	1	Totiviridae
2015	Partial		Sponge_RNAV628	BKZU01000194	GTAGCGCGAAGTCTTCCTACCGCAGTGATACAGTAGGGGACGAGGGTGGTACCGAGCAGTCCCAAAGCAGCCACCCTGCTACTCCGGAGCTTGTAACAACTCATGGTTGTGCGCCGGCACCTTGCTGTGCACCGACGTTGCCATGTTGTTGTGGTTGGAGGCCTGGTTGCAACACCTGCCCTCCGTTATTTGCGCCACCAGCGTTGACGACTTGGGCTGCTTGAGCACCGCCGTCAGCACCGTGACCACCTCCAGCTGCTTGTTGTTGCAGCCCACCGTGAGGTTGAGCACCTGCCCCAGCGCCACCAGGAGCTGCTATAGCACCCTGGTTCACCGGAATTCCACCGCCTTGGCCCGCGCCGACTTGAGGTTGCACGCCTACCCCTCCTTGAGGTTGGT…	2218	39	0	putative coat protein	-	BAU71113.1	Alternaria arborescens victorivirus 1	187	2e-46	34	49	-1	Totiviridae
2015	Partial		Sponge_RNAV629	BKZU01000195	CAACCTTGTTCAGCACGCAGCAGTCGACAAGGACGGGGGCCGTAGTGCTGTAGACCACAGGCTGATCAATGTCGCTGCCGCGGTAGAAGTGTGTGTCCACCACACGCATGAAGTCCAGAGGGTCGTCGACGCTGAGGCGCGCGTTAAACCCCGTCAGCCCAGCCATTTTCTGAACTGCTTCTGAGGGCTTCGGAATCATTGTGTCCCCAGCCACCCAAAGCAACGACCCCCACGTCATATTGCGAGCCATACGCGTACCAATGTTGCCGTTGCCACCCACACAAACAAACGTGGACGGGTCTGACTGCACAACCGCCGTGGACCCCAGCCCGTCCCCCGGGTTGTTGGCAAGGTGCACGAAACCACGCACGCGCCTCATGCTGTGGTAGATGATCTTGG…	757	23	0	coat protein	-	CCC42234.1	Beauveria bassiana victorivirus 1	79.7	2e-13	31	46	-1	Totiviridae
2015	Partial		Sponge_RNAV630	BKZU01000196	CGGCTGCGGTCACTGCTGGGAAGTACGCAGGTGGTAGGGGTAGAGTGGTAAGGCGTGTGGGATCGGGCAGGGTCCCGTTGGCTATCGAGGTCAAGCGTGGTGCTAAGCCCATGCTAGCGCAGTTCGGACAGGAAACACACGTGCTGGTTTCGTACTCGCCACGATCCAGCGCGAACGTGACTACGAACTTCCTGCGTATGGACGGCGCCTATCACAAAGCTTACACCCTCTACGATGCAGATTACGAATATCTCTATGTCGCCACCACCATGGCGAAGACTTTCACGGGGCCAGAGTACCTAGCGCACATGCGTAATGCACCGGTGTGTGGCGAAAGCCTCACAATCGGTCACGTCTGCGGGCAACACGTGCTGCACGACATGTTGAACCCGACCTCGC…	1484	21	0	RNA-dependent RNA polymerase	RdRp	YP_001497151.1	Black raspberry virus F	252	1e-71	39	54	3	Totiviridae
2015	Partial		Sponge_RNAV631	BKZU01000197	TGATCTGAGTTCCAATAACAACTGCTCGCCCTACGCGGGCTCCAAGACCTGAGGAGCGGACCCGTGTGGGCCGCCCCCGAACGTTCTTCACGTCCGATTTGCACGTACTACTACTACATCCTCCATCCTCCTACCCCCGTAACCCCCGGGGCAAAGGGGCCGATTACTGCCGGCACAGGTTCCCTGTTTTGTGACACCTCCAGGTAGAGGCGTGGTGGTAAAACCATTAATAACTGTATAAGACTTTCGACAACGGCGACTCTGTCACAGCTTCTGTTGCTAGACTCAGCCAGTAATACGCGGTGGCTTTAAAGTGCTGGCCACTCCTGAATTTCCGGCCTCTTGCAAGACGGCGATCTAGGATGTCAACAGCCGCAGCCCTCGCAACCCAACTAAGCT…	2767	133	0	RNA-dependent RNA polymerase	RdRp	ANZ93871.1	Culex tritaeniorhynchus totivirus	188	4e-46	30	50	-1	Totiviridae
2015	Partial		Sponge_RNAV632	BKZU01000198	TGCAAAAAAGGTTTAATCCTTCATTTCGTGGGAAGTTTTACTTCCTTACAGCATGACTATCGCGGTCCTAATTGGATCCTTGCTGCGACTAAGCCACGTGCTTACTTGTGGTGCTTGCAACACATGTGCTATGGACACGAGTTCTAGTGACAACCCTCTCACTACTTGTCCCAGTCCGTGCGATGCATATTTCCGCCACCCCTTATAGTGTGCAAACTCATTTTGCATTCTCGCAGTAACGAGGTAACTTTCTACAGCTGCCCTCCGTCTTACACGAATCATACTCTTATGAGTTGCTTCTTCTATCTTGCTAACTACTTCATCTACATGTTCCATACCTATCTTTTTCCCTACTACGATTGCCAGATCGGTTATACCATTACGCATATAGTCTACCAG…	622	4	0	RNA-dependent RNA polymerase, partial	RdRp	AMB17469.1	Delisea pulchra totivirus IndA	74.3	5e-12	29	51	-2	Totiviridae
2015	Partial		Sponge_RNAV633	BKZU01000199	GTAACAACTCACCTGCCGAATGGACGTAAGAACGTCGGGTAAGGTTATGGGTATCTCTTACACAGGGCGTACGAGGGTGTAGGCCGTAGGTTAATGCTGCGACTCCTAAGACTACGTTCCCCAGGGGAGAGTATTATTAGGAGAATCCGGAAAGGTCATGATCGGAACCGCCGTTCCCTCGATCTCCCGCCCAGGGAGAGCGATGGGAGGCGCGTCTCGAGATGTGATCTCTGGAGATAAAAGAATTCACCGTTACCAGGCTAACGTTACTTCTACGATGAAGATGTTCGGAAACAACGACACGAGCACTCGTGCTGTCATTTTCAACATCGGACGTAGAGGTGGTATTGGAGCTGGGCTGGAGGCCAGCCACTCGCTGCCTCACAGCATCGAGCTCGT…	1140	22	0	coat protein	-	BAU79503.1	Diatom colony associated dsRNA virus 10	222	2e-62	41	60	2	Totiviridae
2015	Partial		Sponge_RNAV634	BKZU01000200	GACGACATTAGGCCGCGTCGGGCGCCTCCTTTGCCTCACTAGTATCTGGTTGTGGGTAGTTCGGAGCGCCCGACCTGTTTCTTCCTGTTGCCGATCGATCTAAAGGTGGAAGCACGTGTAGACCTGCTTTCCCTTCGCGTTGCTGAGTAACGCCATCCTTCAAACCGACCTGTCCTTCGTCTTCTGGAACACTTACCTTTGCATCAGCCTTTGCGGTATGCCCTTCGTCCAGATCACCGTCCGACGCCAATCCTTTAGGCATTAGCAAGGACACGTTGAAATAAGGCATGCTCCTATCGCGGCATGCGCTCAAAGCATCGTTCGCCTTGTCTCTCTCGACACGTCTAGCCACACCTTCATTGCCTTTGTCGCCCCAACCGAGAGCCATCAAAGGCAAGA…	733	26	0	coat protein	-	BAU79503.1	Diatom colony associated dsRNA virus 10	496	1e-170	100	100	-1	Totiviridae
2015	Partial		Sponge_RNAV635	BKZU01000201	TGCTAAACTATCTATACTATTCTGTATGATAATTCTTCAAAGCCGCCTACAGCATCAAGTCATACCCGGTGTACGCGCACACAGCACGCCCCGGCACTCCAATCTGCTGCGCGTCACTGTAGGGCATCCCACCATCTACAGCACACGGCCCTCTTTTGGCCCCCCACGCAGTCTCCAGTTCCATACCAATCTGGCATTGGACCCCGGAGAAAGCAAGCAGCTCAGATAATTGATCCCTACTCAGTCGGTTCTTGAGTAAGTGCATAATGGGCATGTCCTCGAAGGCACCCCTGTCTGTACGCATGTATCTTAGCCGCCTAGCGGGCAGATTTTCAGTGATGTCTGATCTCCGCACCTTCCCGAGCTGCACTGTGTTCTCCTCCGCATCTGCACTGGATT…	853	14	0	RNA dependent RNA polymerase	RdRp	BAU79504.1	Diatom colony associated dsRNA virus 10	109	4e-23	32	49	-1	Totiviridae
2015	Partial		Sponge_RNAV636	BKZU01000202	TCAACAGATGCAACTCCATCGATTAAATCCTCACATATCTTATATTTAAGATTTGTCACTCTGGCCATGTCCCTACGCAACAGCCAGCCCACTTTCACACCTCCGCGCATTCTCAACGTCCAACCGGCCTGTATCATAGTGTTAAGTGCTTCTCTCGGGTTAAGCTTGTTCTCGCTCACCCAATTGCCACTAATGACAGAACCGATCGACCTGCACAGGTACCCGCAAGCTCCTCTCTTTCCCATCGCGATCCTCAGGAACTCTGCCGTTGATGTGCCAACGCTCTGCTTAACCGGGTTCATTCTCACTCCTACGCTCTGTACCCGGTCGAGGACAGCGATAGCTTCCCTCACGTCACGAGCGCTGATGTACACATCGTCCCCAACGTGCAGGCTTTTC…	883	28	0	RNA dependent RNA polymerase	RdRp	BAU79504.1	Diatom colony associated dsRNA virus 10	529	0	93	94	-3	Totiviridae
2015	Partial		Sponge_RNAV637	BKZU01000203	AGCAAACATTGAACTACGTTCAATCTCATATCACGGTGGCGCCGTACCGCTAAACCATGACTGGGTAGCCAACTTGGCATACCCCGCCACCATCGCGCGTCGCGATACTACGCGCATCGCTATACGGCATGTAGCCATCTATTTCAGCGTTGCCACCATCTTCACCGAAAGCTACCCTTCTAGCCTCACGTCTCGACACCGGGAGACCCAAATAATTCAACAGGGTCACTAAGTCACCTGCCGTCAGCCTCTTCTCCATCAGCCTGATGAGAGGATACTCCAAGAGCTCACCTCTACCTGGCTCACACCCGCGCAAGACGCTCAGAGGGCGCGTCACCGGCCTCACGTAGAAAGCTTGTTCCGAATGTTCCAGCCTAGAATCTAACTCATCGAAAGTGG…	850	7	0	RNA dependent RNA polymerase	RdRp	BAU79504.1	Diatom colony associated dsRNA virus 10	110	1e-23	34	49	-1	Totiviridae
2015	Partial		Sponge_RNAV638	BKZU01000204	GTAGAATTACATCCTAGTGACTTAATAACCGTACTCAACGCCTTCGCCTCGCTCGGGTTGGCCGCCATGTAACACGCCAACTTGAACGAGTCAGGAATAATATCCCTAGTCAAACAGGCATACATCAACACCGCAGATGCTGAATCGTTGTACAGCCCGTTCAACAAATAACCATTTGTCAACACATGCAAATAGTACCTCCTGTCCTTCTTCTTCAATCCCAACATAACTGTACTGAAGTACACATTCACCTTGTTTACCGCGCCTGGGTTCACCTTCAGTGGCAGTTGATCCTTACCATCCTTGTATAATTCAAATCCTTCGTCAAATCCTTCTCTTTTTCTTTTAGCTTCTTGTTCACTTACGAAAGTGGAGAAATCAATCAAAGACAGAAGCTCC…	3213	184	0	coat protein	-	BAU79505.1	Diatom colony associated dsRNA virus 11	1437	0	100	100	-3	Totiviridae
2015	Partial		Sponge_RNAV639	BKZU01000205	TTGTGCTCTTCCAAATACATATTCGTAGAGGACAGCTTCTGCTTTGATAAAGTTCCAACAAATTCAAGTAGTTGGGGCTCTATAGATAGCAGTCTACACGTGCCTGAGTGACGTGTGGGGAAAGACATGTGGAGTACGACGTCCATCTATTGAAAACGTCCTTTCCAAAGAACGTTAGGGTTTAAGGCGGCCGCGCAGACCTTGCGAGTACACTGGCAACGGTGAGTCATTCTCAATACTAGGGGGCCCGAGATTCCGAAATATCCTATGTTCTTGGTCACGCGCCTCGTGAAAGGCATCCCTGGTAATGGGGGACGGGCTTTCCGATCGAGGGTCGCCCGTTTGAGACACGAACTTTGGAAAGTAATAATTGGTCTAGCTTAGGCGAAGCTTAATTTG…	3182	98	0	coat protein	-	BAU79505.1	Diatom colony associated dsRNA virus 11	903	0	70	80	3	Totiviridae
2015	Partial		Sponge_RNAV640	BKZU01000206	GGTGACGAAGTGTTGCGGTTGTTGGGTACGTTGATGAGTGGACACCGGGCAACAACGATAATCAACAGCATATTGAACTACGCATATCTGCTCGTAGCGAACGAGGATATCAAGAACATGGACTCCGTTCATGTTGGCGATGACATATTGGTAATGGCCGATAACGCTGCCCAGGCGTTCCGGTTGCTTGATAGTGTCAGAAGTTCAGGTGTAAGGATGAACCCTCTTAAACAGAGTGTAGGAGTTAAGACGAGTGAATTTTTACGTGTTGCTGTAGGTCCTGTTGAGGCGTGGGGTTACTTGGCTAGATCTATAGGAAGTATAGTGTCTGGCAACTGGGTTGGAGAGACGGCTCTTGATCCCAGAGAAGCATTGAGTTCGATTGTGGCGTCAGCGTGG…	1404	127	0	RNA dependent RNA polymerase	RdRp	BAU79506.1	Diatom colony associated dsRNA virus 11	724	0	100	100	1	Totiviridae
2015	Partial		Sponge_RNAV641	BKZU01000207	GGGGCATGTAGAGAACCCTGCCTACACAGCCTTGATGATGTTCCTGAACGTGGAGCGGGGCAAGCTGCTCTCCAACGCGCTGAAGGGCCTGGGTTTCAACTCGATGAGCCTCGGTGCGTGCCTTGTAGAGACGCAAGGTCTGCTGGGAAGGGACGTCAACGCGATCGACCTGCGTGCAGAAGCGACCGCCCGATGCAAGCCGAACATAGCTGAGGGCTTTGCAAAGGTTGATATGGACCGGCTACGCGCAGAGGTGCGCGAGGTGCTTGCTACGGAGATCAACTTGGATGAGGTGAAATTCGAGAGCCAAGAGGATTTCTGGACGTCCAGGTGGCGGTGGTGCGTGAACGGGGCCCACTCGGGCGTCCTGGGGCGGAATGAGCCTGAGTTCGCAGTTAA…	1795	51	0	RNA dependent RNA polymerase	RdRp	BAU79506.1	Diatom colony associated dsRNA virus 11	395	2e-124	41	56	2	Totiviridae
2015	Partial		Sponge_RNAV642	BKZU01000208	TCTACAATGTGCTGCTCAAAGATCGATGACACTAACTTTGCTCCTAAAGCTGGGTCGTACCCACTCTCCTTAACAAGTGCATCAATCACAATCGCTTGCGCCAAAAGCGTGTGTTGGGAGTTAAAATCATCATAATCCAACATCACGCTCCAAGCACCTGACCTCTTCATCTTCCTCACCCTGTCTACGACTCCGACGGTCCCGCCTTTGCCAGGGTTTAGAATCACTCTCCTTCCTCCCCACGCTCGCTCGATCGGCGATAACAAGTGGTCGAAAGCAAAGTATGAAACCGTGTCTCCTCCAAATATCGCTCTCGTCTTACCTAACTCGAGTTTCAAACTCATAGTGAAGTATGATACTCCGCTCCACCTAGACACAGGCTCATAGCTTATGTTTTCC…	748	46	0	RNA dependent RNA polymerase	RdRp	BAU79506.1	Diatom colony associated dsRNA virus 11	520	9e-179	100	100	-3	Totiviridae
2015	Partial		Sponge_RNAV643	BKZU01000209	CAGGAAAAGCAACAGCTGACTATTTGCACCACCACGCTACACCCGTTGAACTGGCAGCAATTAACTTAGCCGGCGGTAATGTCACTACCGTTATGCAGGAGTCTTCGTACAAGAAGAGCCTGATAGTGGGGGGCAGGTCCGCGGGAGGTAAATTGCAGCTCAGGACACATGTGGTGAATACGTGGGGGTATACGAGCATAGAGTTGGACCGTTGCAGAGTGAGTAGTTCGGACTCACCGTTACTATCGAGGTACCCTCTAGTCAATCTTGTCAAAGATAGGCTGAACAGGACCAACGTCAAGTACCTACTCTACCTTGCGGGCGAAGACTACGAAGGAGACGTGTTCGAAGCGGCCTTCGGAAAACCGAACAGACCGGTTTGCGTAGCAGGCAATGTAA…	527	11	0	RNA dependent RNA polymerase	RdRp	BAU79506.1	Diatom colony associated dsRNA virus 11	92.8	1e-18	39	58	3	Totiviridae
2015	Partial		Sponge_RNAV644	BKZU01000210	ACCGCGGGGCTGTATCTTTTTAAGTCAACATACACATCGTCCCAGTAGATGTTAACTTTGTTGCTGGCTCCTGGGTGCGCCTTCACAGGGAAAGGAGCACACGAGCCTGCTTCCCTCTTCAACTTTACGTTAGAGGGCCGGCTTGTCACATCAATGGCTGACTTATTTTTCCCGTACATAGTAGTCTCAGCGGCTCGAGAAGCTAGAATTTCTACTTCTCTCTTACTAAGCATCACCTGTACAGGGCAATCAGTCAGGAGAACGGAACAAGCAGCCGCTCTCATTCGTTGCTTCCTCGCAACGAGCCCATTAACATAACTCATCTGAAGTTCAGTTACCATGTCTACCACAGGCAGGTCGTCTGCATCCAACCATTCTAACAGACAATCTCCTGCTCCG…	635	6	0	RNA dependent RNA polymerase	RdRp	BAU79506.1	Diatom colony associated dsRNA virus 11	62	1e-07	33	49	-1	Totiviridae
2015	Partial		Sponge_RNAV645	BKZU01000211	CCATTCATGAGGCTGCCTTTACTCAAGAAGGTGGCTGGAATGAGCGAGCTGGTCAGTTAAAGTTCTACAACAGATTGTGTAGAGACAATATGTCACATTGGTCCGCCGCGGCCTACACTATGGCCTTGTATTACATGCAAGGCCATCTCCTCCCCTTGCTTGGAAAGCGGCAAACCCCACTTACCTTTGCTGCCGTGCCGGGTCGTGACCACAGGGATTGTCCGACTGCACGGCACTTCGTTTTCATGCCTAATGAGCTGAGTCAAAGGCACAGTCCTGGGGCACTTAGCATCATCTACCATGCCTGCGAATCGAAGACGGTTTATGCCATGGCTGGACAAACCTGGGAGGAGGGAGTATTTAACATGAGTGGTAATCTCCCCGCAACCCAATTCAACA…	1203	15	0	hypothetical protein RVD_027	-	BAU79507.1	Diatom colony associated dsRNA virus 12	174	2e-44	30	48	3	Totiviridae
2015	Partial		Sponge_RNAV646	BKZU01000212	AAATTCTATAATTAGCATGTATAACACAGGAGATGACATTGTGTTAAAGGTAATTGATGAAGCCACCGCACATAGAATAATCATGAAATGTACACGGTCGAAATCAATATTTAATGAGAGGAAGCAATCTTGGGGTAGGGGTGCTGAGTTTCTGAGGCATGCAATCACAAAAAATACATCAATTGGTTATTCCAACAGGAGCATTGCTAGCTTTATCTGTGGCAGTTGGGTTAATGACTTGAAATTAAGTGGGGGTAGTATGATGCAAGTGATGGCTCGTTACTCTTGGACTATTGACTTACGATCAAAATTGATGAACCTTTCACACAATCTATATTGTTGGGCTGCGAAAAAGCGGTGTAACATTAGTCTATCGGAGGCAAAAAGGTTAATGTCACA…	1034	18	0	RNA dependent RNA polymerase	RdRp	BAU79508.1	Diatom colony associated dsRNA virus 12	180	6e-47	35	52	2	Totiviridae
2015	Partial		Sponge_RNAV647	BKZU01000213	ATCACTGTCGCGGCGCAGCACGTGCGAAGAGTGTCTAAGTGGTTGGAGGATTGTGCGGATGATAGGAATCTGTTCCCACTTAAAGATCACATCGGCGCAGAGACTAAAGTAAATATGTTTCTGAGTGATGTGGTGCAAGACGCTATAGAAGTTAGGGGGCGACGGTTTGTCCAATCGATAATGCACGTGTGTTTGGCCGCTGGATGCACCAACGATCAAGCAACCGGGATGTTGATATGGGCCTGTGCGCTCGAGGAGCAGGGACTACCTTCGGTAGGACTATGTTCCTTGACTTGGGAGGCGAAGAAGAAACTAAGCGAAGTAGTTAAGGGCTTAGGGGTGGCTGGCTCGCCGCATCTGCATTTACTTGCAGAGTGCCAGACACTTGAAGGACGTGGC…	1224	20	0	RNA dependent RNA polymerase	RdRp	BAU79510.1	Diatom colony associated dsRNA virus 13	823	0	98	98	1	Totiviridae
2015	Partial		Sponge_RNAV648	BKZU01000214	ACTGAACGGCGGCGCTGTTATGTCTGGTCTCGAAGAGTACCAAACAGTGCGATTAACAGAAAAAAGAGATAAGAAGAAAATAGAAAGGATCACAGACGGAGTCAAATTGCCACGCCATGCAGCAACTGACTACAAGAAAGTGTCTAGGGAACATGCTGTGTTACTCGCAGCTGGTGTGACCCGAGCGCGTTTGGACGAAGCGATGCTAGAAGCATCGTTTTCGAATTTTTCAGACACGTTCGACATGGAACCATCAGCTGATTGCACACAGCGTGTTCGGTTTGACACCAAGATAATACGCGACCCAAAACAACATTATACCAAGGAGGCACTCAAACCTGGTGGTGGCATGCTTATGCAGTTGGTCGGTGATTCATTGACTGACAGGCAAATCATCAG…	627	14	0	RNA dependent RNA polymerase	RdRp	BAU79510.1	Diatom colony associated dsRNA virus 13	62.4	7e-08	33	48	2	Totiviridae
2015	Partial		Sponge_RNAV649	BKZU01000215	GTTGTGGATACAACACGTCGGAGATGATGTAGTAGCTTCGACCGATGATCACATGGTAGCGAGCACATGCATGGCTAGGATGCTAGACTCAGGTCTGAACTTGCAGCCCCAGAAGCAAGCCTTCGGAACGGTGTGCGCAGAATTTTTACGCATATCGTTTAACAAAGACTTTGCTATCGGCTACTTTTCAAGATCTGTGTCGAGCGCTGTGTCTGGATCGTGGGTATCACTACGCGATCTGGACTATGATGAATATTTGGGTAGTGTCTTGGGCCAGATATGGACCTGGAGAAAGAGGAGTCAGAGTCTAACAGTTACAATGCTGTGGTGCTCGACTTTAGTTAGGAGACTGAAATTGACGAGGCATGAAGCACAGGGGGTGTGTTCAGGGGCAGTTTC…	1020	24	0	RNA dependent RNA polymerase	RdRp	BAU79510.1	Diatom colony associated dsRNA virus 13	627	0	99	100	2	Totiviridae
2015	Partial		Sponge_RNAV650	BKZU01000216	GGGTCCGAGCTCAAAGCAAAATCAGCGTTTGCTATTCCAGCCGCTGATGCGTGCCCCAAAACGAAGCACAATGCTCGTAAATCGAAAGCAGTCGAAGTAACTTTCCCGACCGCGTAACTGGTACGCGGACGCATTTCCTCGATGATCCGGTTCACGAGGTCGGTGCTCTGAACACCGACTAGCGGGACATTGTCAATAACAAAGCCCGCTGCAAAATCCACCTTCTTCAAAAAGTCTAAGTTGTAATAGACTTTAGCCTCCCCAATCCTTTCCTTGCCACCCACATTTCCAGAGACTACGTGAGGCACCGACAGAGTCAATCTGTTGACGTCCCCCTTGTCTTGGAACTGGGAGCGGTTGAGAGCGGAGTGCTTCGGGAGAGCTGTAGACAACCTCATC…	583	19	0	coat protein	-	BAU79485.1	Diatom colony associated dsRNA virus 3	80.1	4e-14	38	52	-3	Totiviridae
2015	Partial		Sponge_RNAV651	BKZU01000217	GTGAACACAGCGTCGTGGCTCTGACGGATGGTGATGGTACCAGATCTCGTCATTATGACCTCCTTCAGGAGGCTCTTTTCAAGGTAATGGCTCAAGTACGTTCCCTTATATGCGATCTTTACGGAGTGCATGAAGACGCAAACTCCGGAAGTGGGATCCTTAAGAACTACATCGAACGCGACCCGATTGATAGACACTTCAAAGGTATTGAAGCGCTCCTCCCTTTCTTCTATGTCGAGCCTTCTCCTCTACTAACGAAGAAGTACGAAGGTTACGAAGTACCAGCTCTGCACGGCTCAGTCGTCAAACTTCCGCTCTTTGGTGCTGAGTCAGTCGCACACTACGGCACGGTTCTAGACTCTGCCGGGAGGGCTATGCCAGGTACTAAAACATATGTTA…	682	9	0	coat protein	-	BAU79485.1	Diatom colony associated dsRNA virus 3	124	4e-29	35	47	3	Totiviridae
2015	Partial		Sponge_RNAV652	BKZU01000218	ACTAAGTTCGGGCCGACAGTCAACTCACCTTCCGACGGCACCATCCAGCCAGTCGAGAGGGTCTTGTATGCCGTCAGGCGAGTCGGAGTCTCAAAGACACAGGGCCCAGCACCGCCTGCAGCAGCAGCGCCCAAGACGTACAAGAAAGCACGAAGGTCGAACTTACCGCTAGCAACATGTTCGACAGCGTAACTGGTACGAGGGCGAAGCTCCTGAAGCTGAGCATGCAAGTAGTCGGCACTTTGGACACCAATGAAATGGTTCCCGCCGACAGTCATATTTCCACCGAAAGTGGCCTTCTTCGCAAAATCCAAGTTGTAGTGAATAACACCTTCACCAACCCGCTCCTTGCAAGAGACGTTCCCAGAGACGACGTGGGTAATGCCAAGCGACAAACGC…	572	6	0	coat protein	-	BAU79485.1	Diatom colony associated dsRNA virus 3	82.8	4e-15	32	49	-1	Totiviridae
2015	Partial		Sponge_RNAV653	BKZU01000219	GGGGCTGGATACGCACGCTCCTTAAGACGGTGCGGTACCCACCCAGCGTGGGTATTATATTCGGCACGGGGCAGTCGTTCGACGATGTCCCCCTCCAAGAACCAATTGCGGTGGATCACATCACTCCGGTGGTGCTGGGTGAATACCTGGAATTCGCCGCCCTATTCCCAGTCGCGGACTGGCAGGCGTACCACTGCCAATCAGTGCTCAGCGCCGTGCCTGGGACAGAAGCACGGCCTAGCCGCTTTGATAGGCTGTGCGGCATGATACCTCACGTATTAGACAAGATACGTGACATGTTGTGCGACAACGCGGGTGTGCTGCGCGACAAGACGTACGATGCGGGCGCATCCACGGAGTACGTCGCACTGGACGCCCGCGACGCGCATCTGGACAAGG…	729	6	0	coat protein	-	BAU79485.1	Diatom colony associated dsRNA virus 3	159	3e-41	39	55	3	Totiviridae
2015	Partial		Sponge_RNAV654	BKZU01000220	AAGGGTAAGCCGTATGTAGATTGAGGCATGTCGTAGTCCTGTTACGTAGGCGCATTAGATCGTTGAATGGTAGCTGGTAGTTCGACATCAAGGGCCACGAGCAGGTTCCGTCTATCGTCATACTGCTCATATCAACGCCGCGAAGTGCCGCTACTAACCGTCTCCAGTCTACATCTGTGTATAGTGCGCGTAACATAGAATACGCCTCTGAAACTGACTTCCCCGTACGCTCCTCATTGACTAGCAGGTCGCGCAGAGATATGTCAGCCCATGCGAAAGCCTGATCCCATATGAATGAGACAGGTGCACTACTAGCCACCCTACTAGGTCTACATGATGCTTCCAACATCATCCTGTAGAGGCGGTTCGCGCTGACACCTGCTATCCTCAGTAACTCGA…	1538	45	0	RNA dependent RNA polymerase	RdRp	BAU79486.1	Diatom colony associated dsRNA virus 3	499	1e-165	49	66	-2	Totiviridae
2015	Partial		Sponge_RNAV655	BKZU01000221	GGGTGACTACTGTGTCTGTCACCCAATTGCCACTGACAAGGGCAGCTATAGCCCGTGCAGAGTACCCCTTAGCCTCCTTTTCAGTGAAAGCGACCCGTAAGAACTCACCCATTTCACGTCCGACACTCTGCTTCGCAGGGTTCACCCGGAAGCTAGACTTGGTGACTGATTCGACCATATTGCTGATGTTCAGGTTCGGACCACACATGAAGACGTCATCACCCACATGGTATGAGTGAATTCGGTCATAATCAGCACCTCCGGTCATACTACAGTAAGCCGCGTTTAGTATAGTGTTGATGAATGAGGTGGCGCGGTGGCCGCTCGGAAGCGTTCCAACCATCTTAGCTTCTTGTGTCTCGTTCCCCTCCTGCCAGTGGACGTACATATTGTCCCACG…	636	8	0	RNA dependent RNA polymerase	RdRp	BAU79486.1	Diatom colony associated dsRNA virus 3	280	4e-86	62	76	-3	Totiviridae
2015	Partial		Sponge_RNAV656	BKZU01000222	TCTGACGTCGTCACAGATATAACGGCGTCCGCGTTTAGGATAAATCCGGCGAAGCAGAGCGTCGGTGAAAAAGTGGGTGAGTTTCTTAGGGTCTCATTCACTGATGACGAAGCACAGGGCTACGGCGCACGTGGCATTGCCTCTTTAGTAAGCGGAAACTGGGTAACAGAGAACCGCCTCGACAAAAAATCGTACGTCGAGACTTTGCTGCGAAATTTGTGGACTATCACGGCCCGTTCAGGGAACACGCGCGTCAGCATATTAGGACGGACTTCCTTGGCAGCGAACGTCCCAGAGGTACACTCGGTGGCCCCGGAGTTAGTAGAACATCGGATATCATGGAATGGAAGCCCAGTCCGAGCTCACACCACGGGTACCCCTGTGAGGGTTTTGAGAGTT…	618	10	0	RNA dependent RNA polymerase	RdRp	BAU79486.1	Diatom colony associated dsRNA virus 3	196	1e-54	50	65	1	Totiviridae
2015	Partial		Sponge_RNAV657	BKZU01000223	CTAAGTATAGTTTCAACGTACGACTTCTTGTCTAAGAGGGTCTCTGTTACCCAGTTACCGCTCACCAATGAACTTATACCCCTAGCCCCGTAACCGCGAGCTTCTGTCTCATTGAAGCTCACTCGGAGGAATTCACCCGTTCTAGAACCAACGCTTTGCTTTGAAGCATTTATTCTAAACGGACTGCTCGTTACGCACTTAACGAACTTTGATATGTTTGGCTCAGTACCAAACATGATAACGTCATCTCCACAATGATACGATTCTACAGTATCGTACGTTCCTGGATCCGCATACATACAGTATGCTGCATTCAGGACGGTGTTGATAAACGTCGTAGCCCTATGACCACTTGGTAGTGTCCCTACCGACTTCTTCACCTGCATCTCTCCCGCTTCA…	694	13	0	RNA dependent RNA polymerase	RdRp	BAU79486.1	Diatom colony associated dsRNA virus 3	290	2e-89	56	77	-3	Totiviridae
2015	Partial		Sponge_RNAV658	BKZU01000224	GTTGGTGGGGTACCGGCGCAGAGAAGGATACGGAAGTCTTTCCTAAGAAGAAAAACAAAGGGGTCGTTAAACAGAACTTGCGTTTCGACCACGTATGGGAGGATGTGCGTTGCCGCTTTCCGGATGTGGCCTTCGTGTGTGGCAGGGATAAGCGGATTCTTGAAGGTATGTACAATGATGAAGCAGTCGGATGGCTCATATGGTTGTGTGCAGTGGTTCCTGTTGTCGGGGACTATGCTTACGGCTTCGTTGGTGCTTATGCATTGAATTCGAAGTTTTTGAAAGCCCTGAACACAAGAATAAAGGCACTCGGGTTGCAGTCCACTAATTGGGGATGTCACTTTTGTGAGCTGAACACTTTATGTGGGAGAGGAGTGGGTATCGTTCCGCCCAGTGAAG…	609	12	0	RNA dependent RNA polymerase	RdRp	BAU79486.1	Diatom colony associated dsRNA virus 3	187	7e-52	47	64	3	Totiviridae
2015	Partial		Sponge_RNAV659	BKZU01000225	CGCCAGGTCTGACCCGACCCGCAGCGAGGAGGGTTTGCCAACCATCTATCGCCCTAACCCGAGCACGGGATGTCCCAGCAGCATGCCTGGTTTTGAGTTCGACTACTACAAGATGTTGTCGAACTGGAGGACTAAGATTGCGAAGGAAGAGGGTCTCGCCTGCTCTGATTACAAGGACGGGATGTCGAGCCGCCGTTTCTTCGACGACGACGAGGAGAACGACCATTATAAGCGCAAGGCTGTTGTCCCCTTCTTCTACGTCGAGCCGGGTCCCGTCTCTACGTCTCTTGATTCTAGTATCACCATGCTTGGTTGTCAGGGCGAAGGAGTGAGCATCCCGCTGGTCGAGAAAGCCGAGGGCTACAAGACTTTAGCTTACGGGGAGTATAACGGTACTCC…	3422	204	0	coat protein	-	BAU79487.1	Diatom colony associated dsRNA virus 4 genome type A	688	0	100	100	2	Totiviridae
2015	Partial		Sponge_RNAV660	BKZU01000226	CGTGTTTAGCGTAACTCGATAAACCGCTCCGAACAGTGAAATCCAAGGAACTCATATTTTTACTTAGTCATGCTTCTCAACTCTGTCCAATCCCGGGAATTCCTCAAGAAGGCTGCCTTCACTAGGGTTCTCGGAAAAGATGGTAAAGCCGACCCTTCCAAGGCCGACTTTCGCCGCTTGTGGCTCCATAGTACGCACCATGTCTCTGCCGAGATGTGCGGTCGTACTAAGACGGGGCACGCCAGCGTCTGGTACGGCATCGAGTACTCTTCAAAGCGTATCGATCCGAAGTACAGCTTGACCATCGACGACTCTATCCCAGCCATCGCGTCTCAGTCTCTGAGCACCATCGTCTCCACCTTGAAGACTCTCGGTGCTCGTCACGCTTTGGCCGGGACT…	1411	123	0	coat protein	-	BAU79487.1	Diatom colony associated dsRNA virus 4 genome type A	916	0	99	99	1	Totiviridae
2015	Partial		Sponge_RNAV661	BKZU01000227	CTTCGAGACCAGCTTCGTTAGGAGACCCGCTGTAGGTGAAGTCGAGGGCAATCGGCATATTGGTGAAGTTCTCACCTGGGTTCGGGAGTGGATTGTGATAGGTGTGCCAACGCGCGTCAGCGAGATTGTCAGCGGCCTGATTGGACATCGCTAACGATGACACGTGGCAACCAAGTTGCGGCGCCGTTGACAAGGCGAACTGGGACAGCCCGTTCTCCCTAGAGTACCTACCGCTCATCAAGTAGTTGATACCACAAGACCTGGCGTGGTAACCCTTCTCGGAGACAAGTTTGACGACACTACCTGGGAAGGTGCGTCCTTTGAACTCTTGGTAGGCCGCGGTTTTGAAACCTTTAGCACCCGACATGAGTGGCAGCTCTGTTCCTGTGCCCTGGCACC…	560	11	0	coat protein	-	BAU79487.1	Diatom colony associated dsRNA virus 4 genome type A	216	3e-63	55	69	-2	Totiviridae
2015	Partial		Sponge_RNAV662	BKZU01000228	TACACATGAGATTGGTTAAAATCTCTTCTTGTAGAGCGCATCGGCGACACAACCAGACCTCCATGGAGCATATCCTATGCGCCATGAGGTCCCTGTGTGTCACTTGCTACTCTGTACTGCCTCCACTCTCTGGTCGCGTAAGCCCTCGAGAATGTGGCAGCGAAGCTGTCGCTGGCTCAGATCAGGATTGGATACCGAGTGGCTACGCAGATAGGTCTCGCGGACCTGCTGCGGAGCGCCATCAGCTCCGACACCCCCAAAGTGCCAGCATTGGTGACCGGGAAGGTCTTAGGGTCAAGCTTGGGAGCCAGGACAGACTTGTCTCCCACTATAGCTCTCACCAGTGCCTCCCAGTCGATGCTGTTGACCAACCTTCCCAGAAGTTTGGCCACAGCGCTT…	4980	460	0	coat protein	-	BAU79489.1	Diatom colony associated dsRNA virus 4 genome type B	1327	0	100	100	-3	Totiviridae
2015	Partial		Sponge_RNAV663	BKZU01000229	GAATAGGTGTAGCTGAAGCAAGCTGGTTTGTTCGTAAAGTTCTCACCGGGATTGGGGAGAGGGCAGTGGTATGTGTGCCACCTCCTATCGGAGAGCGAACCCGAAGGATCGCCTGACATGGCCATGTCATTCGTGAAAATCCCACTGGCACCAAAGGAGACCTGGTGGAACTGCGAAAGACCATTGCCGCGGGTGTAGCGTCCAGACATCAGATAGTTTATGCCACTTCGACGCGCGGCATAACCTCCCCTAGTGACCAAGCGGACCACGCTGCCAGGAAAAGGAGTGCCGTTGTACTCTCCATAGGCTAAAGTCTTATAGCCCTCAGCTTTCTCGATGAGGGGGATACTGACTCCCTCACCCTGACAACCGAGCATGGGGATACTCGAGTCTAACGAC…	730	12	0	coat protein	-	BAU79489.1	Diatom colony associated dsRNA virus 4 genome type B	482	9e-166	93	98	-3	Totiviridae
2015	Partial		Sponge_RNAV664	BKZU01000230	TCATGGCACTAATCTCATGCTGAGAGTTGTAGTCCTCAAAATCCACCATCAGGTTGATACCTGGGGCCTCGCCGAGCGGTCCATACAACTCGACGGCCCCGCGTGCCCCTGGATCGAGTAGACACGAGGAATTTCGCCATACGGATTCAACAGGGCGGAGCAAGTAGTCGAAAGTGAAATAGTTCACTGTGTCGCATGAGTATATTGCCCTCTCAGCCCCATGCTCAAGCTTACCGCTTAAACCGCCGTACGCCGCGGGCTCACCGAAAGCTACCATGTTTTCCTCAACCGCCTCTGCGAACTCTCGGCGTGTCGGCTGGTCCGGCAAATCTAACCGGCCACCGAACTTTATGTCCTCTATTCGACGAGCATGTGAACCAGCCTTCGTGTACAACCAAC…	729	8	0	RNA dependent RNA polymerase	RdRp	BAU79490.1	Diatom colony associated dsRNA virus 4 genome type B	319	8e-101	64	78	-3	Totiviridae
2015	Partial		Sponge_RNAV665	BKZU01000231	ATGAAAGAAGGTAGTGAGGCCTCTTTCCTAGATCCCTTAAGGGTTCTATGGTCATTTCCTGACACTCACATATTACTTTTCCAATATGGGGTACATTGCATTAGTGAGGTGCAAGGTGCGAGAGACTGCCTGAGCAAGCAGCTACTCGTCAACAACCAATTGCGAGGTTTGGGACTTCGGGCGCCCTTTCTAACGCACTAGGCCAAAATGTTGAAATGAAAGACTCCCGACGATTTGGTCATAAAGTTACTGGTCTACTACAGTACTGTCGGGAAATGGACGTCATACACTACTTACCTCCGAGTTCCGAGCTTAACGCAGAAGCGTTTAAGTCTTGGACGGAGGACAAAAACGCTATACGCGTCGCTGGCTGTGCGCCACATACCGTTACTTCCAATG…	1163	16	0	coat protein	-	BAU79491.1	Diatom colony associated dsRNA virus 5	157	7e-39	35	54	3	Totiviridae
2015	Partial		Sponge_RNAV666	BKZU01000232	GGGGTGTTTCATCAGCAGTGGTTTCTGGCACTGGGACAAGCGGCGCGTCAGCCTTGGGTTGGTGTTGTTCTTCTTCCACTGAGTCCTCCTCGGTGCGCATCATGGCTTCCACTCCTTGAAGCAACACCGGCGGGGTGAGGGCAAAGTTCTGCGGCAGAGCCGCTAAGTCTAAGATATGTTTGGGGGCATAGCGTCCGCGCGAGTTCAACCAACGCATGTTAGCTTCAGACACGTGTCGGCACGTGTACTGGTTGAACTCAGGCTCCGCTCCACCTTTCACATAAAGCGGGCCAGTAAAACTGGCCACGGTGCCGGACTCCCAGTCGGCGTGGGTCGGTTCCGCGTACAAACCGCGGTAAACGAACCTCACCGCCTGGGGTACGGCAGTAATTCCTTCCG…	2216	285	0	coat protein	-	BAU79491.1	Diatom colony associated dsRNA virus 5	787	0	64	76	-2	Totiviridae
2015	Partial		Sponge_RNAV667	BKZU01000233	TTCGACCAGCGCCCTTCAGCTCGATGGTTCAGGGAACTGCTTCGTCGTGCAACCTACCCGCCTTCGATTGGAATGTTAACTAAGGCGAGTAATGAAATGCTAGGACTAAGCCCCTACGTGAAACTCAGAGCCGATGAGTGTTACGGTGTCTTAGCTGGCTTATACTACAATCTGACTGCTGTCACAGTCGGAGGTAGTCAGGCCATGAGGGATGAAGAGCTCCTAGTAGGAAGGGACTCACCTGGCGAGATGTATAGCAATTTCGCCGGTATTGAGGATACTTTCTACAACGCTCTTAAGATGGGTAGGCACTACTATGCAAAGTTCTATGATTTGCATGAGAGCACGCAAGCCGATGTCGATAGCTGCAGCGAAGAATTCGCTTGTGGCCAAGACAGG…	1264	16	0	coat protein	-	BAU79491.1	Diatom colony associated dsRNA virus 5	66.2	6e-08	26	39	1	Totiviridae
2015	Partial		Sponge_RNAV668	BKZU01000234	TCCGGTAAACGCGACCCCAGTGCTGGGAGGCAAGACGCTGGACAAATACACTACGCGCTTGATATCACATAGCGTGCATAGTTTGGCCAGCGTCACAGCCTCAGCCCCGCTACTCACTATACCAGGCGAGATCGTCAGAGTGGCTGCTCTGAAAGTCGTCCAGTTAGGCTCAAGCGTGCGGAACGGTGCAGGGTTTATCCCAGCTAACGATGTCTCGTAGCCAACCATGACGTTTCCACACACTGCTCCTAGTGTGTAGCAGAGGGCTCGAAGGTCTATAGCTCCGTCTCCCATCGCCCCTAAAGAAAAAGACTCGCGAATATTGAGATCCGAAATAACAGCACGGATATAGTCCGCGCTCTGGATGCCAATATGACGAGCCTCATTCCTTATCGTCAG…	793	15	0	coat protein	-	BAU79491.1	Diatom colony associated dsRNA virus 5	70.1	6e-10	30	48	-2	Totiviridae
2015	Partial		Sponge_RNAV669	BKZU01000235	TGGTGAAAAAAGGAGGGTAGAGTCTTTGGCCGGACTCCTTCTTTCTTCGTTGGCCGGGTAAGCGCATGTGTTACGGGGGTATTCCTTTTCCGGGTGAGGGGTCCGAGCGGGCGAGTGTCGAATCGGGGGGCCAGAGTAGGCAAGAGTAAGTCCTACAGATCCAGAAGGTCCAAAACTCCAGATTGTTTCCCAATGGTAACAGTAGCGCTAACAACGAAGTTTTAAAACTTGACATCATGTCCTTGATTGGGTACGTGCCGGGTGCAGCCGCATTGTCAGCCGATACTTTCCAGGTCGTGGGTTCTGGGTCGGATGAGAAACGCTTAATTATGTTGAGCGCGCCTCATTCGGTACATTGTGAACTACGGTCTGGGATATTCAGCGGCAGTGCGACGGTCG…	1099	32	0	coat protein	-	BAU79491.1	Diatom colony associated dsRNA virus 5	189	2e-50	46	63	3	Totiviridae
2015	Partial		Sponge_RNAV670	BKZU01000236	GGGAGTGAATCCATCGTGTGATTCTCTCATATCCAGGAGGCACTGTATGGTGGGTCGTGGATGAAGTATTCCCCTTGTAATCGTTCAAGAGGAAGAATCCAAGGGTAGACTCAACGGTGCCCGTAGACCAATCGTCGACGCTGGGATCGCTAAGACGCCCTGCATAAGTGTACTCAATGAGGAATCGTCCGCGGTGGTAATCCTCCATAGGGGACATCACTGGATTGTGTGGAGTGATCCAGCGACGGGCCGCAACGTTGTTCTCCGACGGATCCGCGAAAAGCGAGCTCGTCGTAAAAACTCCGTTCTCAGGATCTGTCGCATAGTCCATGAAGCTAAGGCCGTTACGATTGGAGTACATAGAAGAAAGTATGTAGGAGAGACCGCTCATACGAAGGT…	2088	104	0	coat protein	-	BAU79491.1	Diatom colony associated dsRNA virus 5	315	8e-94	36	51	-3	Totiviridae
2015	Partial		Sponge_RNAV671	BKZU01000237	CGCTAGGTTGAGCATGTTTTTGCTCTCTCGCGTCACTACGAGTTTTATGCGTACACCTTATACACAGTTCTGACCAAGGTGGGCCGCGTCAGCATTTTCCGGAGGCCCACGCAATCTGCATACGCCATGCCCCTCGGGCCGCCGACCGGCCACTCGCTCTTGCCAGTAACTGACAAGTACGATGAATCAGTCCCCCTTAGTCTCGCCACCAGGACTCGCCAGTCGACTCCGCCGATCAGCGACTCTAATATCTTGGTAGCACTGTGCTCAGTAACCTCCCGCTTCTTGAAGAAGGCTACCGTTGTCAACCCCTGTACGACAGTGGGTGGACATTTAATCTCTCTGGCTGCAAGTGACTGGATCACCCTTTCACCGCGTGGCTTATATGATGCCTTTAAC…	3104	240	0	RNA dependent RNA polymerase	RdRp	BAU79492.1	Diatom colony associated dsRNA virus 5	1134	0	58	71	-1	Totiviridae
2015	Partial		Sponge_RNAV672	BKZU01000238	TGTGACAGTAGGAGTTACTTCACGTTTGACTACCTGCTACGCCCACTAGAGGCGGTTTGGAGAAACCACAGGGCTCTACTCAATCCTGGAAAACTTAGTCAGACAGCAATGTATGAGAAGTACGCTAAGGCAGGCGACGCATATTACATGCTAGATTTCGATGACTACAACTCACAGCATACGCTAGGCGCGATGAAACTTGCGACGGAAGTGTTCCTAAAACACGCACCGCAAGAGGTCCGCGACTGGGCAGTGCAAAGCTGGGACAACAGCTACGTCCATTGGGAGGGCGGAAAAAAGTCAGGCGACAAGATCGTCGGCACCTTATTCAGCGGGCATCGTGCGACAACGTTCATGAACACGATACTCAACGCTGCATACTGTCGCATGACGATCGGG…	956	21	0	RNA dependent RNA polymerase	RdRp	BAU79492.1	Diatom colony associated dsRNA virus 5	348	4e-109	54	67	1	Totiviridae
2015	Partial		Sponge_RNAV673	BKZU01000239	GTTGCTTTCAATAAGAAGGAGGCTTGGGGCTATGTGGCCAGGGCGATATCTGGTGCGGTTTCAGGAAGCTGGGTGACTGAGGCAGCCGTGGCCCCGAGATCCTACTTGGACAACTTTACAAGGATGGCCTGGACAATGGCCAACAGGAGTGGCGTGCGTAACATCGGTGCGGTTTTAACTTATTCACTAGTCAGGAGGCTAGGCGTTGAAGAGCAGACAGCGTACGAGGTGTGTACCAACAGGGCGAGCCTCGGTGGGTCGCCTGTGATGGATGATGGTCCCAATACGTGGGTGAAACTGGACGTTTCCGGAGGAAACCCCAAGTTCGGTAGGGTGGATAAAGGAGCTAGTTGTCACGCAACTGAGGCCTACCTCCACAACCACGTTGATATAAAGCTC…	611	6	0	RNA dependent RNA polymerase	RdRp	BAU79492.1	Diatom colony associated dsRNA virus 5	219	8e-63	54	68	1	Totiviridae
2015	Partial		Sponge_RNAV674	BKZU01000240	AGTGTACAACCACCTCTTCGACCAATAGTCATCCTTGTCCTGCCACTTAGGCTCTCGGACTAACTCCTCGCGTATGACCAAGCGCACCGCCTCACGCAGTTTCTCCTTGTCCATAACTGCAGCTTTGTCTCGCAAGAACAACTTCTGGCTCACTCGAGTGCTGACGTCAAGATCAGCATTACCAGGGACTGCACCTCTCCCTGCCAGTGAGACCATCTCGCATATCATGGCCCCTTCTCGTGTAGAGTTGAGCCCCAAACTCTTGACGGCTGTTGAAATGTCTTTGACCAAGGAGCCCATGGTTCTGAGTGACACCATCAGTTCTGCCGCACGCGGCATGAACGTATGGGCCAACACAAACCAGGAGACCCAGCCAGTCACCTCGTCGTTGTTCGCACC…	568	78	0	RNA dependent RNA polymerase	RdRp	BAU79492.1	Diatom colony associated dsRNA virus 5	379	2e-123	96	100	-2	Totiviridae
2015	Partial		Sponge_RNAV675	BKZU01000241	GACTATTGGACTAAGCGCTGGTTGTACACCAAGGCAGGCAGTCACACTAGAAGGATTGAAGATCTGGCCTTCGGAAAACGGTTGGATCTACCGTCGCAACCAACGCGTCGTGAATTTGCAGAAGCATGTTCCGAGAATCTGGTTGCATATGGCAAGTCTGAGGTACACGCAGGCTTGTCATGGAAGCTTGAGCACGCCAAGGCTCGAGCGATCTACGGATGTGATAGCGTGAGCTACTTCACATTCGACTATCTGCTCAGACCGATTGAGAAGGTCTGGCGGAACAAACGAGCGCTATTGAGCCCGGGAAAGATACTCCAATCCCGGATGTACTCTAGTTACTCAAAATTAGGAAGCGCCTTTTACATGTTGGACTTCGACGATTACAATTCTCAGCAT…	872	9	0	RNA dependent RNA polymerase	RdRp	BAU79492.1	Diatom colony associated dsRNA virus 5	369	1e-117	61	74	1	Totiviridae
2015	Partial		Sponge_RNAV676	BKZU01000242	GGATCAGCTCCCGTGTGGTACGGTTTGGAGGTGGACAGCAGGCCTGAAGCGGCGCGCCCCAGCGCGTCGTTAACTGTGGACCCCCTCGTGTTGCCAGTCGGGACCCAGTCCCTCACTAGCGTCGTCGGAGTCATGCGTGAGGTGGGAGCTCGTCTGGCCGTAGCTGAAGGAAGTGAGTGTGACTTGAAGTGTGACTTCAGGTCCTTGGCCTACATCTGTGGCTTTGTCTCATCGTACACGTCGGCTGGGCTCGAGCCCGTCTTCTCGCAGGCTGCAGCTGCTGTGCCTAGAACCAGCAACTACACCATGCAAGCAGGAGACTGTCTTATGTTCACGAGGCCCATCTTCAAGAACAACAACGAGTTTCGTACCCTCCTCTACCTTTGCGGAGAGGCTGGG…	899	16	0	coat protein	-	BAU79493.1	Diatom colony associated dsRNA virus 6	579	0	99	99	1	Totiviridae
2015	Partial		Sponge_RNAV677	BKZU01000243	AGCCGATGGCGAAGGCTTCGCACAAGCAGCGCTTGTGGCTCAAGTCTACCCATACGGTCTTCTCTGACTTTGGTTCTGGACGCAGGGGTGGATCTGCCCCCGTCTGGTATGGGTTGGAAGTCGACAGCAGCCCTAGTGCTGCAGTCCCTTCTGCCCACCTCGAGGTGGACCCCCTTGTCTTGCCTGTTGGCACCCAGTCCCTCACCAGTATTGTTGGCGTCATGCGTGAGGTTGGAGCGCGCCTCACTGTTACAGGTGAGAGCGAGTCTGACCTTAAGTGCGACTTTCGGGCCTTGTCTTACATCTGTGGGTTTGTCTCGTCTTACACGGCTGCCGGTCTTGAGCCTGCGTTGGAAACGGCCAGTACTGCTGTGCCTACGACTAGCAACTACACGATGC…	872	15	0	coat protein	-	BAU79493.1	Diatom colony associated dsRNA virus 6	441	8e-149	85	92	3	Totiviridae
2015	Partial		Sponge_RNAV678	BKZU01000244	CACACATAGACTTGGTAACCTATTCAATCTCAGTACCTAGGTTAGCAGTCACATGAACCATGCACAAAGTGCACAGTCTGTACCCCGCGCCTAGGTGTTGGAGCTACCAAATCTTTCTAAACCCTGATAGGGTAAGCAGAATTGACGCACAGAGGCCTGAGCATCCTCCGTCGGTACGCGTTCAATTCAGTAATATCCAAGGTTCCATCGTTAGTAACTGGCCAGGTGTCTGGGTCCAGCTTACTAGCCAGAGGGCTAGCATCGCCCACAAGTGCACGCACTATCCTCTCCCAGTCGATCCCGCCTACTAGCGAGCCCAGTAACTTTGCCATATGGCTCTCGTCCCTGGTCTGCGCCCTCACATCCAATGATCTCATAACATTCACACTGTACAATGAC…	2688	105	0	RNA dependent RNA polymerase	RdRp	BAU79494.1	Diatom colony associated dsRNA virus 6	1582	0	100	100	-2	Totiviridae
2015	Partial		Sponge_RNAV679	BKZU01000245	GGGACGTGAACTGAATAAGGGAACTCCCCCCAGTTTGATGAGCAGAGACGGCACGGCGCAAGTAGGGACCAGATCCTTCTGGTAATGGGAAGTAAAACAGAAGTCGGTTGAAAACCGATGGATCCTATGACCTTGTATGCACGCTAGTTTCCACTGAACTACTTTACAAAGTTATAGGCTTTCTACTGATTTCTCATTAGAATGAACGACGTGACACCATCCGGTGGTCCGTCTCGCGCTGACACTGTCTCTGCCAAGACAGGTGTACTGGGCACTGCGAGTGGTGTCGTCTTAGCGGACGATGACACTTCTCGCCGTTATCTGGCCAACGTGGGGTCCTCTTGCACTATTGCAGGAGTCCTCGACGCTAGTGCCAAGGGTATTGTGTACAATATCCAG…	811	23	0	coat protein	-	BAU79495.1	Diatom colony associated dsRNA virus 7	106	3e-22	38	56	1	Totiviridae
2015	Partial		Sponge_RNAV680	BKZU01000246	TGCTTCAGCAGGAGCAGGAAAAGAGCTTTGGCCTCTTGTCCATAAGTAATCTGCTAACGGCTCGTGATTCTGTCTTTTAATACGCGCGCTGTTAGCACCTCCCAATAGCACCCACTTGTTTTCATCAAACTGGTTAGGCACTATATTTGCAAGCCCATCGCGCCTATGATCTAGTAAGTAATTTACATACATACTCCTCCTAGCACTCCTGAACTTATCAGCAAACTGATAAACTTGCATATTCCTTGCAATTAAGGAAGAGCTCGGAGCCACAGTCATTTTTCTCTCTGAGTGAACACTTGCAATTGGCATGCAAAATTCGTTCGCTCTAGAACATACTTCTTCTCTTTCTAATAAACTTGTAGGCTCAATCCAGAAGTACGGAGCGATAGTTTCTTC…	704	7	0	coat protein	-	BAU79495.1	Diatom colony associated dsRNA virus 7	104	5e-22	30	48	-3	Totiviridae
2015	Partial		Sponge_RNAV681	BKZU01000247	GCCAGTGCCAGAGGTGTCGTGTACAACATTCAGCGTAGAGGCGGTGCTGGGGCGGGTTTGAGCCGCAACGATGTTGCCGTTAACCTTTACAGTGCAGCTGTTTCTGAGACGGTGAGTAACTCAGCTGAGCTGTCTGGGATGGCTAGGCGATCTAGTGCGTACCCAGCCACCTGGCCGTGCTTCAACCTCGCTGGGGTTGTCGAGAGACTTGCTAAGGGCCTGGGGCATTACGCGAATCTGGGCTCGCTTACTTGCATTCAGCTCCGTGGGGGAGGTAACGCCAACCTCATAGCGCTTGACTCTGCTGAGAGCCCAGTTGCTGCGAGTGGAAACCACGTCTACGTACCGGCCTTGGTTGAGACGAGCATCACCAGCGGTATCATGGCTGCGCTCTTGAAC…	556	6	0	coat protein	-	BAU79495.1	Diatom colony associated dsRNA virus 7	113	7e-26	41	59	1	Totiviridae
2015	Partial		Sponge_RNAV682	BKZU01000248	GGAAGGACGGTGTTTATGAAACCCTCACTGTGGAAGTGGACAAGAGTATAGTTGAAGCGGGGAGAGTTAAGCTTTCCGAGAAGCTAAAGGAGATGGAAGTGAATGAGTATGCGGTCACTGACTATCTGACGAAACATACGCAACCTGTAGAGTTAGCTGCTATTAATGCTGTAGGGACGTCTGTCGTGGGCGTGATGGCTGAGGCTTCATACGCGAAGTCGCTGATGTCACGTGACAGATATGCCAAGGCGAGTAGCGGCTTACGTGCAAAGCGGCGTACGATAGCTAGAGTCATGACCGGTGAAGCTGAGAAGTTGGTGAAGAACAGGAACGAACCTGGGGCATTGGACAGGTACCCGTTGGTACAGTTGGTGAAGAATGGACTCACTACTACGATGG…	627	31	0	RNA dependent RNA polymerase	RdRp	BAU79496.1	Diatom colony associated dsRNA virus 7	92	5e-18	34	50	3	Totiviridae
2015	Partial		Sponge_RNAV683	BKZU01000249	AAAGTTGGAGGTTGGCAGGACTCTACGAGGACCAAGCTGTTGCTACGGCTATGTACGCATGTGCTCTCAGCGCCCAGTACAGCGATTTTTGGAGGCTGTCGTGCGGTCTGAGTAGGTGCAGGGACGCGGCAAAAGGCCTGACGGATGTACTCAAAGCGTTGGGTCTAAATGGTACTGAGTACGGATGTGTACTATGCGAAGCTGACACTTTGGCAGGTCGAGGAACAAGGCCCGTTGACTTCGAAGCCGAAACAAAGTATAGAGTGGATCCGGACCTCGTCAAGGAGTCTGTGTCGAGCTTTTTCAATGAGGAGGAACTGCGTGCATCAGTGAGGAAGATATTCGAACTCGAGCTGCTGGGCCGTGAAGTGGAGTTTGAGTCATTAGACGTCTTCTGGT…	783	18	0	RNA dependent RNA polymerase	RdRp	BAU79496.1	Diatom colony associated dsRNA virus 7	249	4e-74	46	66	3	Totiviridae
2015	Partial		Sponge_RNAV684	BKZU01000250	GACCCAGGAAGCGCGGGACATATCGGAGTGCGCGAGCGGCTTGAGAAAGTAAGCACGGGTGCTGCGGTGAACCTGATGTTGGACTACGACGCGTTCAACGAGCAACATAGCCTAGAGGCGATGGCTATAGTGTACGACGAACTGGCGAAGTACGTCAACCTGGACGACACACTACGCAAGAAGTTGGTGTCGAGCGTGTATAATGGGTACATTGAAGTGGACGGTGTTATGAGCCTAATGCTGGGTTCGTTGTGTTCCGGGCATAGGGGTACGACCTTCATAAACTCTGTGTTGAACTTGGCCTACCTCATGGTGGCTGACTCCGAGTTCTTCAGCTCACGCTCAGTCCATGTTGGAGATGACATATATGTTGCATGCACTTCGTATGAAGAGGCAGAG…	719	18	0	RNA dependent RNA polymerase	RdRp	BAU79496.1	Diatom colony associated dsRNA virus 7	481	7e-164	97	99	1	Totiviridae
2015	Partial		Sponge_RNAV685	BKZU01000251	CCTGCCACCGTTCCACGCTGGCGCCAGTAAGTAAAACGCGCCCATGCCACGCAGACTACAATCCTTGTAGTCGTAAAACAACTTGTGAGCATAGTGCTTCCCACTGCGTGTGACGCCTTGTACATCTTGCGGCATGACTCGACTATCACTAGGGAATAGATCCACCACCCTAGTAGTACCTGCTTTCGGTCCCTCCAGTTTCCCACACGACTCGTGTGCCAGTAAGACTGGGGCATCCACGAACGCGTACGGCAAGAACTCGTACGTTGCGAAGTGTCGGTCCACACTATCCTCTGCGAGGTAGTGCTCGAAAGTACCACGACGCAAGGAACCGTGGCAGCCCTCACTCGGAGCATCCGCGTGGATGATGTTCAAGTGCTTAACAGCGTAGTTCTCCAT…	1008	32	0	coat protein	-	BAU79497.1	Diatom colony associated dsRNA virus 8	701	0	100	100	-1	Totiviridae
2015	Partial		Sponge_RNAV686	BKZU01000252	CAACTCGGCTCACACTTTGGAAGCCCAAAAATTGTGCGTGAGAGAGTTGTTCGCAGGTATGGATGCGGAGTGGTTGAAGTGGTTAGAGGACAGTTTTGATAACACTTGGATAAAGGATCCAAGGACCGGGAAGATGGTTAAGATGCAGGGCACGTTGTGTTCCGGACACAGGTTAACAACGATCATCAATACGATATTGAACGCGGCGTATGTGAGGTTAGTTTTGGGTGAGTCGTTGTACAACTCCATCTGGATACAACACGTTGGTGATGACGTCGTGGCTTCGACCGACGATGCATGGGCAGCTTCCGAATGTATGGAAAGGATGCTGAAGTCCGGTTTGAACTTGCAGCCCCAGAAACAGGCGTTCGGAACTGTATGCGCTGAGTTCTTGCGGAT…	803	35	0	RNA dependent RNA polymerase	RdRp	BAU79498.1	Diatom colony associated dsRNA virus 8	499	1e-170	100	100	2	Totiviridae
2015	Partial		Sponge_RNAV687	BKZU01000253	GGGACCAACTCACCAGCAGCCGGGGTTAAGGCGCCGGGGTCAACAGCTAAGGGCACTGGGTTAGGCCCGAACTCCAAAAAGGCCTCATAGCCCTCCTCGAACTCATCCTCTTCAGCTCCGAATCCGAGCTTACGATTCAAATGCGTGTTCCTCACCATCTCAAGCAAATGGTCAGGAACATCCTTATGGATGGCCTTCGTGGACCCGTCCAACTTCTTTGGAATGTAGAGAGGGGATATGGTAAAATCAACCTCTCCACGCTCGAAGTCCTCAGCTGTGGGTTCGTAACGTGCGCCAGAGTACGTGTAACGAAAACACGCACGCCTTTCGGTGTAAAGCTCAGCCGGGTTGGGCAGACAATTGTGAGGAGTCTCCCACCTCTTCTCGCTTAAAAGGTCC…	756	20	0	coat protein	-	BAU79499.1	Diatom colony associated dsRNA virus 9 genome type A	472	1e-161	100	100	-2	Totiviridae
2015	Partial		Sponge_RNAV688	BKZU01000254	GTGGCTTTGTTGATGCTTCTAGCATCGCCCTTCGCAATTGAGCTCGAGTAATCCCTGCCATTTCCAACATTTTCTCATCAATCTGTGAATTGATGAAATCATCCGTAGCGTAAGACTTAGAGAAATCCACTTCCCTCTCTCTAATACTCTTACTCACTATGTCAAGCATCAAAACTTGACCCTTCGCTGATCCAAACACCGGTGTCCCTCCTACTGACACCCCGCATGTCGCCACGGCGAATGCATACGGCGCGATCGACGGAACCCTCCTTAATATAGTGTCCGTCAGGACCGCGCCTATGTTCAAGACCTGAGATCTTACAGCAAGAGTCCAGCTCATAGACGCGTAGTTCTGCGCCGCCTCCAACTCCGTGTTAGTGCTGTCTGAAACCCAGTTCC…	1207	24	0	RNA dependent RNA polymerase	RdRp	BAU79500.1	Diatom colony associated dsRNA virus 9 genome type A	843	0	100	100	-1	Totiviridae
2015	Partial		Sponge_RNAV689	BKZU01000255	CTTACGTTACACTAGACGTTTTTCATCTTATCTTGCTAACGAAGTTAGCACTCTACTTTGCCTGACGTAGGTAGAACTACGAGGGTAATGCCCTAGACCAAAATGGGATACATCGTCGTTACACACGCAGACCTGACTAAGTCGTTCTTGGTCTTCGCGAGCTCGGAAAAACTCATATTACCTCTGTTAACCACAGGCCAGGTGACCTGTGATAGCTCGGGTAGGAGCGGTGCTCTATTTCCAGTAATCACACTGAACACCTTATCCCAGTCTATTCTCCCATATAGAGAGCTCAATACTTTCTGCGCCGCGATAGTATCATTCGTTGCCTGCCTGACAACGTTACTCTTCGCGACCACAATATCCACCATGTCGGCGACGGGTGCCTTCAGGCAAAGC…	4859	433	0	RNA dependent RNA polymerase	RdRp	BAU79502.1	Diatom colony associated dsRNA virus 9 genome type B	1641	0	100	100	-1	Totiviridae
2015	Partial		Sponge_RNAV690	BKZU01000256	TGATAGAGTTTGTGACTTTTGGTTATTATGTGACCTTAATGAACGACTTTTAGTCCTTGACGGGGCGACCAGTATGTGACTGTGACGGAGCAGCGCTCACGCTCTAGCTAACCTGAATAAGTGCGGCATTGAGCTTAGTTGTGATCTTGGACCTAGGGTAGGGTTGATAATTCGAACATCGTGGTACTGCCTGATTGATATTTAGTATCTTTTAGTGACAGATGCGCGTTGTTTTCTCTTTTTTGGTTCCGTTGGATCCTTTCGATAGATTGCTTCATACTGACGGATTTTTGTTAAAACCTTTTTGGTCTAGATTCCCGTTCCCCGTAAAACCGGTAACGACAAAGCTTTGCCTGTGATCATGAGTCATAGGTCATTCGAACCTGTTGCGCAGCAGCA…	2586	463	0	coat protein	-	BAU79523.1	Diatom colony associated virus-Like RNA Segment 3	261	4e-71	36	51	2	Totiviridae
2015	Partial		Sponge_RNAV691	BKZU01000257	TTCGTTCTACTCGACCATGTCGTCCCCATCCCCGGAGGAGCTGGCTCGTGTGGTAGGGCCCCGGTCCTATGTTGTCACAGACAACGAGGCTGAGGGGCTCATGCTCGGAAAGATTCTGTCCGGTTGTAGCAGCGACGCTTACACCGGCACAGACGTCTACGCTTCTTATGACTCTGTATTGCAGTCTGAGGCTTATGTCGGGGGGGTTCGCGAAACCTCGACCAAGCGTATCAGGTACAACATCGGTGCAAGGGGACCAGCTGGCAACTTGGAGAGGGCCGACCCCACCGAACTTCAGCTCGTAGGTGACATTGTAGTTCAGGAAGCACTGCAGAAGGACATCTCCTACGCTGCTGCTCGCCAGCCTGCCTTGCCTAAGGTCTTCAAGACGATGAACTT…	1881	70	0	coat protein	-	BAU79523.1	Diatom colony associated virus-Like RNA Segment 3	401	4e-126	40	56	2	Totiviridae
2015	Partial		Sponge_RNAV692	BKZU01000258	TGCTCAATTATTACCAAGAAGGTAATAATCCATCCTTTTTCCGGGACTACTCACCCGATGGTCTTTACAACCACGATACTTAGACTACACTTGCTTTTGTGGTACCTTAAGCGTAGCAGTGGTATGGTACAGTCAATACGTCAGCTTCAACCCGACTGCACATCATGGACGCGTCGGCATAAGTTAAAGTGCCTTGTATTGACAAAGCTTTCGTCCGTTCCCCCCAAGCATAAAGCTCTACGTACGGACCGTACATGACTGGGGAACCAGCCATAAATAACAGTTGTGCTAACAACTCACCCTTAATCTGATTCTTGACCAGATGCAACAAAGGATACTCACTTAGATAAGCTTTGCGCCTAGGTACCTTTAGTGCCTTATCGATAGTCTCCACCGAAC…	1235	47	0	RNA dependent RNA polymerase	RdRp	BAU79524.1	Diatom colony associated virus-Like RNA Segment 4	274	2e-80	41	60	-2	Totiviridae
2015	Partial		Sponge_RNAV693	BKZU01000259	TGATAGAGTTTGTGACTTTAGGTATATCACCTTTAGAACAATCGACTCACTGTCCTTGGTTGGGCGATTGGTATGTGACAATGATGGAGCAGCGCTCACGTCCTAGCTAACCTGAATAAGTGCGGCATTGGACTTAGTTGTGATCCTGGACCTGGGTTAAGGTTGATTTTAGTATTTAACGCACACTTCGATTCATTTTGATGTCGGTGTGTTATCTCTCTTTTTTGGTTCTGTTTGACCCCTTCGACGGATTACTTCATATCAAACAGTTTAAATTATACCGTTATTGGTTTAGGTTTCCTTTCCCCCCCCCCGCTTGCAGGGCTGAGTTGTATCGAATGGAACGTAGTTGGGTAAACTACGATGCTAAAAAGTGGGAGATCGAGGAGGACTGGGATG…	2025	80	0	RNA dependent RNA polymerase	RdRp	BAU79524.1	Diatom colony associated virus-Like RNA Segment 4	153	4e-35	35	53	3	Totiviridae
2015	Partial		Sponge_RNAV694	BKZU01000260	TGAATGTACATCTTCCCATCAACATTTGGAGCATCAAGGATGAATCCAGCATCTGAAAAAGCATTGAACTCCATTCCAGCAAAAATGCTGCTGATGTAGTCTGCATGGACGTAAGTAGCCAGTCCACCTGCCGAGCAGCCGGTGAGGATAACTTCAGAAAAATCGGTGAGAGATTTTATTGACTGCATAGCAAACTGAAGAATTCTGAACCCCCTGAAATACAAGTCTGATCCCAGACTTCCGGGCTAGGCTCTCCTCTCGGGTAACAAAGACACTGCTGCGAGGCGGCGCTACTCCCAACCCAACGATGAAAACACTGGCTTCAACACCTCTTCTACTGCAGGTATCGATTGCTGATAGTAGTCCCAAGATTACATCCTTCGAGGTCGAAACCCGTCC…	710	3160	7	RNA dependent RNA polymerase	RdRp	BAU79524.1	Diatom colony associated virus-Like RNA Segment 4	61.6	2e-07	67	76	-2	Totiviridae
2015	Partial		Sponge_RNAV695	BKZU01000261	TGATAAAGAGGAAGATGTTTCTAACAAAACAACACTACTCAAGCTTCACAGCAACTTGCCTATGGCAACCAATACCAGCAATTAGCCCGTACGGCTCCTGAACAAGGATGACCTATGGGACGAGAGTGTAGAGCAGGAGAACGGTTAGGGTTCCAGTGATCCGTCAATGTTCTGTTCGCCCTGGATTGTTATCGTTATACGATTACTCGTAAGCTATAACCGTTCTTCAGCTCTACGCTCTACGTCCGCTGGTATTGGGATACACAATTTAAATCGGAAATCGATAATGCCGCCCCCACCCGAAGCCTTTGATGGTTTGAGTGACATGGTGGTGGGTTGGGACTTCATAAGGGATGTCCCCGTTGAGGTGACTGACGATGGCGGTGATTATTTGAGAAA…	1408	37	0	RNA dependent RNA polymerase	RdRp	BAU79524.1	Diatom colony associated virus-Like RNA Segment 4	159	1e-38	42	57	2	Totiviridae
2015	Partial		Sponge_RNAV696	BKZU01000262	GAGTGGTGTGTAAACGGGGCTCACTCAAAATTGGTTGAAAGGTTGCATCCTGGATTGGTAGAGCAAGATCCAAAATTGGCCCACAGACAGGTGCACAGGCGCGTGTTTGCGGAGAGGCTTAAATGGGAAACAGTGACAGGTTGGGATGGGAAATCCTATTTTTCGTTGAGCTGGAAATTGGAGTGCGGGAAAACTCGTGCTATATACTCCGGTGATTCCTTGAGCTACTTCGCTTTTGAGCACCTGCTGAAACCGGTCGAGAAGGTTTGGCAGAACAAGAGGGCGATTTTGGACCCCGGGGGTATTGGAACGTACAGGATTGGGCAAAGGATCCTGAAAATGCGTAAGACTATGCCTATAAGTGTAATGTTGGATTTTGATGATTTCAACAGTAGGCAC…	517	22	0	RNA dependent RNA polymerase	RdRp	BAU79524.1	Diatom colony associated virus-Like RNA Segment 4	210	3e-60	62	74	1	Totiviridae
2015	Partial		Sponge_RNAV697	BKZU01000263	TGAACAACCGGTCGAACAATAAGGAACTATCACAGCTATTGTACCTAACAACAAAAAGGATGGCTAGGATAGGAGGGCTGCTAGCGGAGAAACTACTCGACGGGGAGACGAGCTTCGGTAATGGCCCGTGCAGGTACAGGGATGCGCACGCATCAACCTGTTGGATCAGGTATAAGAGGAGGCCGTGGGAGAAAGAGATGGATGCAGCCTTGAAGACGCTAGGAAACAAAGCAACTTCAGACTATCTAGGAGAGCATGCAAGCCCTATTGAGGTGTTCGGGCTGAAGCTTGTGGACGGGGACGTGACTACACCCATGATGAAGGCGTCGTACAGTAAGACCATAGCTGGATGGTACCGGCCCAACGAAACAGACAGGATAAGCGGTATCAAGGTGGTAC…	765	17	0	RNA dependent RNA polymerase	RdRp	BAU79524.1	Diatom colony associated virus-Like RNA Segment 4	135	2e-32	34	52	3	Totiviridae
2015	Partial		Sponge_RNAV698	BKZU01000264	TTACGTCCCTCTTTTTCGCTTCTTCAACCAGGTTCAACGAACCCACACCTCGACCCTGCAAAGTATCAGCTTCGCATAGTCTTGCCCCGAGATGTGTACCGTTGAGCCCGAGTGATTTAAGCACCCCTGAGAGCTGTTTTGCGCCTGATCGATCTCTGATCAAACGCAGCACCAGCTCCACCCTGTCTTGCACGCCGCTCAAAGCGTGCGTAGCCAGGATCACGCATGCAGCCTGGTCATCTGTTACCCCCGCTAGATGACCGGACAGAAGGCTGAATTTGCGTGCTGCCACGGGGTCCAGTTTCAGCCAATCGCGGTACACGTCACCGAAACGAAGGTTAGTCTTCTTTTCGGCGAGTGACACCGGTTTCGACGGAAACGTCGGCTCTGAACCCCGGT…	623	10	0	RNA dependent RNA polymerase	RdRp	BAU79524.1	Diatom colony associated virus-Like RNA Segment 4	102	1e-21	36	52	-2	Totiviridae
2015	Partial		Sponge_RNAV699	BKZU01000265	GGGGACTCACTTACATACTTTGCGTTCGACCACCTACTGAAACCCGTAGAAAAGTGCTGGTTGGGCCAGAGAGTGATATTAAACCCTGGATCCATAGGGACGTTCGGGATGTCGAGGAGGCTCAAAAGGCTAAAAGCCTACGCCAGTGGCGTTAACGTGATGCTTGACTACGACGACTACAACGCCCACCACACGCACGAATACCAGAGGATGGTTTTCGAGGAGCTCATCGAGGCGACGGGCTATTCAAAAGACCTGGGGCGGAAGCTGTGCGAAAGTTTCGATGCACAGTTTCTGTTCCACCCGGACACAGGCGAACCGACGAGATTGGCCGGGACTCTGATGAGCGGACACAGGGCGACGACGTTCTGTAATAGCGTGTTGAACCTCGCTTACATC…	581	10	0	RNA dependent RNA polymerase	RdRp	BAU79524.1	Diatom colony associated virus-Like RNA Segment 4	221	4e-64	56	70	1	Totiviridae
2015	Partial		Sponge_RNAV700	BKZU01000266	GTCGCACGTTTATATCTTTAGGACGCTTACCGCTGCTTGTGATCTTGTAAATTAATTCAAGCCCGTCGAATCGCCGACGTTTCTTTAATCTACTCACCTTCATGGCTGCATCCTACTAAATATATATTAGTGGTCCGATTTTGAGTTATATCCCTCCTCCATCAAATCCTATGTGTTTGTTACTTAAAATGTTGTTTCCTCATCGTCCTCTTCGAGTTCATCAAGAAAATCATTATCTGTGTCCTGTTCTTTTGTATGTTCTGCAAGCAGGTCGTCAAAGGCCGTACTAACGTCAATACCTGCCTGCATCCTATCTGCTAATTCAGCTGCGAAGAACATCAGTGCCCATTCTACTGCTTCGGCACAGTTGTTCTCTTTCTGTATACCTATACCAATGCT…	3076	210	0	coat protein	-	BAU79525.1	Diatom colony associated virus-Like RNA Segment 5	1855	0	100	100	-2	Totiviridae
2015	Partial		Sponge_RNAV701	BKZU01000267	CCATGCTTACTCATCCTCTCGTCAACTTGTTGTCGGCCTCAGTCGGTGATTCGAAGCCCATGAGCCTGCGTCAGCAGCGTGTCTATGTTTCGGCACTTGAGACAGTGGCAAAGCTTGACAAGAAGACGAGTGTGACCGTCAGTGAAGTAGCTCACAAACTAGAGTGCATCAAGAAGATCAACGACATGATTGCTGGTGACTACCGTAAGTCTGGTGGCGTAGCTATCTCCGCTCGTTTTACTCAGGACCGCACTACTGTGGAGGCGACAGATCGCAGGATTGGAGTTCGTCAGGGAGTCACTGCGTTGACAAGTGATTTCAGTGCCTGTGATCTCTCTCGTTTGGTCGAGCGTTTGTGTGCTGCTGTAATGAGGTACAGCCAGTACAAGGTCATGACCT…	961	30	0	coat protein	-	BAU79525.1	Diatom colony associated virus-Like RNA Segment 5	645	0	97	99	3	Totiviridae
2015	Partial		Sponge_RNAV702	BKZU01000268	GTCGCACGTTTATATCTTTGGAACGCTTACCACTGCTTGTGATCTTGCAAATTAATTGAAGCCCGTCGAATCGTCGACGTTTCTTTAATCTACTCACCTTCGTAGTTGCATTCCACTAAATATTATTATGATTGTTCGAGTTTGAGTTACATCCCTCCACCACTAAATCCTATATGCGTTTTTGTTAATTAGACAACTGATTCCTCGTCGTCCTCTTCGAGTTCGTCAAGAATGCCGCTGTCAGTGTCCTGATCCTTGACGTGCTCTGCCAACATGTCGTCAAATGCGGTGCTCACATCAATTCCAGAGTGCATCCTGTCTGCCATTTCTGCAGCGTAGAACATCAATGACCATTCAATTGCTTCGGCACAATTGTGTTCTTTCTGTACACTGATACCA…	3011	187	0	coat protein	-	BAU79525.1	Diatom colony associated virus-Like RNA Segment 5	1746	0	92	96	-1	Totiviridae
2015	Partial		Sponge_RNAV703	BKZU01000269	CCATCTTGACAAGGTTGTCTTTGATCATAACAGGATTAACCTCTGCGAAGCGAATCATATCATTATCGTCTCGAGGGAAGACAGCTTCAGGGTCAGCAGCTTCAGGATCATACCCGGCTCTAAGAGCGCCAATGAATGAAGTAACCACATTCAAACTCTCCTCTGGGGCATCACCGAAGGCCTCAATCTGTAAGCCTCCTTCTTTGGCAGGGCCAGGTGTCTGCATCACCTTCTTTTCACTCCTATTGACCTGACGATGCCTGAGCCCGCGACAGACAACTGTATCCTGGACCCTGCCGACAATCGAATCCCAGCGATAGTTCACCTCTTCGCCAACAACCTGGAGTCGTCTTGGATCACTCATAGCTTCCTCGACGATGTTCATGCCCGGCATAGCGC…	497	5	0	coat protein	-	BAU79525.1	Diatom colony associated virus-Like RNA Segment 5	337	9e-108	98	99	-2	Totiviridae
2015	Partial		Sponge_RNAV704	BKZU01000270	ATCCCTTCCAGCCTCGACGGTCCATCATTAAGCGCTGCTTTGCCCTGCAACAGTTTTGACGCTACTGTCGCATTCAATGATGTGATCCTGCATACACTTGCCAGCAATAGATCGGCCATTTCGATATCCCTACTCCGATTACCTATAGTCCAGCCAGCTGAAATCATTGTCTGCAGACCCTCCTCTGGTGACAACCTGACGTCGCTCACCCATTGACCCATGATGCATGAGGCAATGCTCCGACATAGATATCCCTGAGTCACTGTCCCGCGCGTGCACATCCTCAAGAACTCGCTGCTGACTGTGCCCATGCTCTGTTTCTCCGGCTTAGCGACAATTGGTGAATGCTCGAGCTGCTCTGCAATCAGTGCAACAGTTTTCAGGTCCGGCGAGGCCACG…	922	53	0	RNA dependent RNA polymerase	RdRp	BAU79526.1	Diatom colony associated virus-Like RNA Segment 6	640	0	100	100	-3	Totiviridae
2015	Partial		Sponge_RNAV705	BKZU01000271	ACTCTGTCTTCCCCTCATTTCGTAGCTGCCTCAGGAAGTACGATAGCACGGGCGAACTACTTAATGCAGCAGAGCTGCGTGGGTCAGAGCCCTATGGTGAAGGAGCGCTGGCTAGGTTGGCAGATGAAGGACATGCTGCTCGCTATCAACCAGTTAGCGGCTCGCGTGAAGGAAAACTTCATTCTTATGCCAACTGGGCTCAGGTACGTGCAATCTCAGGCAGCTTGTACAATGACTTGTATGACAGGAGGCACACAGGGAGAGTTATGTTGCCCGAACGTGAGACAGTACCACCGCAACAGATCAGCGATCGCATCAATGCATACGGACTGCTAGGTACTAAGATGCTGGGCATGTTGAGGAGTGAAGGTATTGTGTCTCGGTCGGTTGGATTGCTTA…	1154	56	0	RNA dependent RNA polymerase	RdRp	BAU79526.1	Diatom colony associated virus-Like RNA Segment 6	759	0	99	100	3	Totiviridae
2015	Partial		Sponge_RNAV706	BKZU01000272	ATCTTTTCTTCTTCCACTTCCCAATTACCACATATTATTTTCCCGATCGATCTGCATATGTATCCAGTCGAATACTCTTTTCTTACAGCCATCCTTAAAAATTCTTGTGTTACACAACCAATGCTTTGTTTCATTGGATTCATTTTTGCATTCATTGAGTTTAAACCATCTATGAGAGTGTCAACAGTGCTGTATGAATCACATTCTAGTAGTACATCATCACCGGTGTGTAAACTCTCGTAGTTATCCCACTCATGTTCGGCTGCATGCATTATGTATGCTGCATTTAATATACTGTTAACGAACATTGTGCATCGATGACCACTCATTAGCGAATGTGTTGCGTATCCAATTGGTTCTCCCTTGACATGTATCAGCATTCGTGAAAAACTCTGCGTC…	1772	26	0	RNA dependent RNA polymerase	RdRp	BAU79526.1	Diatom colony associated virus-Like RNA Segment 6	313	7e-92	37	57	-1	Totiviridae
2015	Partial		Sponge_RNAV707	BKZU01000273	CTGTTTCCGACGACCAGTGCCACCATGGCCGCGGAGCCCATTAGGGACCTCTCGCTGGGACCGTGCCCGCTGTCAGGCGTTGTAATACGCCAGGCCTTCGAGGAGGTTGGGGAAAACCAATTTCGCCGCTACGGCGGGTCTTTGGTCTCCACAGCCTGGATTGCGCAGAACAGAGATGTTACGCGCAAACACGTAGGCTACATGGTCGGCCCGCGCGACCATGCGAGGAAGAGAGGGCTGGATTTCATGCCAGCCAGGGATCGCAATGTGATCCCGCAACGGTTCGAGATCAACGCAGCGTTTCACGATGCGTTGAACTCCACCGTAAAGCGTTATATCAACGTGGGGCCGGACTACCGCCACGCTGATCTCAGCGCAGTCATCTACCGGTTGGGGGCT…	640	12	0	putative coat protein	-	YP_044806.1	Gremmeniella abietina RNA virus L2	76.3	2e-12	31	44	1	Totiviridae
[truncated: 158 more rows]
